# Supplementary material for: Plasma Proteome Profiles Associated with Diet-Induced Metabolic Syndrome and the Early Onset of Metabolic Syndrome in a Pig Model
Source: PLoS One. 2013 Sep 23;8(9):e73087. doi: 10.1371/journal.pone.0073087 (PMC3781149; doi:10.1371/journal.pone.0073087)
Supplement: File S1 — Biochemical parameters of the control and chemically-induced diabetes pigs fed the Mediterranean and cafeteria feeds. (XLSX) [file pone.0073087.s001.xlsx]

## Sheet: Information
Measured physiological parameters of the animals
Aims: to ensure effect of Streptozocin treatment and effect of Mediterranean or Cafeteria diets
Means and SD follow the information of the individual animals
T-tests of treatment differences

## Sheet: Animal + Biochemical parameters
Animal	7	27	30	33	35			6	8	29	31	34	36			12	13	16	18	20	22			10	11	14	15	17	19	24			T-tests
Experimental group	control	control	control	control	control			control	control	control	control	control	control			diabetic	diabetic	diabetic	diabetic	diabetic	diabetic			diabetic	diabetic	diabetic	diabetic	diabetic	diabetic	diabetic			Control unsat	Control unsat	Diabetic unsat	Control fat
Diet	Cafeteria	Cafeteria	Cafeteria	Cafeteria	Cafeteria	Mean	SD	Mediterranean	Mediterranean	Mediterranean	Mediterranean	Mediterranean	Mediterranean	Mean	SD	Cafeteria	Cafeteria	Cafeteria	Cafeteria	Cafeteria	Cafeteria	Mean	SD	Mediterranean	Mediterranean	Mediterranean	Mediterranean	Mediterranean	Mediterranean	Mediterranean	Mean	SD	Control fat	Diabetic unsat	Diabetic fat	Diabetic fat
Body Weight (kg)	56	52	37	57	54	51.2	7.30479	47.2	42.7	42	47	48.4	41.3	44.7667	2.83	76	47	55.5	81	59	41	44.7667	2.83	63.5	52.4	56.4	45.4	38.7	49.2	44.3	49.9857	7.66205	0.0786964	0.0805678	0.103427	0.13729
CRP (mg/L)	13.5	12.7	15	19.5	16.2	15.38	2.3878	6.27	20.5	6.67	13.8	10.4	33.5	15.19	9.49109	18.5	18.8	25	14.7	26	23.4	15.19	9.49109	8.04	17.4	14.8	15.7	12.9	11	16.5	13.7629	3.08633	0.48354	0.379176	0.00430727	0.0145688
Glucose during fasting (mM)	5.72	5.305	5.42	5.605	6.215	5.653	0.315604	5.595	6.01	6.22	5.615	5.885	5.725	5.84167	0.223302	14.4	21.15	15.3	17.6	19.05	15.45	5.84167	0.223302	10.5	16.5	11.7	15.75	15.45	7.79	17	13.5271	3.27226	0.173108	0.000586311	0.0285415	4.66774e-05
Glucose postprandial (mM)	87.7199	30.7594	37.7634	54.968	47.6018	51.7625	19.787	95.8496	88.4386	28.4619	103.638	35.6223	38.8287	65.1398	31.2966	105.654	335.283	701.34	200.304	515.044	975.656	65.1398	31.2966	248.22	463.921	-59.8142	512.273	-0.803229	64.4621	496.653	246.416	229.475	0.228061	0.0510472	0.0993451	0.0126391
Glucose 3 hr postprandial (mM)	6.92	5.42	6.49	6.31	7.18	6.464	0.605792	7	6.94	6.01	7.15	5.87	6.66	6.605	0.493719	19.1	20.5	23.9	17.2	29.3	38.3	6.605	0.493719	12.1	28.3	10.6	28.8	22.4	6.79	23.5	18.9271	8.29421	0.358502	0.0053939	0.120747	0.00115326
Insulin during fasting (ng/ml)	3.975	3.5125	1.15	1.875	2.0875	2.52	1.0566	2.925	2.9625	1.6375	1.3375	2.3125	0.8375	2.00208	0.795967	3.4	1.5	2.1125	1.9625	0.4	1.5375	2.00208	0.795967	1.6	1.0375	1.0875	1.25	0.7875	0.9375	2.6375	1.33393	0.583276	0.221029	0.076622	0.16353	0.160734
Insulin postprandial (ng/ml)	60.3333	118.333	57	64.9167	119	83.9167	28.4852	65.0833	61.1667	51.25	72	56.0667	46.9167	58.7472	8.41617	72.8333	49.4167	68	95.6667	67.75	46.5833	58.7472	8.41617	83.4167	55.3333	63.8333	47.4167	51.25	50.5	64.5833	59.4762	11.5205	0.0769298	0.452949	0.212721	0.161488
Cholesterol during fasting (includes LDL and VLDL)	3.09	4.99	4.08	6.72	4.99	4.774	1.19981	2.49	3.84	1.6	2.47	1.7	1.55	2.275	0.800557	11	6.93	31	14.1	15.1	11.7	2.275	0.800557	2.86	1.91	2.2	2.52	1.66	2.02	2	2.16714	0.373887	0.00487499	0.394962	0.00658941	0.0149112
LDL (low density lipoprotein) (mM)	1.57	2.49	1.78	2.49	2.66	2.198	0.436596	1	2.55	0.891	1.11	0.793	1.01	1.22567	0.600538	4.49	3.01	9.71	5.03	5.43	4.69	1.22567	0.600538	1.31	1.01	0.741	1.1	0.822	0.769	0.911	0.951857	0.188991	0.0102834	0.183032	0.00240436	0.00860925
VLDL (very low density lipoprotein) (mM)	0.521	1.872	1.1	3.531	1.755	1.7558	1.01189	0.47	0.597	0.346	0.655	0.367	0.365	0.466667	0.120622	5.49	2.34	20.438	7.88	8.753	5.04	0.466667	0.120622	0.43	0.454	0.299	0.598	0.351	0.458	0.431	0.431571	0.0869891	0.0315263	0.30011	0.0143205	0.0260226
HDL (High density lipoprotein) (mM)	0.999	0.628	1.2	0.699	0.575	0.8202	0.239988	1.02	0.693	0.363	0.705	0.54	0.175	0.582667	0.269155	1.02	1.58	0.852	1.19	0.917	1.97	0.582667	0.269155	1.12	0.446	1.16	0.822	0.487	0.793	0.658	0.783714	0.260254	0.0980602	0.118821	0.0258286	0.0380069
HDL / Cholesterol (%)	0.323301	0.125852	0.294118	0.104018	0.11523	0.192504	0.095579	0.409639	0.180469	0.226875	0.285425	0.317647	0.112903	0.255493	0.0960029	0.0927273	0.227994	0.0274839	0.0843972	0.0607285	0.168376	0.255493	0.0960029	0.391608	0.233508	0.527273	0.32619	0.293373	0.392574	0.329	0.356218	0.0865891	0.17683	0.0498437	0.000131223	0.0948625
HDL / LDL (%)	0.636306	0.252209	0.674157	0.280723	0.216165	0.411912	0.200079	1.02	0.271765	0.407407	0.635135	0.680958	0.173267	0.531422	0.283697	0.227171	0.524917	0.0877446	0.236581	0.168877	0.420043	0.531422	0.283697	0.854962	0.441584	1.56545	0.747273	0.592457	1.03121	0.722283	0.850746	0.339059	0.239309	0.0585381	0.00256623	0.149851
Triglycerids (TG) during fasting (mmol/L)	0.2925	0.1545	0.2435	0.1945	0.275	0.232	0.051096	0.365	0.2335	0.302	0.1855	0.1945	0.141	0.236917	0.0756039	0.338	0.628	1.29	0.197	0.6465	2.065	0.236917	0.0756039	0.31	0.4465	0.256	0.483	0.801	0.1925	1.21	0.528429	0.33432	0.455126	0.039233	0.163853	0.0395137
TG postprandial (mmol/L)	0.0742	0.05535	0.0329	0.03739	0.0688	0.053728	0.0164295	0.0329	0.0424	0.05085	0.03289	0.1095	0.0329	0.05024	0.0273129	0.0424	0.1925	0.392	0.10595	0.3375	0.7465	0.05024	0.0273129	0.04695	0.1285	0.0424	0.1375	0.251	0.0787	0.12285	0.115414	0.0659699	0.409185	0.0287229	0.0673546	0.0310151
TG 3 hr postprandial (mmol/L)	0.39	0.312	0.433	0.404	0.338	0.3754	0.0441977	0.333	0.16	0.39	0.828	0.219	0.28	0.368333	0.218524	0.683	0.683	1.05	0.484	2.61	5.29	0.368333	0.218524	0.46	2.44	0.499	0.933	0.363	0.697	3	1.19886	0.988611	0.473132	0.043735	0.254098	0.0611104
TG in Kidney (g/kg)	30	50.5	22.7	25.9	15.2	28.86	11.8566	18.7	18.2	31.2	28.4	24.4	26.3	24.5333	4.77272	22.5	69.3	24.8	21	44.6	131	24.5333	4.77272	21.6	60.6	22	33.6	19	33.6	132	46.0571	37.449	0.261307	0.105447	0.398255	0.126047
NEFA during fasting (mM)	0.384	0.44	0.19	0.192	0.181	0.2774	0.11138	0.801	0.365	0.401	0.247	0.308	0.238	0.393333	0.191432	0.279	0.68	0.51	0.593	1.16	1.52	0.393333	0.191432	0.169	1.15	0.201	0.528	0.645	0.223	1.23	0.592286	0.412879	0.144061	0.160346	0.225018	0.0203397
NEFA postprandial (mM)	0.05	0.05	0.05	0.1335	0.125	0.0817	0.0389173	0.078	0.05	0.05	0.05	0.103	0.05	0.0635	0.0204104	0.1345	0.262	0.1365	0.05	0.2525	0.6405	0.0635	0.0204104	0.05	0.07205	0.05	0.103	0.2015	0.05	0.125	0.0930786	0.0519369	0.215522	0.117779	0.0681201	0.0570347
NEFA 3 hr postprandial (mM)	0.3355	0.298	0.535	0.4715	0.406	0.4092	0.0866191	0.674	0.338	0.853	0.2505	0.3225	0.337	0.4625	0.220989	0.5275	1.04	0.646	0.4455	1.165	2.18	0.4625	0.220989	0.503	0.6465	0.4875	0.543	0.8945	0.2125	1.007	0.613429	0.247487	0.318452	0.154279	0.107613	0.0372903
Omental fat depot (g)	0.145536	0.227885	0.106757	0.244737	0.150926	0.175168	0.0524685	0.25	0.13466	0.114286	0.0829787	0.130165	0.0956416	0.134622	0.0546687	0.206579	0.110638	0.212613	0.229012	0.188136	0.0841463	0.134622	0.0546687	0.185039	0.117366	0.140957	0.113436	0.120155	0.0558943	0.145598	0.125492	0.0363967	0.144185	0.37871	0.0705922	0.464189
Omental fat depot per kg body fat	1.45536	2.27885	1.06757	2.44737	1.50926	1.75168	0.524685	2.5	1.3466	1.14286	0.829787	1.30165	0.956416	1.34622	0.546687	2.06579	1.10638	2.12613	2.29012	1.88136	0.841463	1.34622	0.546687	1.85039	1.17366	1.40957	1.13436	1.20155	0.558943	1.45598	1.25492	0.363967	0.144185	0.37871	0.0705922	0.464189
Retroperitoneal fat (g)	1.13393	1.16154	0.540541	1.38509	0.808333	1.00589	0.296645	1.35275	0.980094	0.87381	0.847872	0.795455	0.567797	0.902963	0.236658	1.30461	0.637234	1.28559	1.21543	1.2322	0.568293	0.902963	0.236658	1.26693	0.823473	1.08511	1.15308	0.542636	0.292683	0.751693	0.845086	0.32431	0.294284	0.369651	0.165757	0.434305
Retroperitoneal fat depot per kg body weight	11.3393	11.6154	5.40541	13.8509	8.08333	10.0589	2.96645	13.5275	9.80094	8.7381	8.47872	7.95455	5.67797	9.02963	2.36658	13.0461	6.37234	12.8559	12.1543	12.322	5.68293	9.02963	2.36658	12.6693	8.23473	10.8511	11.5308	5.42636	2.92683	7.51693	8.45086	3.2431	0.294284	0.369651	0.165757	0.434305
