# Supplementary material for: Plasma Proteome Profiles Associated with Diet-Induced Metabolic Syndrome and the Early Onset of Metabolic Syndrome in a Pig Model
Source: PLoS One. 2013 Sep 23;8(9):e73087. doi: 10.1371/journal.pone.0073087 (PMC3781149; doi:10.1371/journal.pone.0073087)
Supplement: File S2 — Details of all protein peaks showing differential expression related to control and diabetic pigs fed either Mediterranean diet or a cafeteria diet in both pig models. (XLSX) [file pone.0073087.s002.xlsx]

## Sheet: Information
The Table contains the peak heights of the protein peaks measured with the SELDI-TOF equipments for all animals
Animals were either treated with Streptozocin to induce the diabetic metabolic syndrom condition oir control animals
Both experimental groups received either the Mediterranean high unsaturated fat diet or the Cafeteria high saturasted fat diet
	Animal	Animal number
	treatment group	Control or diabetic (Streptozotocin treated)
	Protein peak / Diet	Protein peak (see below) / Diet: either Mediterranean or Cafeteria
	Protein peak code
	Starting with:
	C7	SELDI-TOF array CM10, buffer pH7
	C4	SELDI-TOF array CM10, buffer pH4
	H	SELDI-TOF array H50
	I	SELDI-TOF array IMAC30
	-1....4_	Proteominer fraction 1, 2, 3, or 4
	End number	The m/z value of the protein peak (peak identification)
	Example: C7-1_2015	CM10 array, buffer pH7, Proteominer fraction 1, m/z=2015

## Sheet: SELDI-TOF data
Animal	7	27	30	33	35	6	8	29	31	34	36	12	13	16	18	20	22	10	11	14	15	17	19	24
treatment group	control	control	control	control	control	control	control	control	control	control	control	diabetic	diabetic	diabetic	diabetic	diabetic	diabetic	diabetic	diabetic	diabetic	diabetic	diabetic	diabetic	diabetic
Protein peak / Diet	Cafeteria diet	Cafeteria diet	Cafeteria diet	Cafeteria diet	Cafeteria diet	Mediterranean diet	Mediterranean diet	Mediterranean diet	Mediterranean diet	Mediterranean diet	Mediterranean diet	Cafeteria diet	Cafeteria diet	Cafeteria diet	Cafeteria diet	Cafeteria diet	Cafeteria diet	Mediterranean diet	Mediterranean diet	Mediterranean diet	Mediterranean diet	Mediterranean diet	Mediterranean diet	Mediterranean diet
C7-1_2015	10.4141	13.138	13.7224	9.43769	11.4683	21.0199		10.5207	9.11408	7.6515		25.3785	8.34798	5.65348	10.7201	7.33928	10.0038		5.63352	7.22001	11.2285	6.83639	2.59798	16.1395
C7-1_2039	5.75833	9.05043	7.78934	8.33185	11.2121	12.633		7.41319	6.05292	4.85804		17.7955	4.94512	3.66937	6.3655	4.68653	5.67681		5.74848	5.09927	7.53025	5.41717	3.22905	10.3441
C7-1_2157	3.45353	5.12624	16.5864	12.6636	4.62255	5.20627		1.84662	3.01793	4.75935		13.4363	2.56531	2.01614	7.50126	0.577731	6.02084		7.78506	2.54688	9.5277	1.89381	1.12348	2.60881
C7-1_2173	8.69717	19.1326	15.0012	12.676	24.4246	18.7213		21.6848	20.4922	16.0492		13.541	7.27503	4.15484	9.33607	10.0224	17.8669		5.30079	10.4706	9.20733	7.0386	6.70508	27.5705
C7-1_2195	4.74427	11.0944	6.30246	8.89063	10.8968	10.9978		9.39298	6.76392	8.64949		14.0268	4.41089	3.83572	8.84255	4.25013	8.35546		2.21226	5.5592	7.12649	3.99104	1.98513	13.2763
C7-1_2219	4.80257	10.1684	6.42408	6.25469	9.59945	12.4634		8.84677	5.8143	6.43408		12.9159	5.25208	3.22872	8.30668	3.06122	7.3424		0.546343	4.95749	7.39558	4.69083	1.19768	11.5349
C7-1_2241	5.06232	8.2706	7.42561	4.83428	6.85828	9.49571		5.26377	4.39705	4.12639		11.8157	3.7722	2.86539	7.16321	4.37933	5.01834		0.845635	3.77422	5.86647	3.18444	0.58491	8.29202
C7-1_2264	5.86691	6.20691	3.46442	3.82774	5.84364	9.08547		4.88063	4.08912	3.13553		12.792	3.1098	3.21324	4.3899	3.33551	4.92508		1.08714	3.44405	5.41356	3.04918	0.838584	6.84595
C7-1_2444	4.17004	7.17762	2.62599	4.1938	8.24427	10.1598		6.12229	4.59407	4.14702		8.08347	3.74325	2.67165	5.85177	1.8717	4.94789		0.818271	3.38408	4.82611	2.90592	0.481118	9.07845
C7-1_2467	4.6884	8.78794	5.38197	5.18764	7.89716	11.5257		7.57757	5.44132	4.49135		12.856	4.52967	3.52583	7.42993	2.55713	5.82609		0.356347	3.93117	7.40602	3.58316	0.112056	9.88432
C7-1_2492	4.38243	6.15292	5.35838	4.45386	5.75872	9.87155		6.08481	4.99576	4.8352		13.2693	3.95163	4.65953	5.57695	5.0296	5.34912		1.68417	4.33574	6.14621	3.30843	1.02981	8.93985
C7-1_2653	-0.147499	2.85765	-0.0344992	3.30363	2.50212	0.152801		2.53265	0.130957	0.664587		18.5637	3.01635	7.24193	6.75133	4.26963	10.8096		0.57214	1.1767	1.86513	0.0944174	0.46094	1.00292
C7-1_2820	9.52557	4.77863	5.49926	11.5866	6.73946	6.64165		3.7323	5.16374	4.6375		15.0293	8.4209	10.433	5.19864	3.90627	11.9627		9.33921	5.89259	1.71445	2.67439	1.58518	4.45211
C7-1_2902	5.24822	8.25983	8.13322	14.0804	28.0027	8.59977		14.8686	11.5275	14.4954		24.4798	4.60285	2.71668	3.9011	11.5097	26.9815		10.4538	6.6186	6.66136	5.23481	10.0504	28.1278
C7-1_2965	3.65446	5.24842	5.06842	3.13468	6.70254	8.77107		5.04201	11.3147	5.05527		5.18839	5.34851	1.74448	2.89994	0.702642	6.1906		5.36621	4.73205	4.38512	4.10732	1.9927	10.2779
C7-1_3129	9.23031	5.76335	0.734188	17.0487	7.96601	12.2141		14.0571	6.52204	23.9546		9.28766	9.72018	3.06867	5.0515	5.85074	27.1495		19.7513	4.33857	3.07694	3.82324	4.11883	11.3831
C7-1_3177	2.55004	3.95044	3.30256	6.92367	6.39004	3.8311		3.19206	3.56998	5.43612		21.2171	3.29261	5.82505	7.09364	4.53639	16.3213		3.63693	2.06883	1.11734	1.11435	1.2237	3.73462
C7-1_3357	3.16955	3.38552	3.36858	4.26417	3.12926	2.7568		3.6417	4.17297	6.12726		6.32841	3.26604	1.93408	3.09097	3.9794	8.48078		5.72182	1.79025	2.07788	2.62116	3.28159	5.08091
C7-1_3731	5.53358	21.4545	16.8307	14.3676	10.0536	16.2786		9.41074	16.4757	13.6183		14.1522	9.70119	7.83857	13.9669	27.4148	18.1738		19.115	12.8856	11.9517	9.7393	10.9448	27.2457
C7-1_391	5.97609	5.17699	7.60922	7.68362	4.62759	8.24949		4.88931	10.8472	7.75333		4.74625	4.58311	2.63401	4.83867	11.218	7.44895		7.91276	4.1571	2.73302	3.72003	3.56281	8.71619
C7-1_4058	6.36055	19.5568	20.4659	15.9854	8.41451	15.9615		9.54606	19.9105	10.6173		6.91412	7.92051	5.37334	10.0548	16.1609	15.109		16.4527	13.5095	9.36205	7.78306	8.98072	21.8963
C7-1_4171	6.12058	8.68857	7.27266	7.41518	6.19543	7.01308		7.0139	11.5872	10.137		4.02538	6.43441	6.48288	11.951	13.0582	6.93681		11.8622	7.28435	5.07707	6.74438	6.58391	9.23159
C7-1_4245	8.37665	15.7048	14.9743	8.18859	6.11404	10.8857		8.3709	9.1754	11.7665		7.9921	9.20964	5.93809	13.0605	20.3684	7.02757		8.18184	9.24887	5.0968	3.58276	5.49874	10.7093
C7-1_4468	8.98014	5.37248	7.74165	6.86833	6.3717	5.70344		7.47458	5.26876	4.70232		3.8162	7.55458	5.9349	5.06579	4.28287	4.2162		4.22896	8.42729	8.66245	9.00981	8.77494	5.07938
C7-1_4573	4.29328	3.17754	4.0216	6.85779	5.72077	3.78589		2.91067	2.38735	3.81284		12.5072	8.81791	8.00386	6.95579	4.33692	19.3063		5.11102	2.49765	3.3978	3.87587	2.62604	4.42529
C7-1_4622	2.70028	2.03571	1.28384	4.57673	6.25899	1.62436		2.511	0.683334	3.45626		6.15134	5.63291	14.819	5.09585	8.11973	6.90612		4.25533	4.77333	3.17193	5.91628	2.69094	3.08474
C7-1_4783	1.4135	2.73276	3.8124	6.53	4.93636	2.41735		1.07165	2.40726	2.48633		16.4904	4.98589	8.8217	10.0534	5.43653	14.807		1.78932	0.997776	0.813936	0.742071	0.234709	1.17012
C7-1_4994	7.99213	10.9084	11.7074	12.3728	7.04154	24.5863		16.6414	22.9311	16.2317		12.249	10.8273	12.6913	5.99359	13.1681	19.9202		18.1383	12.5757	14.3161	14.5975	14.1011	39.4417
C7-1_5005	7.12989	8.71792	15.7588	9.49442	7.71884	21.5837		17.9907	14.3658	17.3197		9.02508	12.5032	9.88634	8.08268	16.4885	16.5424		16.1653	12.0471	12.266	16.8856	10.3032	34.4678
C7-1_6248	1.38867	1.85663	1.77956	4.57362	3.75194	1.49566		1.05917	1.10923	2.05549		11.561	2.30579	4.49825	6.61043	4.52408	12.4821		1.32521	0.844178	0.676315	0.571425	0.600109	1.49661
C7-1_6433	9.1259	3.73681	5.86781	7.94417	7.9214	17.1747		9.51803	17.0342	17.1047		6.23104	12.6316	0.880613	3.51115	2.3737	9.91903		12.7551	7.18243	10.5513	5.6398	5.15609	16.8586
C7-1_6624	2.36111	1.74079	2.55876	2.73069	1.78666	5.26669		3.73809	4.19275	5.08167		1.8823	2.71075	1.22297	1.39643	1.99241	3.23732		3.58487	2.02697	2.33819	1.66065	3.19459	5.687
C7-1_7396	11.0537	4.20887	7.06819	8.81883	12.3369	20.6509		8.87618	19.6993	19.0017		8.60372	13.8988	1.01208	5.47362	2.01925	16.5441		12.7091	8.32599	11.4826	5.48341	4.46923	20.6441
C7-1_7645	6.14253	7.23367	6.1655	5.80446	11.3334	5.38915		9.76903	13.8076	18.1549		3.00244	6.87365	3.83143	10.5629	5.85541	6.28393		21.4849	9.98941	5.37257	11.537	7.56851	9.50056
C7-1_7982	3.13629	2.00298	2.96601	3.50857	3.42583	1.7932		3.19051	5.02804	3.33358		2.92731	3.06596	2.42993	1.36682	2.95017	3.4507		1.87399	3.14615	3.59769	5.84121	3.26804	5.11266
C7-1_8253	28.6602	22.22	19.3092	23.9457	32.9169	14.3725		36.851	26.7942	25.5677		21.2036	27.9565	24.6109	35.7093	21.2064	15.2627		31.8311	33.1676	36.927	39.6435	35.0319	20.6603
C7-1_8267	27.781	22.4806	19.5024	24.5585	31.122	16.1793		37.035	24.8927	27.9985		23.2589	28.9399	23.2273	33.2951	19.6302	18.2662		32.5493	30.9657	34.1423	35.0273	29.7231	21.9392
C7-1_8284	24.2698	20.8753	18.5726	24.2278	31.1644	16.878		31.9223	24.7829	28.1491		24.5466	26.5989	20.1518	27.2154	19.5273	23.3288		35.8694	26.5757	28.9544	30.5785	23.6228	22.8808
C7-1_8316	27.6685	31.9229	21.1093	26.2629	48.3737	18.8984		39.0051	48.2132	48.22		20.8462	26.1021	24.9313	24.6075	24.103	29.475		88.3594	35.1209	26.2093	51.2337	35.3099	41.6341
C7-1_8331	26.4607	30.2052	26.5108	28.2186	45.1786	21.1133		37.0843	39.4914	44.7825		27.8984	27.9907	29.0025	26.364	34.3478	40.0208		71.7638	28.1712	29.5591	39.6115	32.1284	40.8011
C7-1_8929	66.8149	39.773	38.2075	45.9029	45.4693	24.0279		52.6496	26.0705	22.4921		19.3652	52.9954	51.1318	37.8719	26.958	13.354		26.0455	70.0141	61.1695	81.188	85.8533	22.9299
C7-1_8946	82.9304	45.2425	56.1028	56.0041	49.8944	32.1623		67.2575	27.9297	28.3918		22.9313	67.8599	56.2112	45.5502	34.4872	15.2751		28.4552	80.2423	83.7578	88.5351	89.3153	31.373
C7-1_9054	75.4231	9.12096	12.1802	53.0914	10.2267	32.8415		64.8431	5.61727	27.2326		24.4803	64.4453	10.9222	13.3326	8.77945	16.4133		6.07564	68.9253	18.8886	16.3741	17.9332	30.0202
C7-1_11887	0.120537	0.995206	0.575609	0.445188	0.766164	0.273652		0.295871	2.07623	1.22106		1.35519	0.261367	6.10646	1.69744	3.19772	1.48627		0.840991	0.154588	0.0762075	0.138544	0.0918332	0.708778
C7-1_12634	1.05523	2.29139	2.95746	1.84749	1.80073	1.69412		1.44864	3.6124	1.72133		4.0716	1.36087	11.292	4.52119	6.22362	4.53627		1.48898	1.40276	0.978246	0.810656	1.00084	1.58067
C7-1_13820	3.85723	7.9787	8.92464	4.26062	5.28364	6.61294		4.66505	10.4043	5.5011		3.67086	4.26878	2.45505	3.49572	6.19117	5.67877		8.37603	4.15975	4.81193	4.34166	4.72723	10.2602
C7-1_14677	1.00325	3.26527	3.60031	2.23137	1.75941	2.52		1.63369	3.35349	3.20565		1.32118	1.15101	1.26531	1.37478	2.13346	2.34681		1.85678	1.84334	1.12433	1.1809	1.24867	2.88475
C7-1_18906	0.266917	0.783894	0.288662	0.35593	0.324961	0.445665		0.130595	0.23053	0.250912		0.159743	0.191606	0.159954	0.192739	0.337792	0.261346		0.232029	0.193708	0.194996	0.212016	0.161323	0.317875
C7-1_19817	1.63725	5.07678	2.07832	2.03227	1.27402	2.24778		1.08516	2.17431	1.54418		1.57051	1.15254	1.4788	2.01167	2.29355	1.96106		1.42888	1.46305	1.22827	0.911045	1.0395	1.94809
C7-1_20000	1.07405	3.36885	1.58554	1.3163	0.891144	1.47133		0.824841	1.47144	1.11106		1.17231	0.886621	1.07414	1.45149	1.72663	1.32027		0.980238	1.05476	0.883588	0.649451	0.654081	1.37831
C7-1_22258	0.0367136	0.0914451	-0.00798566	0.118776	0.0713349	0.0536025		0.0229418	0.0325406	0.0512041		0.249488	0.0627417	0.479827	0.286097	0.682143	0.168111		0.0629283	0.0482774	0.0458313	0.0212757	0.0131352	0.0165311
C7-1_25582	0.268355	0.223031	0.457577	0.114755	0.0803022	0.511802		0.413738	0.423749	0.149617		0.0866245	0.230231	0.136758	0.0987295	0.143022	0.228605		0.261892	0.193109	0.204014	0.243835	0.136375	0.23174
C7-1_27459	0.504989	0.587774	0.731318	0.645394	0.702846	0.968567		0.519673	0.983123	0.659153		0.749706	0.450351	0.209373	0.439375	0.628717	0.689801		0.505383	0.426906	0.431674	0.409982	0.531064	0.657012
C7-1_29061	0.538973	0.652083	0.69635	0.633981	0.441212	1.07152		0.574573	0.947048	0.764968		0.70984	0.489438	0.178687	0.759438	1.01883	0.49984		0.443701	0.720501	0.449981	0.241312	0.477029	0.566083
C7-1_34244	0.0824914	0.0317214	0.0130166	0.0800309	0.0520352	0.0750149		0.0391575	0.0634049	0.0461123		0.103528	0.0607624	0.162969	0.116857	0.121174	0.067382		0.037729	0.045237	0.0391516	0.0338597	0.0282131	0.061356
C7-1_37730	0.0154914	0.0866926	0.070401	0.0348831	0.0485118	0.102314		0.0468952	0.080038	0.0564061		0.0619597	0.0621474	0.0442443	0.13976	0.0937576	0.0645049		0.0441362	0.0608944	0.0646628	0.043501	0.04566	0.0753244
C7-1_44670	0.0726853	0.073252	0.115422	0.0823825	0.0542297	0.159132		0.0567575	0.0862837	0.0860032		0.0776297	0.0728275	0.0379646	0.189351	0.109242	0.0648324		0.0710605	0.0844538	0.0476592	0.0347439	0.0509342	0.0871501
C7-1_54484	0.170653	0.236336	0.345436	0.157237	0.214016	0.262677		0.191219	0.248397	0.215458		0.12485	0.161898	0.103698	0.188105	0.157284	0.171035		0.232541	0.166813	0.0905781	0.265514	0.132104	0.219179
C7-1_64426	0.193075	0.247059	0.283316	0.183911	0.0764274	0.401111		0.149904	0.251133	0.28222		0.117343	0.166413	0.169311	0.210648	0.203203	0.388672		0.168053	0.191776	0.179226	0.16383	0.1347	0.248135
C7-1_69545	0.143422	0.265356	0.106602	0.111632	0.0994433	0.231604		0.150052	0.30126	0.128931		0.0733744	0.0753636	0.0494431	0.292495	0.167301	0.132383		0.0857034	0.185937	0.0874773	0.0662735	0.10158	0.120483
C7-1_73282	0.132586	0.257856	0.133732	0.0945879	0.0620554	0.144996		0.133625	0.15317	0.10983		0.107562	0.103781	0.0836433	0.303131	0.185373	0.108489		0.07452	0.177412	0.101798	0.0929096	0.104328	0.0687092
C7-1_79932	0.0701647	0.181042	0.120539	0.0798622	0.0708135	0.0627553		0.0373525	0.0476488	0.0833181		0.0413196	0.0754381	0.04159	0.146449	0.0773989	0.07801		0.025519	0.0303393	0.0494612	0.0445294	0.0160239	0.107121
C7-1_90084	0.0254002	0.0236197	0.0466046	0.0171757	0.0126801	0.0553189		0.0267457	0.0124119	0.0378657		0.0182092	0.0165299	0.013403	0.0174522	0.0283263	0.022624		0.01905	0.0209267	0.0111573	0.023678	0.0172811	0.0330513
C7-1_92386	0.0267678	0.020489	0.030631	0.0346504	0.0103581	0.0261913		0.0263321	0.0176471	0.0164453		0.00950783	0.0426429	0.0195501	0.0233171	0.0116035	0.0208064		0.0177486	0.0125069	0.011445	0.0169729	0.0185261	0.0412205
C7-1_94809	0.014379	0.0256532	0.0408679	0.0236868	0.0126444	0.0434168		0.0246821	0.00883674	0.0228128		0.0160457	0.0273312	0.0167944	0.0186145	0.0241685	0.00351026		0.00746448	0.0163875	0.00904201	0.0207486	0.014788	0.0336424
C7-1_96320	0.0194087	0.0283962	0.0100238	0.0402762	0.0137149	0.0162464		0.019111	0.017545	0.030973		0.0135317	0.027502	0.00314827	0.0157449	0.0156777	0.0286525		0.0157573	0.0204751	0.0121599	0.0104566	0.0115446	0.0277126
C7-1_98951	0.014629	0.0246889	0.0358785	0.0327412	0.0180461	0.0545039		0.0100744	0.0101103	0.0151191		0.0189721	0.0292301	0.010195	0.011544	0.0140667	0.0168994		0.0192444	0.00845998	0.00211246	0.00791907	0.0135425	0.0273897
C7-1_103431	0.0278759	0.0212602	0.0237897	0.0233432	0.0210213	0.0400538		0.0120269	0.0122625	0.0252172		0.0217769	0.0236395	0.0162713	0.0116433	0.00930053	0.0167442		0.0135772	0.0181207	0.0136821	0.0105292	0.00704284	0.0218586
C7-1_108488	0.043205	0.0203254	0.034864	0.0249001	0.017115	0.056048		0.0079063	0.027235	0.0483131		0.0128542	0.029459	0.0218266	0.0169138	0.0243194	0.0285026		0.028032	0.0230645	0.0194543	0.016719	0.0211594	0.0298184
C7-1_110921	0.026399	0.0141275	0.0506135	0.0324045	0.0173446	0.0525765		0.028182	0.0293808	0.0551564		0.024118	0.0419151	0.0128272	0.0177971	0.0224079	0.0499088		0.0278902	0.0216981	0.0214512	0.0205624	0.0215025	0.0371898
C7-1_115760	0.0223764	0.0172316	0.0459139	0.0302096	0.0242921	0.0450017		0.0209903	0.0269695	0.037257		0.0210603	0.0323907	0.0235228	0.0208267	0.0173118	0.0271014		0.0150805	0.0196157	0.023171	0.023454	0.0216885	0.024584
C7-1_125748	0.0287476	0.0177514	0.0376759	0.0151319	0.0198394	0.0581267		0.020936	0.0426106	0.0174127		0.0168883	0.0281432	0.0140425	0.0221344	0.0207376	0.0300417		0.00976583	0.020126	0.00548562	0.00582546	0.0116601	0.0285623
C7-1_146725	0.212912	0.355442	0.216442	0.11458	0.102634	0.169181		0.16857	0.149515	0.149975		0.149649	0.154315	0.116895	0.388904	0.30894	0.0892025		0.135564	0.247371	0.149241	0.127025	0.151132	0.119747
C7-1_177381	0.0211177	0.00922964	0.0341135	0.012023	0.0213088	0.0569647		0.00851821	0.0228896	0.0245929		0.0268742	0.0118428	0.0140288	0.00648727	0.00617625	0.0209811		0.00703021	0.0218635	0.00584954	0.0110692	0.00924481	0.0127057
C7-1_191648	0.014006	0.0151801	0.0494863	0.0224653	0.00429152	0.0507915		0.0186202	0.0259499	0.0234391		0.0116325	0.0341632	0.0125088	0.0140645	0.0137064	0.0227586		0.0180255	0.0102473	0.0132176	0.0139467	0.014156	0.03005
C7-2_2016	19.8502	3.58139	11.5394	12.1758	9.95558	14.5209	11.6086	14.6609	12.8264	12.7221	5.4038	6.92121	14.3613	7.06682	10.7181	11.861	11.3604	7.81046	8.73249	11.8178	7.12814			8.00902
C7-2_2219	9.23184	2.62228	5.33271	5.50863	3.80498	5.82882	4.5105	6.32408	5.34644	6.57584	2.35531	3.30934	6.68367	2.30341	5.26998	6.72973	4.75997	3.415	4.05456	5.96832	3.78552			3.61942
C7-2_2358	5.7233	19.7545	16.0754	9.82618	11.4149	9.92781	13.2184	11.5098	13.9967	11.9572	8.92941	6.45679	6.0858	3.17161	17.8678	5.98233	4.53347	16.0856	41.045	5.48997	12.4403			6.80437
C7-2_2467	10.1503	2.37242	6.68104	6.4316	4.57287	6.49837	5.29116	7.27297	6.51916	7.80905	2.85518	3.32183	7.75777	3.55075	6.23746	6.19388	4.74405	3.84789	4.66588	6.2186	3.86567			3.46804
C7-2_2510	7.9125	5.85342	6.24825	5.94171	5.62457	7.37371	6.05743	7.99801	7.3658	6.66164	4.22258	3.40974	6.54806	2.98897	6.26653	5.06407	4.60162	6.45024	11.9866	5.18875	5.03354			4.72871
C7-2_2653	0.85808	5.12713	4.93186	2.51068	4.97048	1.00795	0.434783	1.70897	2.05319	1.4726	0.754413	7.27192	3.19132	30.622	20.3496	18.4796	5.89279	1.01779	2.49655	1.31093	1.13145			0.318083
C7-2_2737	6.18175	2.9808	5.52521	5.71905	13.871	7.24623	7.76266	5.78678	11.8412	4.43175	2.09079	5.64931	5.81914	4.35688	2.61367	11.2306	10.1694	11.7444	20.1176	8.15034	9.76988			4.33256
C7-2_2820	15.4199	31.5841	28.5991	20.7608	22.6648	19.7211	25.737	29.898	24.3178	17.4316	25.7969	15.6397	22.7147	35.0543	21.0048	33.6027	13.1189	30.2927	47.9961	21.0716	24.3111			11.5035
C7-2_2941	2.80688	5.14864	4.88017	5.01478	4.50607	2.01126	5.2025	9.46245	2.66364	16.0111	4.81671	3.15808	4.4062	4.59533	1.97076	1.94757	3.75788	5.1637	9.68591	4.32981	10.744			3.39624
C7-2_3647	6.12233	10.5907	7.24981	4.62902	7.77177	11.1666	8.60966	8.12806	7.64255	8.45438	7.60347	4.71506	5.36608	2.37591	4.62074	5.23039	4.49961	11.6225	12.5448	6.30832	8.72935			5.62846
C7-2_3905	23.3528	23.1807	40.7338	24.017	20.3246	32.7783	28.9752	34.1025	28.3548	28.2376	29.9152	15.7153	11.9943	6.10813	9.6533	14.5932	23.2038	56.6315	37.0025	23.4187	21.6351			12.9237
C7-2_4783	0.948542	2.23683	2.84186	3.16759	4.36	0.830779	1.04523	1.33134	1.97924	1.73202	1.16323	7.71145	2.90059	10.8699	8.95701	11.043	6.13186	1.05164	1.39524	1.17441	1.35576			0.970094
C7-2_4998	7.78423	6.75474	7.7647	8.00368	9.44013	17.0401	10.7343	12.7762	10.7984	13.2979	13.7513	7.28086	10.0239	6.22447	5.15141	7.6803	12.778	13.8653	19.2545	15.563	11.1092			7.94347
C7-2_6055	3.90164	4.33866	2.23805	3.49469	3.3201	6.12067	2.4513	4.54567	2.66439	9.55132	5.85965	2.44389	3.02913	-0.0343703	2.72861	1.89325	3.61609	1.56519	2.40462	2.54879	0.491585			1.99493
C7-2_6195	5.24762	3.31082	2.80372	5.17397	6.86447	3.68117	5.23592	4.27096	3.96533	5.61792	5.3356	5.85386	3.36035	6.98848	4.59403	10.6596	4.38344	4.42496	3.90973	4.07058	4.00275			2.50752
C7-2_6247	2.89932	6.74294	4.1657	10.1848	12.8753	2.70288	2.94021	4.27919	2.09319	5.95379	3.21327	27.6471	5.91197	12.4962	16.4636	18.9339	19.1981	2.69048	1.59199	2.44283	2.58356			2.00271
C7-2_6432	5.67908	4.80137	6.35735	4.31044	4.98944	6.8528	5.94791	10.5001	7.60102	6.33094	9.02847	4.35159	4.67941	2.13001	4.91349	5.6309	4.83475	15.7921	6.86799	7.55837	10.9762			4.75049
C7-2_6489	6.80054	12.1828	11.2496	9.71087	7.27347	10.4367	6.98891	7.01034	11.7272	6.16369	8.57264	5.77697	3.9997	2.12107	6.17215	4.10425	9.09116	8.53707	6.56754	10.213	5.12569			3.58889
C7-2_6803	5.7558	6.96977	8.3009	4.96163	2.68644	9.15893	7.57573	4.15172	8.48876	7.05754	5.61087	3.2757	2.84907	0.34003	2.28776	1.11244	3.07243	3.31564	4.50159	6.24439	3.32932			2.12169
C7-2_6955	2.76699	5.22635	2.95958	5.06963	11.5729	4.27837	4.55849	1.54342	2.80168	3.52708	3.95256	8.91112	2.43029	19.9164	5.49777	6.25739	10.1181	4.603	4.80097	3.89117	4.52412			1.72642
C7-2_7396	10.5178	6.13498	7.03962	8.93053	10.2211	18.9645	11.5857	13.3819	10.7947	13.5505	14.5345	9.7195	9.23221	2.98545	4.92439	4.91419	12.9102	22.5579	12.0212	14.4065	24.691			9.00971
C7-2_7820	13.0966	22.3177	14.3224	18.9264	18.1545	18.8322	12.3421	11.8041	21.9876	12.1914	15.3821	9.44586	8.24112	1.73452	8.90592	3.96568	19.7504	11.4497	10.421	19.1132	7.86342			7.4582
C7-2_7836	13.3865	22.5562	19.0446	18.5272	18.3473	20.3514	12.6509	18.3556	18.5986	13.2947	14.7985	8.80671	9.56392	2.95939	14.2314	5.57225	20.7953	13.8731	14.5389	13.8863	12.8019			9.08851
C7-2_8335	11.875	18.4407	8.66129	23.6417	29.2452	18.2082	16.8841	6.61872	16.199	11.1506	18.6668	55.9922	20.4355	82.1607	14.6372	28.5718	49.9717	17.6121	23.6134	17.8724	19.9109			6.73422
C7-2_8839	2.77513	2.84878	2.78878	3.48299	2.61627	3.6435	4.43066	3.17618	2.18908	1.77513	3.08448	4.57223	5.68468	4.93094	3.28239	4.76666	10.0748	2.85687	3.79597	3.44171	5.38031			2.76929
C7-2_8939	9.03266	5.26388	3.77558	4.82528	3.55916	5.23043	17.041	6.54525	2.38589	3.33245	7.72468	3.26437	10.2627	4.77293	8.29564	6.4932	2.48472	7.90257	1.93777	11.9663	12.1689			2.83778
C7-2_9103	5.10273	4.5121	4.68204	4.06342	2.39299	2.51871	5.81902	4.24092	3.16183	2.97319	5.12947	2.02008	4.52326	1.95558	5.60456	3.06209	1.84204	2.96639	2.03987	6.53703	5.51834			2.38397
C7-2_10311	2.14762	1.46476	1.34072	2.09381	2.03789	2.44666	2.0677	1.16139	1.62266	1.25348	1.80936	1.49481	1.24719	0.802061	1.68512	1.27882	1.13876	1.51554	1.52517	1.35788	0.837725			1.26753
C7-2_11810	0.741182	0.771844	0.726197	0.913094	1.0806	0.500307	0.699297	0.7783	1.10598	0.864053	0.791706	1.35633	0.792978	2.55536	0.618263	1.14387	0.575099	0.717352	0.258111	0.57637	0.504414			0.44675
C7-2_12470	1.53842	1.36702	0.943343	2.40346	4.00686	0.792089	1.40368	0.896742	0.452792	1.22388	1.53584	5.12121	2.41655	6.94846	2.96627	3.4196	2.37754	2.13141	1.33502	1.62542	2.06318			1.20983
C7-2_12815	1.39318	1.33134	0.984393	1.89128	2.32401	1.38939	1.32432	1.22447	1.49884	2.1626	2.04889	2.31672	2.55882	1.42879	1.10871	1.29144	2.03757	1.91392	1.62846	2.1154	2.47737			1.66428
C7-2_1311	3.40373	3.92999	3.75972	3.49925	2.21545	3.21996	3.55788	2.41471	3.5267	4.34349	3.62894	2.95276	3.26456	0.60151	2.02633	0.74296	2.156	1.12926	2.13955	3.16473	2.08219			3.02733
C7-2_13805	3.80501	2.65285	2.44544	4.17795	4.58043	5.32025	3.77249	4.52068	4.37644	5.74173	6.08138	6.00517	7.07662	0.974055	2.05979	2.17543	5.89297	5.80252	3.40419	5.97594	9.24744			5.90999
C7-2_14599	0.793924	0.688986	0.454946	0.878689	1.06315	0.872823	0.425505	0.735939	0.832324	1.04369	1.0319	2.20264	1.41134	1.22166	0.666698	0.758638	1.62738	0.594709	0.502904	1.01489	0.85237			0.876324
C7-2_16807	0.467783	0.1367	0.182347	0.363742	0.381959	0.67704	0.455007	0.460179	0.28225	0.576051	0.705348	0.571429	0.790078	0.0734088	0.0855419	0.12353	0.606907	0.595878	0.29425	0.483172	1.0696			0.658117
C7-2_19806	0.319889	0.637468	0.314381	0.333448	0.332196	0.312189	0.190107	0.163302	0.27978	0.264314	0.290895	0.352215	0.262865	0.173095	0.421131	0.316537	0.28304	0.243624	0.286268	0.45192	0.340605			0.317506
C7-2_21262	0.122148	0.0974567	0.11124	0.153131	0.232851	0.248142	0.160986	0.13057	0.110804	0.250505	0.373046	0.349605	0.194205	0.181524	0.048241	0.180029	0.390666	0.216101	0.225564	0.283484	0.306824			0.141602
C7-2_21776	0.181118	0.220122	0.3088	0.242746	0.24675	0.372972	0.249633	0.484899	0.398154	0.52947	0.509925	0.250903	0.279557	0.084196	0.151028	0.165979	0.187616	0.182045	0.210323	0.386851	0.316296			0.269912
C7-2_23184	0.196355	0.12071	0.157679	0.260763	0.0769453	0.187	0.176838	0.195469	0.273432	0.200155	0.237624	0.19071	0.232816	0.191303	0.0737174	0.0991789	0.21991	0.116524	0.14857	0.165995	0.267752			0.352919
C7-2_25218	0.139556	0.105399	0.145118	0.0587953	0.0696327	0.11546	0.104677	0.115095	0.161373	0.176984	0.115617	0.0796545	0.123643	0.0903063	0.115521	0.108273	0.0474456	0.0428165	0.087557	0.102816	0.101343			0.0654892
C7-2_27661	0.728688	0.727393	0.56208	1.14383	0.98736	0.904752	0.636829	0.563501	0.936102	0.679424	1.14104	1.77038	1.11149	0.19341	0.262152	0.434605	1.19575	1.31695	0.649864	1.1679	1.0964			0.787602
C7-2_29044	2.01624	1.50336	1.20109	1.76364	1.59131	1.86122	1.37571	1.69418	1.91138	1.93698	2.15372	1.79633	1.92335	0.473241	1.01683	1.47197	1.60177	1.13667	1.26919	2.39073	1.45275			1.55224
C7-2_30470	1.67608	1.06088	0.702828	1.52288	0.516001	1.26941	1.81176	0.897479	1.68734	0.789082	0.777653	0.496163	1.13536	0.233016	0.499184	0.917808	0.614938	0.383943	0.927715	0.694147	0.53059			1.78821
C7-2_34145	0.210026	0.130389	0.236435	0.237521	0.180353	0.0855135	0.146309	0.193965	0.0649044	0.114206	0.142624	0.396141	0.179507	0.285996	0.116318	0.157766	0.200343	0.144006	0.196972	0.121625	0.11808			0.234593
C7-2_44703	0.217149	0.109134	0.146884	0.136067	0.101057	0.140322	0.17112	0.193153	0.136393	0.128585	0.149456	0.0765749	0.140962	0.0634734	0.159252	0.139045	0.0702797	0.0960686	0.111572	0.13588	0.131361			0.15222
C7-2_55341	0.0667622	0.0850649	0.0565747	0.0498816	0.0600648	0.126209	0.0450771	0.0733398	0.0525672	0.099032	0.0828129	0.0574417	0.0827129	0.0320602	0.0761655	0.0588085	0.0456184	0.077241	0.0444861	0.068824	0.0519779			0.0583517
C7-2_58404	0.112508	0.281862	0.0443824	0.152851	0.164425	0.335004	0.0464694	0.0611024	0.134877	0.316137	0.0742118	0.0187912	0.107342	0.0162054	0.0696852	0.0456866	0.0473772	0.0783707	0.0874823	0.150974	0.0363726			0.0778146
C7-2_67133	0.0794852	0.0881182	0.0643754	0.091783	0.131276	0.105978	0.0741136	0.0830695	0.0696131	0.0619907	0.10975	0.0795205	0.0665237	0.0972315	0.175608	0.08865	0.0353008	0.101178	0.0581149	0.122335	0.0917846			0.0784968
C7-2_69364	0.0794161	0.104436	0.0661526	0.0672947	0.0866192	0.108659	0.055683	0.0962252	0.0772187	0.0438692	0.122396	0.0520284	0.0377422	0.06404	0.114214	0.0587099	0.0263992	0.0585545	0.0251408	0.156168	0.0478653			0.0361469
C7-2_72935	0.138457	0.105593	0.100975	0.0999467	0.0825063	0.109005	0.102395	0.121239	0.0981925	0.0759385	0.119544	0.0764351	0.0662272	0.0451562	0.125204	0.106269	0.0425436	0.0536517	0.0440077	0.122827	0.0504848			0.0590213
C7-2	0.145513	0.107869	0.101737	0.177553	0.0947482	0.148356	0.101667	0.120279	0.163937	0.0522308	0.117747	0.0785367	0.123613	0.0626948	0.115017	0.114976	0.0605427	0.0546417	0.0579102	0.105818	0.0558388			0.110293
C7-2_80411	0.352912	0.132085	0.0892631	0.339569	0.0548446	0.215898	0.368742	0.06907	0.314756	0.0429188	0.0577411	0.0423786	0.190268	0.0439738	0.163927	0.0468084	0.0499892	0.0350054	0.0658214	0.0744543	0.0450346			0.330918
C7-2_89655	0.205583	0.157877	0.128821	0.165899	0.160942	0.206332	0.233949	0.25084	0.174929	0.177692	0.215746	0.135849	0.199677	0.0964955	0.145532	0.145623	0.104764	0.154677	0.194312	0.282988	0.219998			0.237209
C7-2_98179	0.012716	0.0090915	0.0216484	0.0272206	0.00895412	0.016356	0.0241414	0.0281652	0.0326912	0.000263988	0.013907	0.0159489	0.0298122	0.0147754	0.026829	0.0263612	0.0217263	0.0129918	0.0184146	0.0226001	0.0181547			0.00940467
C7-2_101414	0.0215704	0.0117882	0.0149099	0.0131596	0.00871162	0.0257054	0.0125266	0.02363	0.0210705	0.0106836	0.0152266	0.0154447	0.0146337	0.0172348	0.0241366	0.0108936	0.0219168	0.00857461	0.0159588	0.0134532	0.00441677			0.0145942
C7-2_106242	0.0242392	0.00819191	0.0304929	0.0284098	0.014227	0.0325839	0.0212986	0.0289996	0.00616573	0.00939819	0.0104446	0.0137348	0.0285121	0.00698826	0.0138031	0.0236967	0.0186934	0.0077995	0.0108175	0.0160125	0.00951916			0.00766169
C7-2_108827	0.0262001	0.0235464	0.0354899	0.0300069	0.0177512	0.0278488	0.00352684	0.0304202	0.0195694	0.0150272	0.0312893	0.0213086	0.0276933	0.00515864	0.0140242	0.0328061	0.0282113	0.0104994	0.0309691	0.032605	0.0147702			0.0417336
C7-2_112847	0.0405464	0.0274793	0.0219447	0.0352731	0.0143523	0.0441981	0.031541	0.0314113	0.0320496	0.0156889	0.0340606	0.00832337	0.0288474	0.0115424	0.0127447	0.0326202	0.0249764	0.0185025	0.023214	0.0276292	0.0183365			0.0260395
C7-2_118867	0.034082	0.0112413	0.0156312	0.0308177	0.014727	0.0211609	0.0208378	0.0223349	0.0267749	0.0178787	0.0190561	0.0158185	0.0234756	0.0128892	0.0230075	0.0364033	0.0148466	0.00817946	0.0128157	0.0194037	0.00899406			0.014736
C7-2_124506	0.0272652	0.0149862	0.0139481	0.0239879	0.00854611	0.0271906	0.0193158	0.0219617	0.00857608	0.0190833	0.0201449	0.00970355	0.0223967	0.00917803	0.0210122	0.0232507	-1.46843e-05	0.0130886	0.0183478	0.0133873	0.0151676			0.0242112
C7-2_134339	0.0350673	0.011196	0.0154271	0.0193989	0.0131436	0.0187825	0.016021	0.0176683	0.0328171	0.0118667	0.181242	0.00814092	0.0166308	0.00726911	0.0169487	0.0141126	0.0499537	0.0257712	0.015258	0.219013	0.0242532			0.00771384
C7-2_146360	0.172188	0.199647	0.185467	0.186024	0.163059	0.101002	0.135228	0.206054	0.13615	0.17233	0.243895	0.114999	0.153456	0.0761328	0.160551	0.239832	0.0874626	0.127722	0.157567	0.206523	0.151221			0.108216
C7-2_175512	0.028936	0.0150036	0.0159407	0.0165006	0.0134168	0.0195882	0.0194732	0.0143837	0.0181408	0.017308	0.0200361	0.0130661	0.019993	0.0124409	0.0274021	0.00817266	0.0326244	0.00594837	0.0128909	0.0123601	0.0131106			0.0152339
C7-2_192432	0.0021335	0.0115794	0.0168382	0.000177003	0.00820889	0.00768462	0.0181179	0.0453754	0.0264396	0.00768805	0.0199765	0.0102189	0.0144553	0.011777	0.00960932	0.0137949	0.00569298	0.00527002	0.0230034	0.0169666	0.00972833			0.00983613
C7-3_2017	15.3741	7.35121	10.6419	12.3476	6.91247	18.7245	9.7197	12.982	10.9826	11.9625	8.52412	5.40827	12.8497	4.3168	3.00845	3.41798	7.53208	6.74076	7.54454	18.236	10.199	7.33869	5.99918	7.69949
C7-3_2119	3.74044	19.4775	25.719	22.2529	29.5099	3.58311	6.32664	15.3953	10.3051	4.1972	4.78295	29.7184	4.67196	42.4667	44.8628	12.6254	7.11226	6.1447	7.17654	4.04747	5.14357	4.0148	6.14426	3.32119
C7-3_2359	7.9319	10.661	10.5579	6.28566	9.61942	9.42382	15.1115	20.1321	14.6327	3.0589	6.97791	3.75832	2.82816	1.92148	26.8918	3.03221	1.50785	4.99385	14.9595	2.85638	9.03519	3.35474	3.88609	7.6733
C7-3_2504	6.28645	4.67112	4.55787	4.79631	3.81817	6.54869	4.97466	7.57217	4.614	4.85013	3.96131	2.12044	5.11176	1.73064	6.44473	1.77847	2.87981	2.98529	4.40497	7.20791	3.82394	2.98682	2.54466	3.42732
C7-3_2654	1.45952	10.8746	13.1858	9.94349	12.6867	2.41368	1.9053	8.79008	3.78824	2.21445	1.49021	13.8828	2.47182	21.7493	43.195	7.31333	4.00912	2.31997	3.38654	2.82735	1.7823	0.950257	2.85668	1.44545
C7-3_2738	4.12508	2.27893	3.28926	2.80722	7.32162	6.41636	5.67513	6.17975	7.71611	1.7467	1.77935	2.36264	2.46036	1.74244	1.54533	3.11446	2.54826	4.72586	8.29582	4.81462	7.64346	4.33706	6.58922	5.8219
C7-3_2822	10.0211	17.4985	30.22	12.9498	18.4559	22.1992	13.0664	25.393	14.175	7.09727	13.3489	15.179	3.60381	29.496	32.3019	7.40203	3.71561	14.2496	16.749	6.85691	14.051	6.45451	6.39883	14.6222
C7-3_2935	6.49117	9.19705	7.92571	7.78814	4.3305	0.833124	9.08851	11.7823	0.985286	16.8426	8.30261	3.61964	3.80574	2.23631	2.29922	1.90189	0.87904	4.23855	6.88068	3.64804	11.5461	7.14091	23.5142	4.41775
C7-3_3650	11.3093	8.90114	8.46127	5.88206	10.3873	12.1871	17.9603	18.6408	14.1267	7.12633	13.1909	4.15281	2.40119	3.06124	9.26439	2.87558	2.35732	11.715	14.9669	3.98863	11.1386	7.37815	4.49613	13.1003
C7-3_3733	1.21635	6.01877	7.24333	5.14405	5.80119	4.04044	2.83177	5.78063	5.73123	5.91857	4.61596	6.44276	1.33758	11.1665	5.60783	2.2697	1.69737	3.43005	6.97034	2.95977	6.10109	5.24828	6.90493	6.91988
C7-3_3906	11.2848	11.9431	23.2108	7.7102	9.07469	16.9243	22.2168	22.3325	14.4624	17.2609	22.5788	5.23308	2.46828	3.18096	4.32372	1.96716	4.70848	26.933	17.1425	8.61238	14.5163	11.1723	8.52961	22.7944
C7-3_3931	7.12131	10.2389	13.911	3.65423	5.58921	6.23426	7.1046	19.6467	7.21552	9.61953	12.1741	3.0097	1.641	3.11192	5.05315	3.93683	1.68901	9.09793	9.25087	2.84792	9.02524	10.031	6.79809	9.92364
C7-3_4161	8.92951	8.87304	7.31628	9.40933	8.77172	8.6817	7.69958	8.512	8.17536	9.82575	9.99587	10.4088	10.8615	9.82355	10.9735	14.199	9.68534	8.43264	8.66641	8.10675	10.4839	9.79715	13.0934	7.67293
C7-3_4785	1.88948	7.00957	8.58672	6.34607	9.62906	2.05106	1.5781	4.85121	2.51226	3.81751	2.77908	10.6809	1.77199	17.8771	11.2866	4.00368	2.81144	2.5839	3.76862	1.34281	1.69968	1.39136	3.6718	1.97713
C7-3_4997	9.87039	14.112	17.4477	9.35878	9.37455	16.8028	18.3075	30.3968	20.2529	18.6513	26.0834	4.53778	4.04396	5.78616	6.5311	4.81885	4.6833	22.067	20.5816	12.8711	18.8541	20.9248	18.9221	27.5368
C7-3_5217	1.74732	2.29682	2.46082	1.40102	2.1681	2.01596	2.11488	4.50698	1.12191	2.21957	2.15308	1.02731	0.682108	2.35771	3.10389	2.7384	1.32105	3.37915	2.77454	1.65715	4.19922	3.47035	1.52205	5.12837
C7-3_6210	5.59515	5.42942	3.99483	4.35639	8.11141	3.5067	5.14384	4.86941	3.33519	6.92657	4.57239	7.4488	6.53703	12.7034	9.18665	27.6045	7.07844	6.28185	8.17486	2.33146	10.134	7.97404	4.95764	11.6034
C7-3_6418	3.25026	2.87932	4.8846	2.60619	3.60067	4.28542	2.92172	5.76173	2.53718	6.14685	5.88369	2.11828	1.85727	1.84923	1.90163	3.03824	2.15978	5.70459	5.06883	3.33979	5.18932	4.15795	5.23497	5.26653
C7-3_6490	2.5972	5.59219	5.95565	2.95857	2.78768	3.17818	3.72831	4.74524	4.50093	3.37831	3.52351	1.53606	0.809563	0.798843	5.63198	1.31773	1.6329	2.68427	2.99352	2.42254	2.70556	2.35778	3.32056	2.65498
C7-3_6622	2.61371	3.80577	4.80223	2.34012	2.19699	4.07354	3.55044	6.70605	4.49837	5.48976	5.46622	0.665577	0.821799	0.67882	1.95157	0.655287	0.92519	4.8146	4.48475	2.71832	3.66235	3.87672	6.38549	5.69015
C7-3_6959	7.02136	10.9618	5.38756	11.0972	15.2043	3.17527	5.82701	3.673	5.15248	4.56356	3.80953	9.49089	7.25572	20.5689	25.6995	24.1805	16.1478	3.35567	5.33474	3.11133	4.40709	4.51758	6.26579	3.3383
C7-3_7391	3.96151	3.28912	3.27222	3.3254	2.48793	5.78644	5.68513	5.75451	6.32265	4.89586	3.97852	3.93261	2.16741	0.947749	2.53628	2.04494	2.92226	6.19099	5.88379	5.20288	7.88724	4.65732	9.08545	5.9052
C7-3_7827	9.89247	29.3973	22.1681	10.6523	11.6691	12.5066	9.02048	15.8807	14.6494	8.52736	9.75695	5.72126	2.93688	2.29085	18.3886	3.58015	8.30427	6.03506	6.87821	7.5046	7.30763	6.09341	10.5028	7.73099
C7-3_8336_356680921726	110.426	121.413	45.068	130.869	148.11	71.925	88.8691	48.98	107.78	76.5169	67.9311	182.097	202.016	173.211	181.49	236.383	177.898	89.7445	119.215	67.2014	122.838	132.984	184.472	94.381
C7-3_8502	10.7183	8.01047	4.53345	13.3647	10.3594	7.78824	8.16142	5.31994	8.1759	7.39925	5.6299	18.6241	23.3013	14.8493	14.4224	24.6031	19.7725	7.913	11.1401	6.73572	10.4391	11.1091	12.1054	8.97925
C7-3_8545	14.9391	14.2119	6.84212	17.7148	16.5619	11.1187	11.1948	7.24461	12.8112	10.7007	8.82461	23.2458	28.6449	21.0684	21.1036	32.3373	24.1209	10.9666	14.4765	9.55545	15.1223	15.7833	19.3442	12.5839
C7-3_8650	9.55415	7.66951	4.07853	11.0981	10.1543	7.07621	7.81505	4.27103	7.56843	7.06512	5.51807	13.6517	18.1407	11.9314	14.0038	22.288	16.11	7.25569	9.41706	6.82763	8.63103	9.80346	11.1896	8.31952
C7-3_8716	6.70501	5.74276	3.91578	6.73775	7.08802	5.49831	9.07872	3.86183	5.54021	5.15415	4.46879	6.62832	10.9098	7.27241	7.96045	9.97001	8.53525	6.91585	7.20384	4.87102	6.57187	6.45207	6.42393	5.71432
C7-3_8836	10.884	10.3797	11.683	12.5146	10.0608	12.0422	10.3248	10.0352	8.23249	10.6366	9.83662	10.4238	19.5415	9.5152	9.09989	13.4756	21.9456	10.9541	16.9983	7.91673	13.801	14.9016	11.4843	23.3827
C7-3_10321	2.09606	2.00252	2.95767	1.64542	1.57563	2.56635	2.06317	2.97934	2.27654	2.02083	2.95167	0.998616	0.0700674	0.0381456	1.35142	-0.0182864	0.0907274	2.10538	1.49221	1.6962	1.58064	1.73184	1.88557	2.45608
C7-3_11810	1.99982	4.27976	3.73245	2.77659	3.5954	1.36518	1.48062	1.82982	1.96672	1.72885	1.52758	3.5673	2.08229	13.4792	3.87549	3.13313	2.4111	1.3679	1.38267	1.72783	1.52103	1.3409	1.91448	1.23707
C7-3_12543	12.1607	16.9645	14.3011	11.9802	17.8242	5.73003	13.239	7.75617	5.58778	5.66855	10.483	13.4266	7.28207	32.6414	13.2067	8.45306	8.68315	14.9396	6.61024	6.94831	9.16386	9.52941	6.60954	6.10042
C7-3_12612	8.44024	8.23598	7.22817	7.78001	11.0615	5.71153	11.2712	6.20704	5.34711	6.23854	10.7655	6.94747	5.33899	9.1269	6.72103	6.54426	5.51461	11.7317	9.16404	7.39341	10.2208	12.2742	6.69599	8.04494
C7-3_13117	3.40923	4.29325	6.27644	2.81892	1.87776	2.58917	2.80589	3.08842	3.05567	3.69471	2.82082	1.62773	1.48181	1.82702	3.0678	0.945408	1.40929	1.58092	2.38215	2.46957	2.05172	1.93041	3.52401	2.4141
C7-3_13785	6.01146	5.80477	7.18907	5.82302	4.94215	8.36343	4.99004	8.17422	8.50136	7.97306	7.95376	4.62924	4.14947	1.46587	3.4262	2.26608	4.36586	7.48982	6.62755	9.9758	8.32363	6.77999	10.0024	6.63138
C7-3_14264	2.09328	1.9194	2.12956	1.89781	1.55831	2.64328	2.09353	2.73384	2.58512	2.88283	3.16732	1.32412	1.33877	0.401887	0.804437	0.612605	1.2801	2.74988	2.48613	3.1747	2.67746	3.02717	2.71273	2.65025
C7-3_14653	1.27812	2.18807	2.69495	1.87771	2.27125	1.70122	1.04816	2.46132	1.19496	1.85518	1.96412	2.27479	1.3283	3.2457	1.86747	0.943579	1.95755	2.02136	1.54687	1.6606	1.63239	1.40915	1.47029	1.72133
C7-3_16746	0.565416	0.263193	0.42961	0.422265	0.306101	0.815119	0.443529	0.735969	0.438552	0.717076	0.600366	0.690553	0.932321	0.40842	0.293898	0.902975	0.767345	0.684303	0.594576	0.666428	0.967827	0.53122	0.657833	0.71229
C7-3_17204	0.858396	0.612357	0.246833	0.516674	0.675102	0.389693	1.62769	0.413919	0.450774	0.51657	0.829761	0.422174	0.985292	0.669352	1.01194	0.96664	0.724356	0.979549	1.0588	0.400044	0.895957	0.896447	0.345938	0.430092
C7-3_17383	0.386875	0.554179	0.288225	0.505775	0.720754	0.271342	0.748248	0.327388	0.270575	0.309447	0.565716	0.789966	0.689565	1.00249	0.699396	0.700375	0.832122	0.625822	0.596176	0.332527	0.49413	0.48976	0.227043	0.36421
C7-3_18013	0.252772	0.132662	0.186059	0.224981	0.21809	0.259398	0.261777	0.259455	0.211777	0.595953	0.310416	0.267679	0.293767	0.190867	0.172666	0.23881	0.251923	0.334986	0.408925	0.279077	0.353653	0.336038	0.323832	0.36335
C7-3_19810	0.250223	0.887931	0.747865	0.164537	0.214291	0.367287	0.200745	0.559207	0.414001	0.477227	0.353983	0.135407	0.0962751	0.130553	0.451035	0.174512	0.15757	0.274298	0.299285	0.538303	0.381074	0.321047	0.329788	0.509644
C7-3_20131	0.28775	0.515781	0.427799	0.308113	0.352304	0.38312	0.186999	0.338319	0.332958	0.418744	0.251141	0.414552	0.225837	0.495266	0.604513	0.627728	0.324673	0.392377	0.285773	0.505016	0.307095	0.246273	0.348994	0.335192
C7-3_21261	1.93682	1.05827	1.63757	1.39075	1.27513	2.0881	2.36463	2.21705	1.58937	2.63154	3.66164	1.11705	1.13051	1.00755	0.556207	1.01883	1.56357	2.02659	2.56862	2.27578	2.44837	2.92402	1.88691	1.5943
C7-3_22251	0.365137	0.887423	0.694243	0.505114	0.905172	0.581752	0.627865	0.624639	0.587103	0.716786	0.75486	0.697668	0.309338	0.981049	0.709959	0.732091	0.497779	0.758643	0.440105	0.663037	0.491593	0.544994	0.56815	0.634209
C7-3_23187	0.786619	1.32899	1.86815	0.949872	0.570783	1.96989	1.04096	1.17561	1.57662	2.02934	2.00937	0.520867	0.47593	0.942683	0.339651	0.187035	0.657212	1.833	1.02301	1.95017	1.38232	1.61447	1.66286	2.18526
C7-3_27657	6.26949	7.30362	8.23549	6.8047	5.77441	7.69995	6.25257	7.15292	10.6363	6.79123	8.89642	4.6973	4.38216	1.31775	4.32459	3.18289	4.86355	7.74649	6.41512	11.6978	6.05377	7.88822	9.29592	6.05227
C7-3_28536	4.1613	3.76787	3.86937	3.65351	3.16469	4.76651	4.66675	4.79391	5.22236	5.01668	6.28535	2.20835	2.32957	0.58785	1.65899	1.45066	2.3047	5.69354	4.92456	5.78032	4.78636	6.12257	4.85598	5.27904
C7-3_33556	0.290355	0.347092	0.4001	0.246819	0.257881	0.300238	0.274318	0.347302	0.295751	0.212462	0.212024	0.236509	0.0971361	0.250185	0.146416	0.102645	0.100024	0.329322	0.290531	0.3175	0.237725	0.172921	0.184626	0.30799
C7-3_34768	0.275997	0.995406	0.744096	0.871352	1.39445	0.50513	0.349621	0.52378	0.327108	0.411954	0.658722	1.45915	0.60252	1.94884	0.68839	0.584485	1.35486	0.671044	0.269864	0.451185	0.338489	0.385228	0.286489	0.406679
C7-3_36059	0.182168	0.341646	0.232071	0.395056	0.518101	0.252376	0.17871	0.12571	0.270301	0.196352	0.200899	0.500705	0.344695	0.525888	0.276551	0.362841	0.466385	0.247157	0.190517	0.217491	0.147467	0.213485	0.26703	0.122739
C7-3_40247	0.15705	0.144646	0.104021	0.155873	0.168223	0.140383	0.151843	0.0730166	0.170029	0.0710767	0.134447	0.124534	0.0787631	0.0710097	0.0906581	0.0881533	0.080059	0.117549	0.0890255	0.129522	0.0687465	0.121605	0.119326	0.0875517
C7-3_41500	0.262416	0.209067	0.243011	0.272862	0.258617	0.345707	0.229332	0.22815	0.213326	0.512366	0.414732	0.207204	0.193345	0.116333	0.125675	0.193148	0.174686	0.286015	0.31791	0.437871	0.319629	0.3737	0.311629	0.318294
C7-3_48669	0.0545992	0.0270599	0.0356181	0.0567083	0.0415466	0.0847945	0.0405951	0.0353524	0.0607342	0.101879	0.0817209	0.0659305	0.0501256	0.127913	0.0201987	0.0510099	0.073096	0.0676542	0.0612176	0.106962	0.0392258	0.0758593	0.0598784	0.0385886
C7-3_56276	0.412381	0.28931	0.276853	0.368429	0.300045	0.549178	0.394795	0.363809	0.593495	0.438632	0.64371	0.27481	0.302042	0.065452	0.159237	0.183708	0.313591	0.593411	0.436428	0.869236	0.386247	0.624317	0.480209	0.397659
C7-3_63333	0.188788	0.157197	0.144607	0.174558	0.203165	0.229548	0.194869	0.217102	0.14935	0.205157	0.279567	0.19056	0.133131	0.084094	0.110416	0.0756321	0.167031	0.287453	0.241579	0.231157	0.224327	0.245791	0.105066	0.190091
C7-3_67127	0.389554	0.243469	0.223768	0.322498	0.279203	0.347148	0.382288	0.269405	0.422261	0.361726	0.398737	0.180848	0.137001	0.102967	0.29114	0.162099	0.0731682	0.397495	0.428654	0.461574	0.393348	0.378726	0.285133	0.31612
C7-3_79567	0.241786	0.122821	0.0715778	0.190274	0.0398723	0.343883	0.27151	0.0971056	0.340063	0.121283	0.102302	0.0361408	0.120848	0.0283539	0.0716783	0.0169591	0.0416849	0.112684	0.0700991	0.157767	0.0782749	0.0845346	0.0840303	0.399698
C7-3_83260	0.145991	0.0669958	0.0606406	0.112518	0.0397112	0.173166	0.125846	0.0754945	0.189045	0.103528	0.103436	0.0391362	0.0899434	0.0283593	0.0157745	0.0182495	0.060291	0.1469	0.0692109	0.279488	0.0688856	0.135926	0.088864	0.191431
C7-3_8974	0.226021	0.170808	0.251768	0.145805	0.107739	0.301285	0.240752	0.332352	0.254793	0.301178	0.336357	0.0723641	0.137715	0.0397032	0.08211	0.0256835	0.0546179	0.271347	0.208654	0.455361	0.228482	0.233323	0.24989	0.294775
C7-3_103368	0.0227528	0.0208922	0.0178337	0.0197771	0.00911865	0.0324147	0.0234934	0.013751	0.0201011	0.0383973	0.0167617	0.0185704	0.0188245	0.0204627	0.0101491	0.00617881	0.0133162	0.0264201	0.0197181	0.0337149	0.0188134	0.0151043	0.0125097	0.015934
C7-3_109200	0.0496787	0.0187238	0.0371984	0.0459726	0.0115622	0.0584096	0.039134	0.0255417	0.0632368	0.0662911	0.0178776	0.0100051	0.0178078	0.00702201	0.0179999	0.00113936	0.0231109	0.0323179	0.0237392	0.0739276	0.0197274	0.0216689	0.0221459	0.0716708
C7-3_111737	0.0377237	0.0276984	0.0366262	0.0309247	0.0162887	0.0634838	0.0373082	0.0344582	0.0486437	0.0751721	0.0269249	0.0140139	0.0280391	0.00588877	0.0179626	0.00517765	0.0221089	0.0466798	0.0263009	0.117824	0.0191688	0.0441881	0.0356403	0.0838625
C7-3_114239	0.0328835	0.0135879	0.0289193	0.0314604	0.0154371	0.0428977	0.0208671	0.0354282	0.0153325	0.078989	0.027022	0.0132645	0.0281119	0.0118801	0.0176929	0.00395954	0.0190644	0.0384835	0.0206505	0.0755439	0.0244416	0.0542829	0.0219031	0.041302
C7-3_118652	0.0286522	0.0234192	0.0273362	0.0218504	0.0113082	0.0474999	0.028923	0.0287159	0.0333066	0.0826995	0.0324011	0.0184233	0.0145299	0.0131656	0.0151342	0.00590025	0.00996507	0.0435823	0.0148325	0.0657943	0.0206524	0.0419264	0.025686	0.0316755
C7-3_123353	0.0146519	0.01386	0.0119202	0.0248144	0.0159205	0.0377652	0.0161717	0.022468	0.0148462	0.0492523	0.0358405	0.00851033	0.0169889	0.00933138	0.00873892	0.00744511	0.0100266	0.0291213	0.0180548	0.0481616	0.0162517	0.033514	0.0165073	0.0233359
C7-3_133744	0.0296368	0.0647631	0.0427577	0.0361607	0.0105385	0.050389	0.0147739	0.0296161	0.0247104	0.0356459	0.0155356	0.0236773	0.0313172	0.0144045	0.0124549	0.00615314	0.012919	0.0151815	0.0107165	0.122194	0.0375799	0.0183843	0.0178511	0.0327166
C7-3_147019	0.0235329	0.0439824	0.0748147	0.0302008	0.0372085	0.0580491	0.0252874	0.0906566	0.0238815	0.113806	0.0868213	0.0141273	0.0311744	0.0109547	0.0386707	0.0147205	0.0191386	0.0491199	0.0439477	0.12835	0.0582383	0.0571587	0.0627283	0.0547804
C7-3_160796	0.0223089	0.0176227	0.0184187	0.0206282	0.00769923	0.026216	0.0161107	0.0206816	0.00903688	0.0250563	0.00957467	0.0188118	0.0162094	0.00644036	0.00505008	0.00430966	0.0109202	0.0156493	0.0211603	0.0412593	0.0199053	0.00832962	0.00205092	0.0195629
C7-3_180351	0.0105917	0.0107008	0.0236503	0.0290871	0.0213899	0.0132	0.0216004	0.0283431	0.0197152	0.05075	0.0184769	0.015465	0.00880276	0.00889965	0.019159	0.0103082	0.0168106	0.0292563	0.00815834	0.0244046	0.0309462	0.0230685	0.0265545	0.0353263
C7-3_192795	0.0162721	0.00986157	0.00447563	0.0234415	0.0167856	0.0295603	0.00863624	0.0122771	0.0106288	0.025648	0.0191671	0.00558731	0.0272416	0.00641293	0.00595923	0.00248334	0.00879494	0.0106417	0.0110437	0.0391265	0.0109398	0.0115125	0.00532052	0.00745519
C7-4_2975	2.16911	1.47144	0.955822	1.68387	1.8706	1.58802	1.09026	1.52343	1.63974	1.71112	1.43692	1.08119	1.47688	0.683421	0.780268	0.880076	1.27997	1.26277	1.58982	1.56271	1.37787	1.13669	1.41317	1.53992
C7-4_3906	1.88498	1.78471	5.23271	2.85507	1.07952	2.2871	3.39213	2.55065	2.09434	2.59448	2.52496	1.42183	0.766189	0.45377	1.34415	1.15754	1.65434	1.81929	1.86228	2.29971	1.15259	1.72004	0.788665	2.46005
C7-4_4160	2.26891	2.25763	4.87116	2.57302	1.80171	2.12069	2.52825	3.18479	2.40246	4.14622	3.40603	1.52269	1.86601	1.40905	1.67852	1.49083	1.72097	1.28401	2.49597	3.19699	2.17608	3.14363	2.65478	2.31815
C7-4_4577	0.666718	0.604279	0.446411	0.699551	0.655746	0.361207	0.493085	0.630189	0.29765	0.656658	0.607041	1.24626	0.983091	2.23099	0.768861	2.07	2.49469	0.683664	0.737532	0.451867	1.28911	1.45917	0.153585	0.902939
C7-4_4995	2.16891	2.53157	3.36155	2.4894	1.47927	3.95259	2.7711	4.34237	3.59095	4.44127	3.91281	1.24516	2.53558	1.12544	0.432099	0.672104	2.75372	2.22331	2.57348	4.29464	2.1345	1.99452	2.31078	3.69477
C7-4_6427	0.975507	0.678875	1.31734	1.28119	0.917321	1.39978	1.02437	1.66016	1.48039	1.37626	1.26665	0.811865	0.915715	0.363875	0.375123	0.310896	0.833802	0.933825	1.19286	1.63319	1.12263	1.0151	0.960441	1.22298
C7-4_6504	2.0284	1.37868	1.35321	2.03567	2.12672	2.41347	1.82055	3.08664	3.8854	1.89506	2.95034	0.701903	1.54698	0.79647	1.60774	0.997199	1.12572	2.33166	2.32396	3.45741	1.89266	1.66532	1.69279	2.13848
C7-4_6621	0.845984	0.662849	0.970332	0.807123	0.586207	1.28964	0.87429	1.38473	1.20217	1.58883	1.17689	0.35515	0.747261	0.294447	0.230854	0.199072	0.77645	0.711585	0.950606	1.12963	0.625489	0.583814	0.923859	1.13714
C7-4_7391	0.849434	1.03616	1.29378	0.98833	0.708576	1.45707	1.19918	1.28166	1.19863	1.76607	1.03884	1.54378	0.825219	0.131059	1.05803	1.00311	1.19285	1.17754	1.22242	1.07539	1.85653	1.52401	0.826619	1.59116
C7-4_8335	1.28529	3.03587	2.60759	1.63197	1.98198	1.00827	1.40105	1.09833	1.23799	2.05852	2.34096	2.37702	2.59327	7.3212	7.00919	5.99206	1.79957	1.9833	0.928215	1.29043	3.42832	3.09268	3.10715	1.16989
C7-4_8596	0.620399	1.66898	0.797145	1.34423	1.33576	0.729962	1.36826	0.742864	0.970486	0.893069	1.23679	1.35167	1.47204	2.16696	1.39337	1.65597	1.12635	1.2112	1.35553	0.54462	1.56182	1.033	1.17652	0.523841
C7-4_8715	1.5051	3.36725	1.86149	2.64853	3.84124	1.34923	2.71921	1.28119	1.67665	1.63653	1.71356	1.74037	2.63872	2.92032	2.17263	2.36076	1.2721	2.31487	2.39386	0.968024	2.66039	1.46465	2.325	0.993037
C7-4_8834	1.39609	2.87419	2.87993	1.99941	2.09619	1.54084	2.22266	1.90557	1.6527	2.21885	2.57821	2.30756	3.04291	4.79275	1.89817	2.49598	3.71766	2.42424	2.49532	1.37742	3.47512	4.00181	2.53655	2.57874
C7-4_10242	0.34666	0.300521	0.463732	0.289089	0.233404	0.714474	0.425841	0.590557	0.65911	0.517977	0.5318	0.163755	0.300587	0.140158	0.0382393	0.0827065	0.32236	0.297476	0.367567	0.517248	0.221242	0.255863	0.245339	0.446665
C7-4_11841	0.131415	0.119687	0.113445	0.172495	0.20701	0.130212	0.0316618	0.0583337	0.0804556	0.0953821	0.0596872	0.334016	0.148278	0.797629	0.536335	0.650772	0.310565	0.0920681	0.0641397	0.0762857	0.0868902	0.0435156	0.0571349	0.0570969
C7-4_12585	0.46901	1.00414	0.728799	0.613796	0.937307	0.610642	0.738808	0.381952	0.598357	0.487346	0.610786	1.10344	0.648361	1.92398	1.51914	1.36615	1.53601	0.733177	0.782115	0.459081	0.623442	0.66724	0.550545	0.475371
C7-4_13926	0.213228	0.272567	0.355483	0.222872	0.229082	0.329963	0.284526	0.240738	0.299367	0.284048	0.246016	0.301898	0.271349	0.150522	0.213523	0.138486	0.230838	0.32176	0.247867	0.2847	0.322837	0.321993	0.352526	0.201206
C7-4_17194	0.113261	0.390651	0.117431	0.241749	0.305614	0.108913	0.308481	0.110248	0.157241	0.137012	0.157091	0.134471	0.210594	0.293891	0.0696397	0.106963	0.164294	0.165218	0.305877	0.102674	0.104599	0.127307	0.0954744	0.0805439
C7-4_21268	0.0951182	0.0989985	0.114843	0.140724	0.1109	0.153377	0.124967	0.124767	0.10552	0.118685	0.140247	0.158591	0.116105	0.0625942	0.0668385	0.378218	0.184302	0.0831917	0.119472	0.102804	0.135252	0.101575	0.098621	0.060748
C7-4_23248	0.14873	0.147506	0.181234	0.136263	0.0960489	0.232563	0.187319	0.129306	0.247656	0.159973	0.174898	0.118528	0.109167	0.117941	0.0748921	0.130613	0.164238	0.10862	0.121787	0.182661	0.1187	0.12785	0.126376	0.152114
C7-4_27673	0.323639	0.496149	0.536297	0.415107	0.406217	0.416918	0.470341	0.34237	0.399954	0.370572	0.398825	0.445838	0.452373	0.138054	0.195036	0.153234	0.337367	0.499191	0.291382	0.435733	0.527565	0.492696	0.603648	0.268527
C7-4_28555	0.241789	0.293959	0.26487	0.273204	0.273787	0.282424	0.359154	0.219235	0.253937	0.28524	0.275991	0.274255	0.240691	0.0700886	0.0851827	0.111239	0.204167	0.364997	0.257994	0.218702	0.335888	0.346719	0.27599	0.210967
C7-4_34792	0.0480872	0.129346	0.122927	0.12866	0.131285	0.0835379	0.0888682	0.0697284	0.0567464	0.0665012	0.0416845	0.194541	0.0961674	0.176636	0.0982104	0.115765	0.194964	0.0694886	0.0506598	0.065826	0.0510884	0.0505645	0.036506	0.0274576
C7-4_55321	0.0742122	0.0526187	0.0520624	0.0492171	0.039988	0.0512109	0.0438592	0.0474784	0.0317245	0.0683824	0.0501819	0.0368031	0.0509764	0.0150923	0.0145233	0.0256158	0.0476516	0.0416112	0.0485665	0.0610002	0.0376974	0.0561514	0.0606168	0.0390745
C7-4_64039	0.0552457	0.0625192	0.0522904	0.0457458	0.0684983	0.0538238	0.0706329	0.0467602	0.0882244	0.0462591	0.0641742	0.0317775	0.0843929	0.0246163	0.0320609	0.0410325	0.0468781	0.0588153	0.0569772	0.0650273	0.0549153	0.0529392	0.0568289	0.0496374
C7-4_67018	0.0477456	0.0796876	0.0505378	0.0398915	0.0488115	0.0668205	0.0704755	0.0304037	0.0915135	0.0410939	0.0469464	0.0547868	0.0473019	0.0331474	0.0484341	0.0304089	0.0326928	0.0523265	0.0570126	0.0531168	0.0547607	0.041541	0.0431701	0.038851
C7-4_70964	0.0455731	0.0290676	0.0274566	0.0351312	0.03751	0.0334638	0.0385088	0.030369	0.0435368	0.0187537	0.0215626	0.0225668	0.0253448	0.0223119	0.0187298	0.0125782	0.019149	0.0205892	0.0248504	0.0323495	0.0325067	0.0198496	0.0331799	0.0299965
C7-4_75400	0.0404964	0.0195333	0.0155548	0.0254842	0.0318508	0.0256143	0.0324002	0.0382099	0.0214894	0.0190053	0.0264367	0.0272831	0.0332202	0.00906125	0.00905155	0.0132281	0.0296036	0.0250663	0.0207929	0.02693	0.0221048	0.035407	0.0207407	0.0141475
C7-4_77934	0.032422	0.0285062	0.017079	0.0194327	0.0297229	0.0198738	0.020961	0.0316677	0.0144672	0.022531	0.0409434	0.0293778	0.0350595	0.00871683	0.0104852	0.0113514	0.0285504	0.019436	0.023879	0.0253331	0.0217977	0.0313959	0.0256539	0.0309634
C7-4_80194	0.0419162	0.018433	0.0239004	0.0215431	0.0201829	0.0102539	0.0306702	0.0244256	0.0349767	0.0245732	0.042793	0.0254936	0.0264386	0.00820162	0.012361	0.0170108	0.0232144	0.0262806	0.0226569	0.0349376	0.0262466	0.0239663	0.0335483	0.0291482
C7-4_83560	0.0261254	0.0211346	0.0192047	0.0206008	0.0107892	0.0230426	0.0145941	0.0258304	0.0392246	0.0292232	0.0468958	0.0399045	0.0166328	0.00531427	0.00866992	0.014892	0.0221479	0.0232755	0.0287502	0.0217875	0.0136881	0.0211053	0.0307568	0.0178202
C7-4_85813	0.040193	0.0202571	0.0314042	0.0205622	0.0170254	0.0324209	0.0207815	0.0270802	0.0399725	0.019838	0.0392001	0.0432671	0.0197567	0.00449036	0.00940949	0.013554	0.0216283	0.0275527	0.0235354	0.0269677	0.0245588	0.0115276	0.0268899	0.0122637
C7-4_87555	0.0383376	0.0231836	0.0256378	0.0365022	0.0174772	0.031074	0.0201353	0.0357606	0.0506563	0.0312003	0.0252905	0.0402864	0.0182084	0.00487195	0.00901034	0.0131367	0.0270311	0.0254624	0.0235952	0.0251798	0.0315149	0.0234787	0.0213644	0.0284997
C7-4_89816	0.0275488	0.0167549	0.021295	0.0371375	0.0168991	0.0388216	0.0285393	0.0382483	0.0330714	0.0300706	0.0198587	0.0315707	0.0184969	0.00380529	0.0120181	0.0139662	0.0293567	0.018919	0.0223411	0.030737	0.0233011	0.0244287	0.0260626	0.0305128
C7-4_92969	0.0315424	0.0208206	0.0123538	0.0232039	0.0223584	0.0346165	0.0268246	0.0315579	0.0321601	0.0154827	0.01542	0.0250376	0.0323301	0.00847839	0.0123177	0.0139317	0.0185061	0.0153027	0.0115223	0.0364282	0.0204678	0.0321333	0.0140761	0.0230119
C7-4_95466	0.031446	0.0154711	0.00757133	0.0111591	0.0271624	0.0293763	0.0204651	0.0229052	0.0215595	0.0144378	0.021623	0.0113586	0.0329558	0.00669065	0.0110513	0.00585633	0.020692	0.00455523	0.00905736	0.0275103	0.0174355	0.0256216	0.02014	0.0378368
C7-4_97314	0.0315879	0.0199445	0.0156023	0.0176436	0.0234474	0.0290412	0.0189065	0.0205877	0.0179919	0.0216537	0.0233555	0.0212337	0.0308104	0.00719688	0.00776494	0.0130425	0.0131102	0.0106205	0.019437	0.0204101	0.00905459	0.0226481	0.0294561	0.0298046
C7-4_102330	0.0314345	0.0155301	0.0123724	0.0149374	0.0212786	0.0362579	0.0163445	0.0189432	0.0156581	0.0256306	0.0254452	0.0248031	0.0156763	0.00360928	0.0108751	0.0114967	0.0133757	0.0126306	0.0202433	0.012622	0.0123602	0.0185266	0.0196391	0.0117315
C7-4_105952	0.0206858	0.0109021	0.01714	0.00989029	0.0157281	0.0283661	0.0298458	0.0246206	0.0257504	0.0277997	0.0163918	0.0256987	0.00911817	0.00859323	0.0101946	0.0138516	0.0119352	0.0181289	0.0150207	0.00781636	0.0221591	0.0227501	0.016596	0.00986858
C7-4_109364	0.0254768	0.0197868	0.0160172	0.0221859	0.0157247	0.0306374	0.0312219	0.0315166	0.0140841	0.022196	0.0257859	0.0175472	0.00941261	0.00722419	0.0138975	0.00817235	0.0279052	0.0181786	0.0264291	0.00754903	0.0197526	0.0267233	0.000598458	0.0165433
C7-4_113346	0.0146038	0.0250606	0.00971131	0.0292927	0.0220445	0.0158459	0.0302182	0.0253074	0.0218696	0.0150473	0.0116185	0.0192941	0.0193549	0.0160125	0.0172321	0.00562638	0.027307	0.0137808	0.0276257	0.017003	0.0207114	0.0320206	0.0178298	0.0433955
C7-4_119227	0.0197533	0.00819982	0.0142091	0.0227564	0.0246547	0.0107855	0.01166	0.0119281	0.0282325	0.013424	0.0159924	0.00738127	0.0141835	0.0035508	0.00298551	0.0143455	0.00599941	0.00635069	0.0156415	0.0185637	0.014873	0.019781	0.0409813	0.0350271
C7-4_126278	0.0337558	0.0144233	0.0125949	0.0176953	0.0119247	0.0279959	0.0220586	0.0246967	0.0257279	0.0150059	0.0197405	0.0123745	0.0139236	0.00240497	0.00734177	0.0155266	0.0157671	0.0190088	0.0275153	0.011891	0.0130027	0.0214859	0.0194634	0.0118318
C7-4_136697	0.0343404	0.0114798	0.00567883	0.0276974	0.0298462	0.031367	0.0174754	0.0417456	0.015705	0.0264148	0.0168788	0.0244387	0.0189376	0.0106488	0.0146506	0.0139404	0.010831	0.0114059	0.0301902	0.0364747	0.0249872	0.0242395	0.0288705	0.0290612
C7-4_151983	0.0159613	0.0202062	0.0154518	0.0147699	0.023563	0.0149955	0.0308786	0.0285866	0.0256254	0.00681408	0.0247768	0.00591974	0.0211848	0.00557126	0.0102712	0.0129708	0.0138681	0.0146004	0.012509	0.0210958	0.0181841	0.0257703	0.027227	0.0205444
C7-4_167343	0.0190299	0.00543412	0.00891504	0.0109012	0.0120729	0.0140222	0.00954023	0.010914	0.016607	0.0101624	0.00995494	0.0165849	0.0193599	0.00660524	0.00541413	0.00408152	0.0155708	0.0133741	0.0147749	0.0145268	0.00566812	0.0265806	0.00700566	0.0319737
C7-4_176599	0.0153877	0.00968033	0.00916243	0.0115135	0.0117394	0.0194047	0.0131068	0.0030125	0.022904	0.0220385	0.0256728	0.0122453	0.0115963	0.00531099	0.0155437	0.0128232	0.0224278	0.00925901	0.0110147	0.03265	0.0126548	0.0308943	0.0137267	0.0112553
C7-4_190217	0.0160064	0.00426873	0.00808653	0.0121557	0.00668002	0.0100188	0.0209484	0.0234098	0.0181318	0.0134637	0.0273173	0.0182376	0.0127084	0.00596543	0.00125815	0.0101203	0.0096728	0.00524299	0.00750074	0.00801227	0.0080381	0.00832511	0.00667693	0.0318199
C4-1_2017	35.7267	20.3339	39.9178	22.1672	10.5101	34.9377	4.94274	37.4823	4.77171	21.1734	16.6443	23.4083	34.0296	2.7117	21.4433	18.4066	25.9362	10.3371	2.68419	35.0095	8.0637	20.1667	4.91529	29.687
C4-1_2121	4.34418	4.21754	5.86718	15.4387	23.9004	2.74198	-0.946749	-1.18249	2.92506	9.34966	9.24057	31.8365	4.01579	64.9234	41.3137	66.6176	16.9103	1.44585	-0.484372	-1.16509	1.92816	1.37178	0.978883	4.36612
C4-1_2220	22.1131	17.0965	27.0867	13.7077	8.38999	22.9439	2.33383	25.131	-0.0585224	12.2	10.4551	12.7692	23.6734	4.10032	15.6314	13.4638	15.3628	8.70331	2.01387	20.4637	5.7295	11.7266	2.15662	17.5288
C4-1_3006	36.6822	1.4834	14.0867	40.7025	31.6229	68.2046	21.1917	63.8676	23.9186	101.171	70.7423	30.9284	26.9745	9.34809	11.3013	1.96991	25.1002	6.28497	14.5093	34.9287	15.7384	38.8646	5.21579	90.0674
C4-1_3198	53.3818	32.3335	39.6842	48.0764	82.6443	27.5037	65.0863	41.5982	124.724	41.662	71.2337	29.9903	18.2416	22.8113	25.5075	36.3559	20.1258	24.2426	44.3571	29.2463	22.8166	63.8748	15.3833	40.7786
C4-1_3278	65.3172	47.088	45.3331	57.9239	121.105	32.609	109.93	58.9457	204.671	48.3091	131.224	31.581	23.4676	23.2511	32.5323	52.3525	18.7913	32.2556	70.3724	35.2908	29.5029	99.8036	23.7056	60.0893
C4-1_3662	24.084	26.8249	21.5945	30.0866	56.5783	12.6671	47.2551	22.9714	55.276	19.5913	53.4358	12.5955	8.87967	13.8801	15.3108	24.0828	8.03341	20.0037	17.0854	13.9616	15.1637	41.1022	10.1992	23.8699
C4-1_3922	19.0142	16.8855	22.4257	12.8259	13.914	18.22	10.7681	31.9861	14.1587	18.923	16.8786	16.5933	9.92101	6.61912	15.028	32.1867	14.1001	12.3332	12.2977	21.4332	27.4788	24.1783	12.0431	17.0261
C4-1_4030	16.9313	13.8406	14.8637	22.8005	36.9654	14.4636	24.1383	19.1549	37.0028	22.9891	33.1722	13.2555	10.5567	6.46141	10.7177	17.0415	10.2924	6.13224	13.8331	16.9281	11.9614	25.0087	10.5647	19.9838
C4-1_4075	19.3227	7.01741	9.55509	16.4539	24.6024	23.5312	19.124	30.6479	20.6757	42.4994	28.9177	19.2052	13.1298	3.43661	9.37601	6.19738	17.4995	29.0707	21.1108	15.2437	33.7496	21.4352	14.7236	43.3195
C4-1_4160	18.7599	23.2599	20.2969	24.4601	20.3999	17.467	12.2871	23.9975	14.6338	29.1224	17.4372	24.9322	19.6404	13.9856	17.2916	28.0917	20.5895	16.0153	11.7568	21.1405	26.24	20.2397	17.5211	20.2851
C4-1_4272	9.96918	5.47681	7.03409	18.4422	18.5384	10.4952	6.70459	12.7551	3.36452	21.9175	9.76571	32.8308	18.1783	17.3552	14.4859	31.0406	38.9179	2.88192	2.89306	6.28311	3.58614	17.0531	2.85785	28.452
C4-1_4461	8.27636	5.70166	6.27525	6.05479	7.00456	2.63442	14.2816	8.43078	7.55976	7.28697	8.21927	4.86534	7.43649	11.8073	5.83813	8.60434	2.99067	13.4358	5.15165	7.78459	15.9655	10.1369	14.7354	3.33751
C4-1_4559	10.982	11.0649	9.05647	11.1365	24.1797	6.29143	19.7403	10.003	29.4517	13.9876	19.4762	10.5974	5.62809	47.3055	11.7839	16.1542	13.7881	10.7603	9.16662	7.33076	10.1203	13.3514	8.44642	10.208
C4-1_4645	8.07415	17.0217	7.72393	11.5607	18.3625	7.63225	31.4392	12.6404	28.6817	12.6806	26.3132	7.67143	3.68249	13.5942	7.09067	11.0584	5.05127	11.113	10.2024	7.88239	8.63725	21.7782	8.02302	13.9913
C4-1_4900	59.8609	60.7678	47.1719	85.4111	140.454	35.3818	111.88	46.3335	118.751	57.316	116.944	39.0544	21.7129	32.2098	31.8397	50.6487	17.6999	79.393	38.9879	41.6416	36.1292	89.1342	35.5793	55.4938
C4-1_4988	22.3591	18.107	19.7681	19.8257	42.985	19.8459	21.8211	25.5776	34.5775	19.4924	25.4733	12.6403	10.9649	16.36	8.38786	16.7783	11.1391	24.2155	17.8737	16.4127	34.838	25.6119	15.0098	29.2661
C4-1_5614	8.34034	11.6317	14.0201	15.6265	13.0714	20.9857	1.67189	10.2736	7.55683	14.3845	12.8518	17.2576	12.3092	18.0487	12.9143	10.3312	7.59331	0.98314	1.05575	14.4899	1.91392	5.78133	0.977264	10.1369
C4-1_6207	3.43639	1.86886	1.8738	3.4497	5.215	2.80581	2.46326	2.4574	1.37121	3.85852	2.05496	8.10598	4.32852	22.4675	8.65738	8.47483	6.4737	2.85861	2.30528	1.04737	3.20086	3.75887	1.27606	6.56717
C4-1_6431	11.6947	6.01568	8.23163	9.64317	9.87319	15.4336	11.8297	18.3855	8.84768	17.6687	11.6275	10.4241	10.2563	5.20795	6.60724	5.03851	8.88521	20.277	12.3584	8.2034	36.6632	9.23033	10.6447	22.3577
C4-1_6802	8.97069	26.8248	72.604	10.6516	9.51157	11.0792	12.4077	18.9061	28.0572	17.4656	11.1143	5.11469	6.10614	1.2823	2.99431	4.24755	6.62064	7.55511	2.89016	6.94813	24.4112	6.57263	5.97609	19.3678
C4-1_6955	2.83293	12.9661	7.46271	3.97187	6.52136	4.39885	2.48715	4.83488	3.71213	5.46347	3.39777	8.54313	3.59398	14.481	28.1605	12.9941	19.9452	4.69477	3.79662	2.69904	11.8841	1.6579	2.51574	7.34136
C4-1_7396	13.1803	9.373	13.4409	9.57246	14.3885	21.9846	14.1451	26.3281	12.8982	24.2623	13.4825	13.8914	12.6104	3.89381	11.4201	4.90396	18.5779	25.4565	16.7478	12.5411	59.2581	10.906	11.1183	38.4632
C4-1_7616	4.24562	5.62628	4.57929	4.07918	6.51911	3.65451	6.96701	7.96367	6.20227	14.5704	15.1226	4.16227	3.33263	6.51646	5.87684	5.90624	4.02719	9.29914	10.0608	7.80604	12.5864	15.0785	11.3431	9.37139
C4-1_8237	19.3629	17.7825	9.38446	14.5685	17.1214	9.14976	45.123	20.6064	10.6948	10.8055	27.4774	15.0409	22.486	43.7232	23.1388	18.5865	12.69	69.9994	17.2229	24.5995	89.4455	38.591	53.3792	12.4395
C4-1_8333	34.8611	119.882	45.787	72.5003	58.6125	49.4581	21.6389	27.3147	33.4743	29.5902	31.4832	155.103	88.0354	103.819	123.457	113.736	205.71	50.2293	39.047	46.2545	73.7855	36.9548	53.662	46.0467
C4-1_8545	8.03656	21.5513	10.4933	13.2606	10.9679	11.0335	9.97381	6.19618	6.50895	5.85741	6.09962	26.0286	17.3546	17.2582	23.1489	20.3652	32.4019	10.1698	9.36469	8.10416	11.9173	5.88956	10.3553	9.77327
C4-1_8713	10.6382	19.3102	8.74656	12.1417	7.32787	12.2402	6.30531	5.3737	6.54642	3.74882	4.3457	17.0402	15.9583	11.3411	10.2274	9.13693	15.1895	15.1829	9.87173	8.33338	8.7395	4.74824	9.181	5.21475
C4-1_8932	51.4471	34.4703	22.5798	29.2206	20.7457	19.7683	150.272	35.5078	12.8647	12.4089	49.9533	13.5715	48.4133	87.0256	23.5949	27.5782	11.5572	138.68	22.0321	54.6325	167.704	75.4226	124.105	19.1284
C4-1_9887	0.356296	0.706826	0.895129	2.35107	2.05728	1.2084	0.154842	0.537286	0.458233	1.6034	0.460029	3.41034	1.91697	13.5966	3.76525	3.59674	2.14313	0.638742	1.86816	1.05923	0.314465	0.506716	0.572107	0.448783
C4-1_10706	2.21446	2.33895	2.62193	2.72314	1.95697	1.63924	2.71886	1.93477	1.87989	2.50138	1.78025	1.76841	1.56839	0.98397	0.693105	1.63239	1.82031	2.66591	3.89267	1.93417	3.66338	2.995	2.56925	3.27235
C4-1_11884	0.100561	0.0429903	0.327588	0.478252	0.724592	0.165295	0.156201	0.330875	0.278835	0.25532	0.225948	1.23598	0.290535	7.83761	1.71546	1.85591	0.954717	0.295842	1.96912	0.100091	0.207636	0.1858	-0.051016	0.17106
C4-1_12637	1.57553	2.92189	1.65634	2.7137	1.39664	2.40816	1.24072	1.2048	1.35655	1.3963	1.09594	3.01923	2.28413	10.1624	3.45131	3.24035	2.56886	2.11211	3.68516	2.55546	1.97313	1.02629	1.85864	1.60075
C4-1_13820	6.29797	6.82216	5.37634	6.48364	3.94756	9.08038	3.89793	5.66905	4.33659	5.66547	3.59468	5.39731	7.16443	1.90148	3.39349	3.58572	6.4312	8.51085	9.44228	7.61973	7.99554	4.11393	7.84361	6.21004
C4-1_14668	1.97081	2.53389	2.56758	2.10159	1.78774	4.10013	1.29806	2.33762	2.35925	3.30146	2.47279	1.37374	2.45664	0.67894	0.927485	1.30311	1.03007	1.62153	1.8562	3.46567	0.965326	1.27674	1.66449	1.34515
C4-1_17280	1.02095	1.27221	0.415438	1.61207	0.45253	1.39931	0.353158	0.429842	0.654624	0.451575	0.148404	0.566814	1.59263	0.263916	0.399431	0.206061	1.25636	0.500667	0.586221	0.90311	0.617427	0.343416	0.503008	0.254349
C4-1_19799	2.47697	1.61891	1.9455	2.6703	1.55362	2.07865	1.16846	1.31504	1.3686	2.64778	1.17534	1.84494	1.8044	1.1352	0.662963	1.14485	1.45055	1.36931	1.83739	2.38197	0.382165	1.94992	2.0117	1.58875
C4-1_20063	1.42154	1.05368	1.21728	1.68695	1.0028	1.30123	0.715487	0.804635	0.865534	1.56732	0.73275	1.9974	1.28145	4.9002	1.37527	2.66451	1.18517	0.79888	1.28492	1.47543	0.228374	1.15895	1.19561	0.939676
C4-1_22339	0.555811	0.572636	0.802542	0.848552	0.548557	0.539716	0.39505	0.450163	0.397329	0.751481	0.335575	1.64275	0.679938	3.64166	1.45385	1.93753	1.12855	0.346669	0.577344	0.505632	0.144051	0.426003	0.50704	0.387999
C4-1_23242	0.887431	0.593072	0.796357	0.916559	0.390479	0.780087	0.519266	0.557043	0.474247	0.806775	0.363889	0.516689	0.703738	0.749607	0.530494	0.667888	0.663173	0.544726	0.549446	0.557421	0.312146	0.614816	1.05542	0.713406
C4-1_25482	0.419149	0.159118	0.359552	0.198288	0.112259	0.488935	0.302487	0.378375	0.178701	0.264146	0.259987	0.187143	0.361002	0.0548331	0.0011473	0.0635979	0.396609	0.308319	0.241538	0.359897	0.138522	0.234479	0.267544	0.105833
C4-1_27665	7.04492	7.56143	5.68252	8.27992	3.8778	11.3983	2.53329	5.30183	4.92411	5.6021	2.45974	7.01213	7.70195	1.00806	3.46791	2.42583	8.81746	5.57516	4.27901	9.16658	4.3462	3.47167	6.22508	4.21631
C4-1_28554	2.54894	2.82444	1.98896	3.07174	1.57363	4.44046	1.12304	2.20478	2.18367	2.19423	1.1955	2.55014	2.78022	0.336567	1.39762	1.04205	3.42068	2.50466	2.7486	3.22613	1.71445	1.57844	2.67395	2.06886
C4-1_29004	2.47491	2.43708	2.04148	2.63605	1.64553	3.77317	1.20911	2.24148	2.13944	2.2711	1.44831	2.22967	2.46819	0.358221	1.20974	1.18323	2.63898	2.22553	2.3331	3.01564	1.60074	1.23743	2.38901	1.92645
C4-1_33637	1.2691	1.00143	1.40717	1.28546	0.832541	1.49219	0.925096	1.07293	0.945546	1.64391	0.869505	0.949899	1.45505	0.618532	2.25627	1.04217	0.863398	0.977953	1.5175	1.68843	0.509621	1.25729	1.23947	1.3431
C4-1_35500	0.355918	0.384211	0.359891	0.371185	0.273261	0.399598	0.224433	0.295707	0.303354	0.317095	0.206003	0.332826	0.445022	0.501304	1.02923	0.347968	0.38546	0.373489	0.629593	0.357698	0.226705	0.321849	0.486446	0.37706
C4-1_41992	0.287628	0.230879	0.203257	0.354991	0.140301	0.44827	0.0913082	0.230469	0.178366	0.549159	0.102776	0.334516	0.289405	0.12758	0.0926773	0.148368	0.231391	0.155883	0.285292	0.201624	0.0944834	0.171937	0.191534	0.169782
C4-1_44124	0.739601	0.394458	0.759899	0.775604	0.388817	1.05033	0.368163	0.720856	0.545035	1.14514	0.372741	0.512284	0.54881	0.132585	0.313065	0.286766	0.223029	0.292472	0.883059	0.597982	0.11381	0.423052	0.642566	0.464054
C4-1_53981	1.0342	0.711046	0.857273	1.05303	0.654812	0.896977	0.721012	0.849482	0.621365	0.775075	0.5832	0.75274	1.0295	0.354493	0.383114	0.763567	0.830954	0.974013	1.99596	1.01262	0.52874	1.49544	1.20889	1.15981
C4-1_55430	0.903037	0.801829	0.77503	0.884187	0.564834	1.0521	0.647121	0.762415	0.613409	0.664218	0.476452	0.800484	0.981329	0.281705	0.331399	0.570463	0.965558	1.01988	1.75387	1.15534	0.530517	1.17701	1.22985	0.911901
C4-1_67276	4.54085	3.91261	4.85953	4.49224	3.16965	5.33074	3.11509	3.98496	3.41758	6.15529	3.41597	3.34243	5.4844	2.1996	8.37335	4.23148	3.57694	3.36522	5.77364	6.4479	1.91934	4.62397	4.53682	4.76573
C4-1_71922	1.48461	1.39044	1.34864	1.35311	0.949161	1.37407	0.882497	1.1804	0.911729	1.27362	0.898477	0.956133	1.61301	0.777233	1.16518	1.43574	1.00826	1.38812	2.57421	1.49232	0.817095	1.21212	1.96514	1.38959
C4-1_81865	0.024253	0.0833381	0.0297328	0.018179	0.0646312	0.0476891	0.062682	0.0136452	0.0158823	0.0364918	0.103501	0.0227635	0.128209	0.00529724	0.571047	0.081573	0.0528779	0.150489	0.130731	0.0453907	0.0605643	0.0196813	0.131223	0.128479
C4-1_89653	0.117195	0.05665	0.0842735	0.102167	0.0581969	0.0938561	0.0861766	0.124074	0.0528811	0.10818	0.0901219	0.0497302	0.0866393	0.0490094	0.139314	0.0732478	0.0163362	0.0864972	0.144641	0.114521	0.0260785	0.0576845	0.139394	0.0581825
C4-1_94716	0.111701	0.144089	0.0941739	0.177619	0.0744876	0.199272	0.0803906	0.118764	0.0990918	0.129518	0.0636937	0.123756	0.142774	0.0271419	0.192332	0.0560516	0.19449	0.126802	0.0761706	0.233893	0.0732202	0.077439	0.118147	0.0844342
C4-1_99550	0.0559976	0.0880127	0.064987	0.0761796	0.0437992	0.119673	0.0360009	0.0685694	0.0661208	0.121815	0.0335136	0.0656648	0.0793227	0.013661	0.0494378	0.0483828	0.0756543	0.0610863	0.0671341	0.096502	0.0550436	0.0448365	0.100302	0.0691153
C4-1_110860	0.0704577	0.0242466	0.053627	0.0432285	0.0258337	0.0813937	0.0370597	0.047236	0.0327279	0.0742319	0.0359029	0.055091	0.0510719	0.0115088	0.0212773	0.0270741	0.0325392	0.0532771	0.133224	0.0685112	0.0129452	0.0443033	0.0698899	0.0374974
C4-1_124068	0.0615471	0.0561577	0.0669164	0.0868448	0.0612237	0.0960003	0.0418554	0.050297	0.0552684	0.067323	0.0583199	0.0905257	0.107007	0.0385271	0.0662882	0.0699579	0.100689	0.0985814	0.200824	0.102674	0.0455474	0.1246	0.0877431	0.0825141
C4-1_137172	0.14775	0.164381	0.164083	0.144522	0.0750274	0.141987	0.0913778	0.114968	0.104626	0.229042	0.0950618	0.154218	0.188252	0.0906624	0.469861	0.197234	0.185274	0.123755	0.346672	0.252492	0.122153	0.183536	0.0924266	0.154482
C4-1_146900	0.275014	0.104468	0.212659	0.280307	0.179718	0.368713	0.146028	0.18052	0.0667139	0.456164	0.206093	0.151187	0.495557	0.063169	0.130708	0.11038	0.11956	0.160484	0.713249	0.318296	0.0416664	0.267162	0.464788	0.155263
C4-1_176240	0.0773391	0.0275333	0.0487939	0.0789832	0.0366788	0.108643	0.0369292	0.0398391	0.0308322	0.0660972	0.0420065	0.0360749	0.086533	0.00932197	0.0129298	0.0234179	0.024872	0.0418964	0.0866099	0.0388104	0.0093267	0.0536573	0.0561701	0.0387323
C4-1_188590	0.146096	0.0683321	0.0424042	0.128346	0.040145	0.0705322	0.0775167	0.0946873	0.0345276	0.0275747	0.0673178	0.0755001	0.0904323	0.0172275	0.0291196	0.0231528	0.0284975	0.138795	0.101332	0.0470985	0.0517746	0.0994707	0.0801981	0.0259958
C4-2_2014	10.7855	18.3607	17.1083	11.5844		13.3603	11.9075	6.64432	12.7213	12.4455	8.3943	7.33508	11.5603	0.606152	11.593	21.0702	5.83045	12.2496	10.6051	13.7235	22.5638	17.9584	16.4886	9.74793
C4-2_2123	3.34961	2.70494	0.8716	-1.09955		0.808738	4.47479	2.17314	1.70242	0.700569	1.33297	6.78635	1.50279	8.48422	17.7042	56.926	1.0432	1.2344	2.45983	0.772497	-0.843999	3.65222	-0.202621	0.952902
C4-2_2537	16.1377	12.0654	13.3727	9.92261		8.62485	24.564	7.93364	16.6003	13.6094	7.746	3.23674	6.71545	1.70362	10.2644	12.5069	1.32452	8.34532	12.0768	8.92847	10.1901	9.97494	8.2735	6.45102
C4-2_2816	13.326	5.19498	0.636936	0.746772		11.8788	21.3008	7.50929	9.41195	7.47164	12.7132	6.17418	9.39754	5.17722	2.33491	14.9934	3.77704	6.64137	10.4187	12.368	4.1425	8.77279	0.501078	1.11241
C4-2_2852	33.4996	19.5289	32.9419	27.955		18.0822	57.1121	18.0365	36.1627	29.4541	20.766	12.5491	10.1452	6.18086	19.3581	16.4939	12.1123	15.1396	26.3805	18.2273	5.20591	15.1189	8.4382	7.46268
C4-2_3015	22.7727	5.10694	6.33609	8.48624		21.2954	23.3609	21.2625	16.9379	28.7733	17.9958	9.03986	15.5152	1.16013	6.24306	7.79454	10.4439	12.3139	23.682	16.1616	15.2724	13.1073	14.1868	4.82402
C4-2_3215	17.1568	9.68587	9.0098	6.88214		5.9345	15.9147	9.16797	10.3221	10.4775	8.4705	5.16556	6.60413	4.47	7.89665	23.2301	2.06652	6.69171	8.48309	10.715	5.8584	7.72486	14.1923	8.40966
C4-2_3285	24.9354	13.6997	7.84782	8.12371		6.52384	17.7196	8.38846	13.2574	11.8061	10.4194	5.26479	8.09887	6.73163	8.06099	25.5603	4.54408	7.7405	11.673	12.7741	5.19656	10.1137	17.1002	1.30269
C4-2_3650	10.5122	5.54769	4.66775	6.66036		7.29162	13.7924	7.00703	8.09305	7.10779	8.35381	3.81359	5.63224	4.06276	3.60389	8.07226	3.44915	8.87013	9.46296	7.3249	3.99179	7.25896	4.97736	-0.0680877
C4-2_3915	11.7312	9.22082	19.8382	11.5286		17.6833	20.3299	18.6077	16.3446	16.3914	18.3889	8.31136	7.3774	2.79775	4.28247	6.78504	8.88143	27.7999	13.0064	15.4998	10.6998	11.8074	9.72705	14.673
C4-2_4162	4.23872	5.98905	4.88988	7.01426		5.27282	3.57102	4.9405	4.10128	6.57029	6.46709	9.63369	7.839	12.5849	9.10288	6.46676	6.4244	5.65431	5.88813	7.437	6.65929	7.43395	6.46999	0.269749
C4-2_4272	3.00975	2.2322	1.97857	4.1071		3.47557	3.83833	4.81935	2.76598	4.65249	3.80209	6.55984	5.85786	8.16225	8.43216	21.6838	10.5862	2.57567	6.29069	2.43813	4.02586	6.00878	2.17089	0.931476
C4-2_4911	14.1292	8.59377	10.4788	11.3129		5.79554	13.1539	6.79984	11.851	6.59847	11.7533	5.00238	5.26906	5.04944	4.67379	10.8667	3.56418	7.67196	6.01283	7.3515	2.36704	8.20897	7.78971	4.93442
C4-2_4999	6.89167	5.42837	7.8709	6.71384		7.79173	6.68734	10.2673	8.48564	6.90964	8.32061	4.00233	5.46471	4.66986	4.92993	4.5837	5.1831	9.24353	7.56028	8.10068	6.37287	8.84128	7.59185	8.36896
C4-2_5608	14.1576	31.0128	26.6172	26.5888		20.7089	16.2891	17.9985	29.662	14.4505	20.7942	19.0309	18.0767	12.3559	20.9502	20.7494	15.0071	10.469	14.0577	24.6869	7.82849	13.6223	8.10897	10.2543
C4-2_5860	8.18806	5.44502	11.6806	6.05694		7.35845	8.40603	9.28227	10.7992	8.20354	5.54175	3.29535	5.01011	0.283135	2.94159	1.12409	2.87202	3.3653	3.99643	4.74107	2.2868	2.92295	3.76495	5.05071
C4-2_6207	4.41357	2.88132	2.59588	4.74689		3.96118	6.40646	5.18881	3.06138	7.62389	4.98905	10.3619	9.7604	17.4797	7.96309	11.5209	8.2319	7.77342	8.35344	2.33782	9.72908	9.46395	4.07025	10.6893
C4-2_6430	9.54421	4.85345	7.92916	7.25843		13.0189	10.761	20.9702	9.75199	16.2981	11.8765	6.28819	10.0696	2.83526	4.78288	4.67222	7.11566	13.9844	11.509	10.7435	16.6185	11.0266	9.8896	15.7636
C4-2_6487	14.0789	14.0545	23.2956	17.0727		17.1815	13.4065	18.6773	24.789	12.9195	12.9691	7.63936	8.38193	1.41088	6.93864	2.81182	13.2584	10.4718	11.4273	15.4803	7.14964	9.75944	10.2299	10.1243
C4-2_6800	30.5667	16.9507	39.3124	24.0252		27.9854	28.5991	28.5332	39.0236	34.1778	19.6929	13.2928	17.7794	1.77231	7.80365	2.48691	10.4826	10.9277	14.4229	17.5369	8.02149	9.86001	11.6859	16.0405
C4-2_6957	18.0331	21.2745	14.25	39.9239		13.0314	14.6807	11.0446	10.5682	16.5229	13.4279	55.3	20.8792	100.846	37.8281	14.706	80.2676	15.955	19.7517	12.6687	12.1727	13.1501	6.15079	10.708
C4-2_7168	2.69807	4.2251	2.91102	6.34936		2.16186	2.15293	2.65505	1.59614	2.32832	1.77714	6.97683	3.34484	11.4218	6.96135	4.35855	16.3953	2.84754	4.78268	1.40342	2.33711	3.18333	0.804279	3.70903
C4-2_7257	8.82731	4.70153	9.88021	7.45256		5.70629	6.30994	11.1054	18.0916	10.0589	5.61357	4.13409	6.07575	5.28125	3.8975	1.05241	6.65495	7.59436	3.88716	4.0645	3.45997	2.98077	2.87213	5.29078
C4-2_7381	9.19768	6.6987	10.5317	11.5839		15.7386	10.086	16.7192	16.8578	18.1737	10.292	13.7939	12.1341	2.80067	4.8958	2.15799	13.6978	16.5083	13.4396	18.4126	14.1975	11.2918	12.7406	30.318
C4-2_7397	14.8868	6.49709	12.399	10.8913		23.4402	19.5384	34.005	15.7089	27.8149	19.0021	14.6881	16.268	3.78825	6.12115	3.14837	17.7217	29.5748	20.6549	17.251	32.2247	18.3261	14.1916	11.1723
C4-2_7827	5.82961	7.28287	9.59838	9.61017		8.65674	5.42449	8.88133	12.2279	5.32691	6.63068	3.51548	3.94631	1.22034	3.29445	0.950574	7.08007	6.14708	5.53663	8.16196	4.21994	4.67307	4.46351	4.58438
C4-2_8334	37.8337	45.945	27.894	67.8226		44.0725	28.1347	20.869	29.8421	38.5166	40.8985	137.06	101.031	170.962	59.9406	35.0107	104.032	50.321	57.0905	51.5438	44.0181	58.0144	37.8722	43.8401
C4-2_8547	6.50587	8.8612	5.29801	9.15279		7.72773	5.84663	5.59411	5.56172	6.19322	7.5052	18.7354	14.9684	23.8905	11.7883	9.2996	13.8533	8.98449	11.341	7.22028	10.4881	10.9112	7.12806	10.2595
C4-2_8648	3.9401	6.41649	3.2694	5.7993		4.52095	3.41746	3.19528	3.38473	3.57007	4.52829	10.953	9.916	11.5971	8.17309	5.69123	9.53426	5.26158	6.82878	4.95346	6.15507	6.4299	5.23987	6.57155
C4-2_8710	6.10274	11.3747	5.40055	6.40384		6.64347	5.4712	5.5768	6.60874	3.54502	5.98169	5.94472	11.3009	6.31914	7.61851	4.64103	6.73401	5.44157	7.06923	5.53803	5.75158	4.92995	5.40436	4.69141
C4-2_8833	2.48909	5.00563	3.561	4.16255		3.92578	3.22733	4.16374	2.00565	1.9991	2.99791	4.98168	7.31337	7.60999	9.21504	5.06114	10.0637	3.42958	6.79946	3.20942	6.20038	6.13759	4.00414	8.06697
C4-2_8933	6.71193	4.62964	3.31333	4.04461		4.11486	9.74113	4.27337	1.81098	2.3474	5.38396	2.72511	8.22499	5.92242	6.92515	4.53748	2.78801	6.02689	3.44607	7.69436	6.37058	7.98948	7.18737	3.24384
C4-2_11819	1.13115	0.711637	0.960708	0.878922		0.952967	0.726935	1.22945	1.22371	1.27885	0.867427	1.20705	0.836502	3.13392	1.03582	0.5827	0.97635	0.970971	0.606971	0.704533	0.649906	0.629242	0.537926	0.710329
C4-2_12582	2.08249	3.29636	3.00996	3.29475		2.62752	2.48827	2.78948	2.68747	2.77609	3.79509	3.09242	3.44464	5.41533	3.3834	1.20641	2.39559	4.19487	3.1128	3.80355	3.84605	4.07687	4.03724	3.77885
C4-2_13102	3.00868	3.1244	4.45164	2.63038		3.17057	2.34398	2.77709	2.73309	3.18432	2.44243	1.5426	1.93613	0.352797	1.23524	0.264175	1.22652	1.21745	1.87172	2.57122	1.29562	1.50858	2.22791	2.15708
C4-2_13797	4.24487	4.17401	5.01749	5.02459		7.6944	3.4304	6.6681	5.26203	6.29619	5.92727	4.64276	5.01331	0.778849	2.58726	1.15985	4.26804	6.68625	4.17995	7.17965	6.64934	4.82394	6.53917	5.48213
C4-2_14595	1.19614	1.35153	1.78192	1.11689		1.32805	0.689327	1.28758	1.25984	1.19385	1.24291	0.76716	0.867663	0.866773	0.747353	0.316383	0.669143	1.59295	0.807252	1.2315	0.729874	0.666913	1.17061	0.782542
C4-2_16744	0.388893	0.126495	0.321148	0.36085		0.681139	0.400413	0.660766	0.297699	0.642534	0.487002	0.403573	0.488166	0.354636	0.146842	0.0928493	0.395713	0.706907	0.468644	0.473326	0.829547	0.48188	0.340353	0.604043
C4-2_17189	1.29246	1.68967	0.974145	1.84646		1.3824	1.41782	1.11223	1.48247	1.09317	1.52624	0.640994	1.92307	0.407905	1.0673	0.297915	0.885413	1.02835	1.57554	1.44124	0.798908	1.01098	1.29074	0.555585
C4-2_17374	0.519964	0.603594	0.370954	0.735809		0.5417	0.524415	0.46991	0.528764	0.459496	0.636283	0.355111	0.911885	0.317764	0.550974	0.0979234	0.427091	0.492309	0.848476	0.58204	0.421407	0.400569	0.527449	0.336696
C4-2_20032	0.245156	0.699003	0.506984	0.438954		0.345698	0.272913	0.352516	0.44342	0.282153	0.382654	0.225853	0.240065	0.893978	0.398667	0.304291	0.247154	0.293766	0.259525	0.456771	0.331854	0.47776	0.404836	0.283089
C4-2_21248	0.462083	0.464861	0.735446	0.566881		0.666774	0.322662	0.687651	0.510021	0.692435	0.849916	0.445835	0.506396	0.423396	0.406176	0.239601	0.638161	0.550551	0.569647	0.747118	0.600849	0.697018	0.704628	0.387088
C4-2_22017	0.193429	0.217856	0.337012	0.193802		0.250143	0.0733818	0.327946	0.26416	0.369581	0.361141	0.311797	0.20498	1.03484	0.410546	0.306992	0.236815	0.14106	0.126518	0.161073	0.136291	0.137253	0.391586	0.113887
C4-2_23201	0.144379	0.186571	0.161011	0.198528		0.142559	0.114413	0.191843	0.256665	0.150857	0.224257	0.134147	0.184703	0.367971	0.182071	0.0937339	0.239979	0.178998	0.0883318	0.15782	0.253346	0.350986	0.440286	0.382741
C4-2_27667	4.09892	5.28523	6.09165	5.7268		7.2467	2.92004	4.82096	6.25183	4.49727	5.92397	4.46691	4.80119	0.445953	3.13909	0.696157	4.23743	5.80066	3.58488	7.56476	4.55841	4.1796	7.22231	3.89246
C4-2_28780	1.95685	2.14894	2.45313	2.32037		3.05276	1.43823	2.46834	2.52299	2.24564	3.05606	1.65819	2.11867	0.189175	1.2583	0.556589	1.72458	3.01188	2.30836	2.94587	2.4214	2.50202	3.17365	2.53666
C4-2_33628	0.123507	0.235877	0.229454	0.17335		0.141309	0.145864	0.126226	0.150179	0.120315	0.18149	0.128316	0.122401	0.171001	0.213112	0.154675	0.0574684	0.199257	0.172038	0.163959	0.162117	0.153336	0.185877	0.0963823
C4-2_34772	0.0420169	0.182102	0.146583	0.164635		0.0476973	0.0400573	0.0432199	0.0589405	0.0767653	0.0719074	0.257088	0.0904061	0.452872	0.246844	0.14203	0.178375	0.119993	0.0743345	0.0578819	0.0690204	0.0384006	0.0620588	0.0383029
C4-2_36127	0.0588845	0.12845	0.118165	0.0906995		0.0885435	0.0366682	0.0616082	0.0703656	0.0770244	0.075928	0.207497	0.101962	0.173061	0.145361	0.072083	0.143275	0.0957616	0.0735313	0.0788428	0.0820032	0.0595928	0.0830912	0.0321394
C4-2_41584	0.102288	0.146938	0.179742	0.150234		0.162882	0.102081	0.1282	0.128341	0.219078	0.181466	0.112392	0.107147	0.0460367	0.128762	0.0639806	0.0776037	0.129848	0.117956	0.140248	0.169068	0.134172	0.198273	0.144302
C4-2_44256	0.101061	0.175275	0.165192	0.0888357		0.0991714	0.102424	0.17849	0.106982	0.128291	0.133453	0.0532984	0.0836759	0.0606996	0.134786	0.146901	0.0331076	0.087111	0.100789	0.1149	0.134701	0.18914	0.190233	0.11869
C4-2_53539	0.0862824	0.182819	0.181946	0.105935		0.12911	0.137842	0.218482	0.0974811	0.102011	0.178905	0.0514235	0.142763	0.0705363	0.202975	0.157898	0.0552382	0.11796	0.0743405	0.185526	0.15933	0.156517	0.264275	0.141243
C4-2_55797	0.162587	0.253496	0.323614	0.244606		0.316621	0.117698	0.268926	0.264894	0.178436	0.277182	0.23777	0.26134	0.0354801	0.204802	0.0792549	0.205925	0.277573	0.118531	0.371801	0.237402	0.163296	0.50063	0.194414
C4-2_67301	0.281792	0.510818	0.405498	0.344617		0.296054	0.29435	0.323632	0.262188	0.263191	0.431757	0.182007	0.303218	0.290632	0.695424	0.363761	0.105737	0.35165	0.39476	0.370638	0.435186	0.4396	0.391835	0.337408
C4-2_74732	0.0520585	0.123487	0.118211	0.095011		0.0485351	0.113234	0.132322	0.0835896	0.0729227	0.141664	0.0307004	0.0875769	0.10304	0.104996	0.141931	0.0309005	0.0469144	0.0331118	0.0627652	0.106993	0.103573	0.149722	0.0899286
C4-2_80848	0.110945	0.092725	0.0258894	0.139616		0.0794764	0.149774	0.019262	0.140106	0.0182747	0.00138333	0.0102308	0.0893227	0.0523107	0.0220623	0.0637805	0.0130015	0.0256615	0.0132429	0.0233352	0.021447	0.0351065	0.0416618	0.173905
C4-2_83904	0.0614591	0.0361141	0.0469351	0.0946529		0.0574391	0.0622528	0.0316997	0.101449	0.0185399	0.0373389	0.021461	0.0650572	0.0134425	0.0180851	0.022224	0.0368162	0.0391637	0.0203701	0.0432562	0.0267075	0.0198414	0.0814969	0.104209
C4-2_89703	0.100921	0.122489	0.149233	0.115805		0.109307	0.119145	0.161858	0.105785	0.127869	0.168082	0.0430624	0.112813	0.0659442	0.100694	0.093789	0.0375683	0.138705	0.12002	0.171195	0.153478	0.175071	0.220945	0.150088
C4-2_102906	0.00864115	0.0338058	0.0200914	0.0169297		0.0241401	0.0199359	0.0233564	0.0141804	0.016717	0.0159217	0.00552945	0.0168959	0.00722354	0.0287413	0.0339864	0.00989221	0.0136308	0.00653369	0.0326275	0.034498	0.0257848	0.0338576	0.0168746
C4-2_106271	0.00548666	0.0440166	0.0274743	0.0160276		0.0260464	0.0235286	0.0190539	0.0206768	0.0272642	0.00184464	0.0072993	0.00554019	0.00980521	0.0253038	0.0357301	0.0122461	0.0145434	0.0133257	0.0256921	0.0324048	0.0189857	0.0289115	0.0226936
C4-2_108838	0.0179369	0.0385843	0.0369349	0.0252564		0.0258038	0.0428844	0.0259377	0.0239561	0.0222689	0.00911826	0.00697839	0.0108145	0.0171178	0.0234913	0.00461905	0.00567534	0.0183424	0.00321542	0.0340968	0.0328368	0.0328504	0.0343799	0.0356868
C4-2_110724	0.0156223	0.0127462	0.055666	0.0263241		0.0410063	0.0241907	0.0167349	0.0331357	0.0276789	0.0181431	0.0128924	0.0220285	0.0165672	0.0111383	0.0311571	0.0118656	0.021929	0.0106232	0.0399864	0.0296183	0.0297046	0.0524345	0.0241792
C4-2_113064	0.0184909	0.0327162	0.0495831	0.0213536		0.0209812	0.0421665	0.0331219	0.0293235	0.0114917	0.0154902	0.0081484	0.0139744	0.0145487	0.0228474	0.0395464	0.0110568	0.0113047	0.013444	0.0210744	0.0213592	0.0269298	0.0457672	0.0325449
C4-2_117845	0.0128724	0.0303714	0.027328	0.0121571		0.0243611	0.0104667	0.0250433	0.0168099	0.0164749	0.0358597	0.00819366	0.01874	0.00775405	0.0170129	0.0338987	0.00497396	0.0227921	0.0110714	0.0148365	0.0211075	0.0124522	0.0323176	0.0109545
C4-2_125294	0.0151688	0.043374	0.0302406	0.0182718		0.0446645	0.0237897	0.0309297	0.0221147	0.0262365	0.0388845	0.00900091	0.0184649	0.0157858	0.0220883	0.0290229	0.00819442	0.029767	0.0182825	0.0256741	0.0357087	0.034524	0.0265591	0.0242913
C4-2_147978	0.0766141	0.203961	0.241827	0.136404		0.137621	0.184472	0.190323	0.10589	0.167061	0.266325	0.0481424	0.128303	0.101497	0.150024	0.165937	0.0362278	0.112997	0.118117	0.191606	0.277192	0.23014	0.345887	0.127822
C4-2_176290	0.0173627	0.0310711	0.0356353	0.022043		0.0340549	0.0397643	0.0346188	0.039127	0.0227961	0.0361487	0.00796571	0.0280215	0.0059742	0.0312364	0.0211302	0.0123964	0.0234563	0.0275122	0.0350993	0.0147042	0.0218342	0.0436246	0.0272471
C4-2_190228	0.0115845	0.0132341	0.0128923	0.0125884		0.023446	0.0276116	0.0209878	0.0187016	0.00947398	0.0148719	0.00844878	0.00219237	0.00722478	0.00723605	0.0199687	0.00404801	0.00715476	0.00112423	0.0122378	0.0191712	0.0262088	0.0118687	0.0150096
C4-3_2847	24.5324	41.5037	57.1618	20.0659	14.8241	16.356	49.6791	36.5634	31.845	28.0277	20.1717	7.90844	9.65124	17.6071	87.6942	25.6723	8.59961	22.6844	47.7853	15.1336	8.26543	22.3052	19.8684	27.2443
C4-3_3944	11.2294	11.2408	11.2102	13.0793	6.64979	6.39234	19.6282	6.64113	8.02761	9.49143	5.85241	3.64216	5.23379	5.17821	5.6995	1.78417	2.80374	9.17402	14.2017	5.2737	3.64435	9.19727	8.61966	8.29713
C4-3_4161	7.47712	14.0875	9.89987	10.1985	11.0663	7.8953	10.2878	8.9148	9.77523	8.43703	7.46082	24.2642	13.1783	23.7843	17.5326	21.0383	20.8768	10.9006	11.2313	8.45081	7.95604	14.0713	11.876	9.69316
C4-3_4396	16.0204	17.9464	18.3096	18.9548	9.12095	6.89691	23.1952	11.4746	15.4459	14.0861	8.17806	4.88568	8.81087	11.4359	14.8826	4.15019	5.05492	11.4709	17.3154	6.01159	3.97313	9.87948	10.4596	10.8735
C4-3_4996	3.69079	5.08542	6.80313	4.77216	3.94546	6.20779	8.58791	8.31418	9.02434	7.65292	9.59627	4.71613	4.17055	6.05052	5.48675	5.41146	4.90528	9.9097	9.38652	5.82892	5.91358	8.08182	8.21504	8.49703
C4-3_5609	4.28201	9.61508	7.77284	6.66823	6.8682	5.32735	5.63237	6.54035	6.33399	4.81601	4.92188	3.00242	4.34665	10.5205	20.9885	11.4966	3.77722	5.04395	5.22333	4.59715	3.22702	5.60915	4.17314	4.39794
C4-3_6209	4.93273	4.5619	3.25432	3.76387	8.25968	5.81136	9.29424	8.53623	4.16601	9.35677	5.7681	8.51925	8.10154	23.8312	12.9811	17.295	9.60896	13.1121	14.1019	3.48298	14.3666	13.8719	5.07068	21.322
C4-3_6490	5.51414	12.1158	14.5635	7.24337	5.43759	5.21202	7.39464	8.6247	8.69638	5.79376	5.22075	2.11721	3.40724	2.20033	16.6525	4.95894	3.92227	4.65298	6.39746	4.65091	3.09757	5.02567	6.47701	4.61491
C4-3_6805	8.91218	9.12995	17.0975	7.29069	4.19028	5.84566	11.9887	11.9822	14.498	12.2164	6.77578	2.22732	5.33917	2.81914	19.7517	6.16074	2.49551	5.09486	7.29174	4.40228	3.52575	5.77851	6.69523	8.28688
C4-3_6958	17.2359	71.6087	43.6033	38.4232	66.8827	12.8346	26.4322	22.5086	19.2179	15.7717	16.5103	28.2597	21.6113	152.57	202.271	140.429	55.963	17.4645	27.098	10.0068	13.0474	23.8677	15.2174	12.8297
C4-3_7161	4.27351	10.8565	7.39004	8.37699	9.68998	3.50098	6.05907	4.74061	4.85229	3.07913	3.9671	4.50819	4.20147	15.0984	22.7546	17.2264	8.88042	4.32726	7.28542	2.7205	2.63458	5.05459	2.47517	3.66471
C4-3_7260	5.35812	5.57714	6.89052	5.01118	5.47529	1.89105	5.53167	6.98471	10.4768	6.27149	4.25644	1.82454	4.08312	9.34915	14.7739	9.92339	4.64586	5.28867	4.85883	1.66095	1.94654	2.2342	2.76009	4.64998
C4-3_7390	8.40313	10.3441	10.1148	7.66174	6.56121	10.7399	11.3456	16.2631	12.2585	12.758	7.92357	4.62583	7.83045	2.72992	9.19761	6.73846	5.50228	13.6559	13.7566	9.50179	12.25	10.1313	14.5644	16.127
C4-3_7823	2.60422	9.86756	8.28679	4.54971	3.65978	3.25396	3.6763	4.88357	5.40528	2.70247	2.74059	2.36146	2.05456	1.13662	11.2487	4.76204	4.36314	2.5634	4.41821	2.81472	1.59422	2.69895	3.84699	1.96312
C4-3_8335	132.866	321.841	196.022	218.602	255.046	170.05	195.824	180.437	202.177	137.656	140.715	410.086	277.248	404.733	313.241	391.512	377.781	215.064	245.325	140.811	189.327	306.016	232.009	203.093
C4-3_8390	27.0064	46.8215	28.9497	36.7985	42.9219	30.2111	30.4865	27.9203	26.3211	28.0792	24.5202	44.0437	50.9224	61.535	44.2126	64.1901	42.8311	40.0375	35.316	29.1865	37.9827	76.7992	36.0971	37.943
C4-3_8499	14.6104	23.1929	15.5492	19.8348	22.3476	15.6031	15.6715	13.251	12.6872	14.3304	12.1996	28.4519	32.1784	32.5445	28.4149	41.4163	30.1286	20.0737	22.1986	16.8916	21.2477	23.8478	18.6886	19.9473
C4-3_8539	19.3724	38.0215	22.0705	25.0388	30.8283	21.5456	19.3848	20.5407	20.6789	19.6748	17.2707	48.0588	34.5168	50.1117	39.3329	48.3473	44.4148	26.132	27.9358	19.7115	26.1684	34.3317	26.6733	25.4502
C4-3_8550	18.1557	36.7445	19.5745	27.8704	29.9051	20.0635	23.0357	19.9517	20.6478	18.8547	16.1343	41.3047	40.0949	46.0773	36.7828	57.1851	40.5694	25.9621	27.4166	19.9373	24.7138	33.4068	25.7601	25.511
C4-3_8649	14.7204	26.5164	15.3449	19.9615	22.6622	15.9912	16.3977	14.2656	15.5167	14.6563	13.5194	28.3482	28.0508	29.9072	27.1121	37.2272	28.3816	18.3161	21.9067	14.6715	18.6079	22.9805	18.6737	19.3581
C4-3_8716	16.4819	31.767	12.9622	18.0574	19.5875	15.6342	17.9739	13.3543	15.6542	12.7135	14.0509	14.405	25.5684	15.9763	18.7064	20.3764	15.6346	15.4638	19.604	12.7553	14.4989	14.7662	15.3107	14.9754
C4-3_8835	12.0893	22.2301	14.2109	17.9889	12.7092	14.2563	14.6564	12.1669	13.151	11.219	11.878	25.9432	22.9499	14.0143	13.7851	27.8534	46.9173	15.0734	23.2146	10.0941	15.1116	20.7603	12.582	25.4156
C4-3_10885	2.45314	0.797454	1.46458	1.2968	1.60759	3.2852	2.52253	4.50026	2.28187	3.71386	2.29879	1.69677	1.97201	0.490988	1.01164	0.382386	2.06816	3.47335	2.53513	2.1741	3.54052	2.54649	2.07284	3.3353
C4-3_11796	1.2391	1.07113	1.09383	1.09314	1.43529	1.10933	1.18478	1.53674	1.19056	1.54309	1.08342	2.6928	1.06919	6.09764	1.78637	2.61567	2.12351	1.20635	1.26401	0.838893	1.32914	1.19294	0.772056	1.36508
C4-3_12529	5.2834	4.13673	4.47267	4.34098	6.37433	2.94592	10.451	3.59337	3.57357	3.77809	5.48242	5.38574	3.51534	10.2127	5.08454	6.091	4.1985	8.7736	4.06983	3.62352	5.30714	5.39153	3.89587	3.58916
C4-3_12619	7.46722	6.83629	8.54908	7.1214	9.4551	6.15583	12.3665	7.80999	7.70221	7.71998	10.4549	5.19743	6.67546	7.14444	6.82564	9.03467	4.47366	9.66546	9.32663	7.27279	11.7553	9.35266	10.1565	9.78831
C4-3_13824	14.8061	12.8464	17.129	13.4079	11.6656	15.7353	11.9745	16.9312	17.9115	13.0798	15.1768	9.12087	9.39019	2.75824	5.2327	2.69849	8.54875	13.9552	10.4159	14.2148	14.309	11.3043	17.1221	12.599
C4-3_14441	5.77186	3.89967	4.4913	4.74382	3.31584	5.69691	4.50402	5.4571	5.14868	5.69955	5.72365	3.32063	3.22456	1.14647	0.677839	0.59546	2.94986	4.24159	4.30186	4.71896	5.06308	4.81774	5.18266	5.14239
C4-3_16675	0.514482	1.01782	0.399867	0.757401	0.746295	0.58845	0.460749	0.535956	0.493925	0.490313	0.41904	0.947746	0.952428	1.74222	0.782008	1.41883	1.25668	0.593792	0.597677	0.458026	0.629198	0.743834	0.499671	0.549494
C4-3_16840	0.569361	0.612472	0.320857	0.5127	0.490862	0.660057	0.57137	0.652922	0.503264	0.642002	0.504398	0.534204	0.809601	0.926568	0.469218	0.858196	0.671042	0.701737	0.579046	0.512143	0.686523	0.544855	0.375499	0.607937
C4-3_17205	2.52688	2.22263	1.31441	2.14354	1.54478	1.42145	2.74823	1.38187	1.73861	1.44245	1.83109	0.798822	2.26558	1.77958	2.01821	1.87004	1.1749	1.12838	1.95705	1.41693	1.25735	1.47791	1.42805	0.901026
C4-3_17679	1.23467	1.37491	0.846992	1.46637	1.11136	0.701513	1.19179	0.355795	0.427992	0.7593	0.934692	1.82541	1.45894	1.86471	1.23407	1.26457	1.34663	0.403225	0.4706	0.746002	0.409607	0.4027	0.404262	0.350869
C4-3_20202	0.419802	0.258916	0.289548	0.298896	0.477505	0.515767	0.511275	0.612506	0.405115	0.710841	0.593003	0.398617	0.278644	0.8325	0.488712	0.52458	0.458965	0.439085	0.426849	0.553489	0.449802	0.327987	0.424282	0.512313
C4-3_21253	1.48121	0.970988	1.57572	1.28375	1.22646	1.866	1.97722	2.14993	1.55849	2.22453	2.46061	1.33277	1.18814	1.29074	0.805449	1.54752	1.72654	1.17913	1.96611	1.76717	1.28973	1.62991	1.56663	1.24131
C4-3_22238	0.247544	0.289316	0.250066	0.36357	0.695654	0.56079	0.664037	0.723418	0.65268	0.875349	0.914746	0.821827	0.284054	1.21288	0.804113	0.820989	0.678209	0.181001	0.561957	0.797991	0.2354	0.233567	0.546085	0.509447
C4-3_23181	0.490384	0.359794	0.617183	0.579951	0.718887	0.964737	1.03995	0.922162	1.25452	1.20077	1.32194	0.802398	0.322332	0.727775	0.369424	0.36266	0.908048	0.558203	0.788815	1.14413	0.474064	0.550984	0.922997	0.861331
C4-3_27655	24.0634	20.4187	28.7603	23.2024	20.1184	24.7978	20.281	25.7984	28.6309	20.7696	25.89	13.6214	15.9268	4.45541	8.15204	4.53977	12.7562	22.6108	16.7419	26.3056	23.0513	17.9184	28.3125	19.8701
C4-3_28527	12.1046	8.04253	9.82625	10.22	7.86124	11.6183	10.4485	11.0775	11.1164	11.7546	13.121	6.67127	7.09666	1.7235	3.01279	2.32246	6.08593	9.89925	9.4729	11.5224	11.5437	10.114	11.2952	11.0908
C4-3_34753	0.509457	1.43651	1.12333	1.62232	1.57096	0.393758	0.454162	0.521472	0.456076	0.483488	0.739424	3.75887	0.79176	2.77158	0.997374	1.0523	2.22962	0.554432	0.372534	0.427954	0.395296	0.351088	0.421753	0.325024
C4-3_36074	0.66637	1.14758	0.855598	1.14079	1.0725	0.846332	0.561281	0.650873	0.762637	0.585211	0.647201	1.62927	0.999277	0.997686	0.601175	0.559636	1.26974	0.757106	0.708492	0.826785	0.628694	0.714936	0.797757	0.611403
C4-3_41517	0.895352	0.845306	0.986729	0.775867	0.635888	0.699396	0.725497	0.807175	0.71916	1.25488	1.13006	0.405321	0.427769	0.295437	0.292664	0.318036	0.292204	0.564012	0.631409	0.798542	0.902593	0.707522	0.767345	0.947799
C4-3_49426	0.211477	0.11809	0.24544	0.183176	0.169924	0.228734	0.152187	0.256985	0.206587	0.23626	0.262573	0.16028	0.130978	0.0449648	0.0616094	0.0573257	0.171593	0.167988	0.165931	0.241198	0.20073	0.162501	0.200206	0.150195
C4-3_55474	2.97407	1.90189	2.83692	2.3922	1.92661	2.91302	1.64057	2.60514	2.92824	2.20225	2.78478	0.979322	1.65281	0.226327	0.611103	0.279342	0.962859	2.20218	1.57395	3.38234	2.35969	1.58084	2.75142	1.9948
C4-3_56189	2.643	1.58037	2.23804	1.97812	1.59056	2.54846	1.59023	2.32694	2.41775	2.13221	2.63973	0.894745	1.38433	0.16875	0.458917	0.249921	0.845487	1.94566	1.62749	2.79233	2.28231	1.63044	2.33832	2.01502
C4-3_63532	0.25951	0.30371	0.242685	0.283305	0.390572	0.225207	0.182868	0.20116	0.199238	0.205665	0.215852	0.684952	0.261622	0.215959	0.216376	0.134347	0.317287	0.234753	0.225681	0.226032	0.294638	0.262757	0.224006	0.223079
C4-3_67137	0.294167	0.291645	0.273017	0.236638	0.287731	0.245654	0.418852	0.236812	0.263862	0.318431	0.272717	0.495658	0.217865	0.217194	0.412996	0.252061	0.157348	0.359707	0.366809	0.262086	0.323813	0.386	0.305455	0.275753
C4-3_69327	0.235588	0.169574	0.242475	0.171421	0.187175	0.16479	0.199028	0.191241	0.158497	0.237587	0.215833	0.30839	0.125598	0.252864	0.12356	0.0940218	0.115982	0.190296	0.200737	0.1943	0.261454	0.208014	0.224063	0.231589
C4-3_76355	0.056679	0.0467467	0.091036	0.0776831	0.0631538	0.089715	0.0628717	0.079436	0.0784027	0.0617059	0.0828488	0.0697699	0.0453743	0.0505439	0.050826	0.0480827	0.0476391	0.0753383	0.0589724	0.0869203	0.058805	0.0396505	0.0747297	0.050215
C4-3_83775	0.722043	0.428709	0.634076	0.552126	0.399683	0.713269	0.342711	0.594336	0.710262	0.517437	0.729306	0.129446	0.325782	0.0192963	0.0622431	0.0179727	0.162629	0.534995	0.384562	0.812214	0.659789	0.333695	0.730482	0.487191
C4-3_91285	0.0873128	0.0874088	0.0798522	0.131149	0.115727	0.124722	0.108047	0.0575739	0.0713645	0.0803186	0.102271	0.106756	0.0854769	0.033459	0.0315588	0.026479	0.0940769	0.117393	0.0717625	0.0927411	0.0938788	0.083923	0.0740671	0.080003
C4-3_95161	0.0959776	0.0656643	0.0564857	0.0815821	0.0595271	0.119145	0.089139	0.0537828	0.0753351	0.0848396	0.0834113	0.0429594	0.0621141	0.0188461	0.0274698	0.013382	0.0612359	0.106616	0.0918024	0.0942573	0.0994162	0.0890017	0.0740869	0.0800523
C4-3_103096	0.043022	0.0125399	0.0251097	0.0188326	0.0160289	0.00392599	0.0168412	0.00780014	0.0142675	0.0315414	0.0107774	0.0378788	0.0130424	0.0309509	0.00867727	0.00717043	0.0325567	0.0104791	0.00840981	0.0279669	0.00171656	0.0155746	0.0238412	0.0104739
C4-3_112661	0.281774	0.0974232	0.163054	0.1904	0.0909017	0.272083	0.0824757	0.170659	0.196635	0.176543	0.177379	0.0581562	0.102144	0.0115181	0.0155421	0.00730409	0.0521479	0.148704	0.0875751	0.288402	0.191268	0.0897644	0.20215	0.14202
C4-3_119064	0.00368517	0.020199	0.018228	0.0539925	0.0379875	0.0306753	0.0387392	0.00977638	0.0295514	0.0359183	0.0286826	0.054996	0.0524667	0.00778363	0.0113146	0.00516765	0.0335413	0.0427608	0.0201211	0.0348558	0.0196944	0.0237634	0.0190176	0.0439515
C4-3_122328	0.0351575	0.0110439	0.0164584	0.0423482	0.0262816	0.0402614	0.0368582	0.00517968	0.0247142	0.03892	0.0271845	0.0552574	0.0367529	0.00932096	0.00791974	0.00493663	0.0339519	0.0381983	0.0263111	0.00196042	0.0277328	0.0217169	0.0262492	0.0354043
C4-3_126928	0.0322989	0.00647864	0.0157924	0.0315543	0.0107984	0.0228335	0.0248468	0.0185876	0.0110687	0.0100214	0.0287492	0.0672098	0.0215578	0.0110157	0.0038657	0.00545416	0.0179323	0.0274394	0.00944583	0.0238453	0.021877	0.0174323	0.0194892	0.0340962
C4-3_139790	0.0919516	0.0304761	0.0516217	0.0921523	0.0386599	0.103523	0.034505	0.0615069	0.0619856	0.0730517	0.0717408	0.029826	0.0742278	0.00591649	0.0104529	0.00655798	0.0290348	0.0565098	0.0209103	0.113792	0.0621317	0.0344908	0.0692731	0.0534675
C4-3_148647	0.0256918	0.0209514	0.0189103	0.039927	0.0204641	0.0335155	0.038208	0.0276129	0.0211044	0.0218594	0.0264952	0.0656762	0.0562516	0.00908658	0.0199132	0.0160484	0.0510152	0.0335211	0.0221337	0.0203216	0.0178566	0.0250593	0.0190923	0.0259945
C4-3_167931	0.0314735	0.0197776	0.0215527	0.0435044	0.0142704	0.043365	0.0116396	0.0518148	0.0317065	0.0242483	0.0313777	0.0442377	0.0350945	0.00606397	0.00869718	0.00460003	0.0292079	0.0276941	0.0165985	0.0460238	0.0193761	0.0207647	0.0235072	0.0375336
C4-3_180071	0.0328959	0.0085513	0.0113812	0.0212796	0.0242928	0.0170179	0.0211694	0.0238633	0.000211798	0.0224947	0.00657697	0.0494096	0.0284689	0.0123873	0.00356567	0.0064186	0.0350447	0.0208698	0.00827502	0.018085	0.00412938	0.0156151	0.00824942	0.0283967
C4-3_197569	0.0114528	0.00847545	0.0217841	0.0118276	0.00832847	0.0489019	0.0119716	0.0248621	0.0179288	0.0277166	0.0193591	0.012991	0.0205886	0.00828342	0.00343668	0.00316447	0.0333741	0.0133158	0.00905091	0.0142196	0.0158014	0.0138678	0.0165516	0.00955922
C4-4_3726	0.672173	1.63585	2.55773	1.57718	2.38115	1.82195	1.65924	2.24682	2.1394	2.94214	1.99149	1.35952	1.41242	1.30415	0.803624	1.32108	1.53459	1.86275	3.18502	2.98324	2.5907	3.58355	3.89781	2.90291
C4-4_3921	3.33073	2.4462	4.8714	1.80752	3.38132	2.66485	5.62077	6.30646	2.67413	3.41899	5.41047	1.68521	1.45488	2.11469	1.63886	2.54179	1.42322	5.52972	4.2505	3.45501	3.34043	6.1843	4.20661	3.5977
C4-4_4159	10.9747	12.0603	16.5163	12.4956	19.2	8.42931	16.6276	17.5075	12.8754	21.1036	21.4044	8.84814	8.95264	17.8049	8.66262	13.4349	7.3716	16.5878	17.2404	15.3412	14.3269	28.3169	20.7409	11.5654
C4-4_4994	3.51839	3.43629	4.23853	3.349	4.15721	4.67412	4.89398	6.82167	5.12668	7.30757	6.75534	2.07896	3.54384	4.47402	1.42279	2.66516	3.19939	6.99126	6.50271	5.72384	4.64019	6.76182	6.72942	6.09741
C4-4_6206	1.14071	1.02471	0.886938	0.921472	2.15226	0.908926	1.59575	1.35262	0.579151	1.99891	1.19932	1.79298	1.44708	7.47916	3.32441	5.69367	1.68849	1.9932	2.18771	0.636819	3.31241	2.98986	0.795319	3.88075
C4-4_6305	1.994	3.63152	3.08098	3.85357	2.98325	2.13855	2.47339	2.10602	2.13247	2.79769	2.40724	3.34301	2.56845	2.23584	2.4239	2.70167	2.16246	3.00492	3.43155	2.63667	3.07272	2.96009	2.47829	2.8674
C4-4_6417	2.29851	1.72592	2.60871	2.78048	1.9777	2.51996	1.84477	2.29682	1.47986	3.47181	2.41186	2.14105	2.10852	1.66255	1.31556	1.52402	1.95529	2.68152	2.8992	1.89141	2.18454	2.07236	2.39084	2.2537
C4-4_6955	0.905215	2.98857	1.88182	1.17824	1.85628	0.715774	0.837261	0.898443	0.729611	1.23943	0.69313	1.1233	1.04882	3.09761	18.9049	12.3157	2.48877	0.721496	0.877458	0.755153	1.06391	0.824473	0.706746	1.1639
C4-4_7388	1.10797	1.28911	1.44327	1.14228	0.892799	1.36237	1.31434	1.59521	1.11558	2.17937	1.0258	1.31376	0.937769	0.248226	1.68883	1.69097	0.931512	1.60524	1.13208	1.42239	1.86429	1.70112	1.45701	2.60951
C4-4_8209	3.546	4.80073	3.55359	4.0726	4.84549	2.84346	3.22171	2.75118	2.49332	2.54801	2.6766	5.88505	6.05211	19.7778	6.79733	9.41058	9.99703	2.83805	3.6466	2.32126	4.49327	4.34005	2.56676	4.08782
C4-4_8331	31.5196	69.5386	44.8306	41.4056	51.2024	27.0683	27.9302	25.242	23.2883	34.508	25.4473	59.3622	55.2224	153.268	138.95	198.676	62.6449	27.9164	33.1654	24.3198	42.8331	47.8099	35.7102	32.787
C4-4_8389	9.13401	11.4553	8.5028	9.03761	13.1378	6.39176	9.07388	8.07058	7.36865	12.1366	8.4216	12.8497	10.445	22.8601	22.6089	28.4897	11.4294	8.05847	7.99819	5.99258	11.5829	18.5366	8.32996	10.0192
C4-4_8553	7.27343	9.97064	6.54534	7.12588	9.86061	5.44219	7.75654	5.68085	5.25869	6.81477	6.73246	10.2584	10.5324	20.2191	14.4262	20.4078	10.3732	6.25276	7.50336	5.1871	8.49536	8.03903	5.91668	6.55091
C4-4_8593	9.48636	12.4754	5.50293	11.9754	10.5454	7.36034	10.0081	7.04392	6.41381	7.90072	8.62325	10.4913	12.7905	16.7692	9.16065	11.6348	11.5774	7.60421	10.7265	6.27716	8.6191	8.48033	5.81723	6.3488
C4-4_8646	6.75638	9.01882	5.50673	7.54653	8.82328	4.7187	7.0508	4.77964	4.34168	6.36463	5.92029	8.83027	9.05092	16.5126	11.846	15.5969	9.27072	6.04687	7.8275	4.34093	7.02077	7.22143	5.268	7.21874
C4-4_8707	13.8566	21.5307	7.21487	7.02799	16.5016	8.49039	13.0337	7.9732	6.47173	8.53892	9.89541	9.74791	16.6897	11.8733	8.98586	9.54701	11.1906	10.6803	13.1395	7.26715	8.63519	7.81379	6.19734	7.82815
C4-4_8721	9.21755	12.4181	7.82484	16.9067	11.8693	5.76658	9.08327	6.09558	4.88963	10.5942	7.66028	10.0837	11.0081	19.1072	10.2014	9.681	8.39955	11.1836	15.0738	5.20862	7.80817	7.56206	7.53911	6.46121
C4-4_8832	12.3661	16.5285	9.81304	14.1697	15.0657	9.44845	12.6324	11.3156	5.96748	12.3606	10.7763	12.8492	16.5733	37.8571	8.95226	16.4087	27.1323	13.0695	19.1489	6.65599	14.7238	18.602	6.95086	18.1603
C4-4_10879	0.484522	0.223723	0.354945	0.294573	0.301385	0.563746	0.362474	0.701133	0.308492	0.91481	0.384239	0.437926	0.350765	0.215138	0.380777	0.246698	0.3765	0.67987	0.333036	0.419759	0.719211	0.412712	0.309501	0.664083
C4-4_12611	9.55009	17.8992	11.7889	20.6899	15.7964	10.5206	11.7092	9.73406	11.1288	13.8678	13.2188	18.1697	15.337	7.96094	9.07895	10.2401	11.3347	13.7004	17.423	15.4256	14.951	14.0135	14.3497	13.3316
C4-4_13817	6.56413	8.91145	8.96891	8.479	5.47719	8.66728	5.32702	6.835	8.34484	6.94968	5.9652	6.32826	5.6113	2.20847	5.91198	3.58715	5.33566	6.46977	5.32462	8.07268	5.51205	5.36503	7.63057	6.12519
C4-4_14437	3.1638	2.62281	2.6161	3.01365	2.3658	3.74141	2.93994	3.33862	3.25421	3.62024	2.95391	2.35263	2.40973	0.912476	1.63278	1.24213	2.15718	3.34466	2.87281	3.04448	2.79914	2.94259	2.82912	3.19538
C4-4_17200	3.65231	3.80653	1.54301	4.37744	2.81094	2.4192	3.75207	2.12556	2.3537	2.72797	2.73912	1.93883	4.09221	3.32825	1.67947	1.58846	2.31763	2.97226	4.31019	2.33598	2.16555	2.6098	1.84327	1.32825
C4-4_17370	1.68297	1.66595	0.763282	2.05517	1.51199	1.01022	1.90073	1.00014	1.12393	1.23828	1.36107	1.27106	2.25929	2.41758	1.29205	1.16007	1.33941	1.40139	2.33138	1.08343	1.11466	1.22458	0.933412	0.757441
C4-4_21256	0.71882	0.540998	0.912883	0.745115	0.674071	0.713626	0.836755	0.991902	0.655304	1.01505	1.18031	0.783024	0.641543	0.65769	0.67843	1.17955	0.991115	0.752376	0.897491	0.740841	0.805871	1.00588	0.762094	0.501616
C4-4_23182	0.54541	0.32764	0.776236	0.374341	0.52573	0.669207	0.729243	0.59082	0.951379	0.652831	0.901039	0.387288	0.412246	0.625311	0.347844	0.148675	0.465465	0.836045	0.591332	0.730239	0.658463	0.753328	0.734136	0.41319
C4-4_27643	11.5663	14.7728	15.0298	13.3484	9.84942	13.8548	9.45147	11.7603	14.4411	10.3802	11.0814	10.4994	10.3659	3.49687	9.52067	5.75332	9.7695	10.0402	8.96213	14.24	9.34661	8.83429	15.0507	9.88835
C4-4_28500	6.85711	5.37796	5.54351	5.96839	5.37038	7.44144	6.43903	6.99067	6.94972	6.71099	6.87065	4.87501	5.43138	1.79784	3.44621	2.52573	4.95226	6.65302	6.03897	6.69693	5.98398	6.0952	6.52437	6.47645
C4-4_34741	0.183169	0.391197	0.407022	0.684952	0.781613	0.218267	0.23664	0.135785	0.229483	0.208295	0.264729	0.990406	0.399262	2.01609	1.19642	0.986096	0.756243	0.309239	0.197715	0.153122	0.14235	0.190764	0.12847	0.134691
C4-4_36224	0.253652	0.502904	0.381232	0.425486	0.393893	0.274372	0.223501	0.195233	0.24035	0.268162	0.225331	0.497991	0.360814	0.71336	0.734626	0.585611	0.517818	0.244282	0.241493	0.224229	0.251203	0.190247	0.267616	0.218291
C4-4_40346	0.154021	0.357212	0.304954	0.322032	0.172334	0.217251	0.136862	0.173648	0.232005	0.239365	0.188742	0.247593	0.224741	0.0624137	0.213424	0.141728	0.197411	0.180245	0.206964	0.291087	0.211319	0.170348	0.3066	0.213048
C4-4_41493	0.493464	0.560416	0.637249	0.636795	0.522567	0.590674	0.48572	0.480471	0.574714	0.826546	0.5751	0.613485	0.435888	0.327508	0.398353	0.464949	0.522968	0.440223	0.528216	0.532632	0.489553	0.597077	0.512535	0.661154
C4-4_44963	0.136461	0.147518	0.0725957	0.166591	0.0650774	0.0960896	0.102267	0.091773	0.099358	0.130775	0.104615	0.061753	0.142066	0.0977875	0.0716125	0.0628282	0.0659469	0.128824	0.128667	0.0871858	0.0760472	0.0917073	0.0899562	0.0562278
C4-4_49387	0.0727669	0.060783	0.114406	0.0843788	0.0693029	0.100242	0.0649109	0.0901325	0.0890839	0.0847765	0.0958831	0.0907452	0.0627472	0.0457195	0.0867011	0.0727788	0.0974029	0.063911	0.0524637	0.099821	0.0644098	0.102411	0.0840053	0.0736401
C4-4_55512	1.25745	1.71448	1.77195	1.4731	0.865984	1.67702	0.770152	1.2016	1.71731	1.05284	1.05919	1.15069	1.11459	0.210719	1.00539	0.427	1.19652	0.96613	0.871057	1.78117	0.97754	0.765097	1.77697	1.09977
C4-4_56211	1.31394	1.25825	1.36175	1.23176	0.876373	1.64049	0.89209	1.29806	1.51461	1.16464	1.12859	0.986879	1.04672	0.193435	0.660345	0.342831	1.05249	1.07282	0.983439	1.58039	1.07018	0.840888	1.51004	1.24135
C4-4_63536	0.104385	0.151627	0.162083	0.128177	0.201475	0.0917224	0.218309	0.145777	0.0970255	0.108061	0.167536	0.264001	0.108602	0.238614	0.214068	0.145724	0.124258	0.107569	0.151528	0.139687	0.0890877	0.183969	0.0928577	0.129588
C4-4_67158	0.206989	0.19441	0.244879	0.170618	0.285021	0.158936	0.409533	0.230681	0.225906	0.282408	0.297922	0.203462	0.125817	0.244492	0.22168	0.188683	0.0900781	0.323536	0.26126	0.255041	0.200278	0.366602	0.227474	0.251818
C4-4_69362	0.142299	0.156361	0.196438	0.161685	0.17291	0.171161	0.217633	0.178417	0.170504	0.224565	0.197496	0.215319	0.111452	0.26296	0.14089	0.138607	0.13448	0.201197	0.168674	0.187488	0.153972	0.21768	0.17103	0.234568
C4-4_84110	0.380971	0.399859	0.411865	0.386936	0.199738	0.535903	0.221644	0.316101	0.45497	0.303652	0.296299	0.309256	0.296867	0.025004	0.18883	0.0626778	0.295842	0.33335	0.219527	0.456319	0.249771	0.210735	0.4289	0.294551
C4-4_91137	0.0551632	0.049004	0.0547049	0.0689865	0.0732621	0.0596933	0.0604384	0.0671216	0.0587193	0.0539357	0.0835407	0.111403	0.0577646	0.0431071	0.0642211	0.0357161	0.0702275	0.0611373	0.0318428	0.0671835	0.0698848	0.0594391	0.0626022	0.0479928
C4-4_96191	0.0728614	0.0613691	0.0798188	0.0784597	0.0699467	0.0620176	0.076236	0.0787183	0.0769861	0.0786827	0.0651498	0.0859931	0.0547298	0.0445969	0.0477885	0.0318124	0.0504044	0.0947768	0.0661427	0.0889774	0.0729195	0.073209	0.0854378	0.0794781
C4-4_105278	0.0310617	0.0145263	0.0130843	0.0183483	0.0152294	0.0299789	0.0284678	0.0197833	0.0321443	0.0148187	0.0201838	0.0259921	0.00829183	0.0307216	0.0181937	0.0121241	0.0168502	0.0358152	0.0210892	0.00947417	0.0203047	0.0172412	0.0179711	0.019174
C4-4_112537	0.131925	0.125569	0.119318	0.12345	0.0458091	0.201023	0.0415475	0.106047	0.16113	0.0862106	0.103152	0.100898	0.0930004	0.00686957	0.0473344	0.0204683	0.0925349	0.0949503	0.0740857	0.158694	0.0860084	0.0476614	0.135222	0.0708178
C4-4_122263	0.0438125	0.0226743	0.0191717	0.0184513	0.018651	0.0251477	0.0285489	0.0224037	0.0384024	0.0367886	0.0300102	0.0456701	0.0264111	0.0113011	0.0187801	0.0117358	0.0210213	0.0358708	0.0302584	0.0377277	0.033782	0.020251	0.0341959	0.0328946
C4-4_141083	0.04843	0.0529494	0.0406936	0.0460791	0.0218241	0.0892405	0.0480943	0.0459291	0.0536494	0.0297829	0.0387747	0.0407881	0.0425279	0.0130561	0.0233236	0.0131213	0.0362605	0.046467	0.0361613	0.0606013	0.0371453	0.0117992	0.0484585	0.0417725
C4-4_150009	0.0274923	0.0277869	0.0270867	0.0391846	0.0254575	0.0396894	0.0612895	0.0172491	0.0260845	0.0304582	0.0338316	0.0166701	0.0273638	0.0173834	0.0173	0.0105094	0.0285689	0.0605149	0.0242487	0.0260991	0.0318713	0.0231491	0.0257177	0.0121401
C4-4_171618	0.0325218	0.017626	0.0235553	0.0240386	0.0172336	0.0377424	0.0293599	0.0179492	0.0220434	0.0236727	0.0171583	0.016389	0.0119318	-0.000134519	0.0163375	0.00887898	0.0193679	0.0327112	0.0206255	0.0207034	0.0173945	0.021166	0.0283768	0.021084
C4-4_191434	0.0245414	0.0162971	0.020649	0.0160028	0.00458817	0.00925584	0.00789488	0.0111715	0.0267838	0.0287777	0.016266	0.0191645	0.0129799	0.00825348	0.0133937	0.0099592	0.00679182	0.0112154	0.0105233	0.0129836	0.0144714	0.0185954	0.0128272	0.00867268
H-1_1511	9.82958	7.56011	7.93936	9.02947	9.25623	19.5154	14.2251	7.1306	8.88306	30.1038	9.10251	8.18638	7.6149	8.17739	8.59925	4.92942	8.00946	5.90239	8.3483	11.91	6.96827	13.4195	16.8992	7.99704
H-1_1537	13.8225	5.91592	7.78574	16.8126	12.3217	33.3027	24.8242	13.0006	12.6446	52.1758	11.8821	9.57167	14.0406	15.8973	11.3309	7.61784	12.84	10.834	9.41972	14.1865	5.7804	27.4613	110.763	14.0771
H-1_1556	8.88103	5.28154	6.3208	7.49463	5.84082	14.8225	12.621	6.27018	6.66877	23.2467	7.50711	5.28964	6.09049	7.0934	5.9338	4.19048	5.39063	4.12616	5.72813	11.0862	5.92759	13.9839	13.238	6.2667
H-1_1582	13.0632	5.22097	6.04708	14.8257	9.99218	29.6808	22.3409	11.4872	12.3907	48.3205	11.8399	8.50339	11.1827	14.7687	9.55068	6.31461	13.4034	10.0343	7.74051	12.3571	4.51682	23.123	99.4199	12.5419
H-1_1600	5.69841	3.76483	4.56231	6.48452	5.0724	11.8746	9.34802	4.50654	6.34827	19.9642	5.45034	4.69572	5.26278	6.23038	5.33454	3.42488	5.29668	4.31067	5.19223	8.98813	3.69276	8.22182	12.4369	5.0952
H-1_1626	11.2067	4.43986	5.54502	12.366	8.58521	27.3691	21.1705	10.0737	10.4227	44.4385	8.79944	8.06262	10.7097	13.4357	8.53607	4.90168	12.5988	8.43485	6.92747	12.2541	4.25161	19.4975	93.2371	10.1777
H-1_1646	7.09399	3.8242	5.09536	6.26342	4.73533	10.5611	8.40473	4.36062	4.85167	18.487	6.71091	3.92293	5.22568	6.07056	4.26228	2.90499	4.99998	3.64078	4.2527	8.0183	4.27444	7.46057	10.9314	5.52093
H-1_1671	11.5828	4.18684	5.7101	12.5034	9.3147	25.7354	19.472	9.44416	8.68649	42.6226	8.59645	8.17937	10.152	12.5395	8.71955	4.9052	12.1219	8.25749	5.84037	10.9828	4.0752	18.2803	89.0138	10.8269
H-1_1690	7.89152	3.8786	4.10476	5.81662	2.94723	11.2918	7.87099	5.23211	5.43866	18.1093	4.41103	4.43277	4.7573	5.22347	4.37629	2.60676	5.44577	4.02697	4.07029	7.19809	3.48124	6.96133	11.2772	3.89883
H-1_1715	11.6907	3.3727	5.47407	11.3246	7.18218	24.9486	16.103	8.68144	8.45729	37.9504	7.26956	7.22702	9.6698	10.7948	7.89465	5.28761	10.4767	7.46351	5.77717	10.4582	4.94981	15.4128	75.3138	9.22884
H-1_1735	4.42174	3.88413	3.9605	4.80754	2.90097	8.25049	6.84902	3.93541	4.34944	14.8667	4.25393	3.35672	4.19003	4.23817	4.25159	2.51723	4.47841	3.26824	3.55932	5.95187	3.70894	6.06764	9.34604	3.88179
H-1_1759	8.45529	3.72745	4.47915	8.98112	6.10051	19.5681	16.1996	6.9675	7.87015	30.4111	7.10271	6.14784	8.05115	9.04757	6.36325	3.59134	8.8923	6.56803	4.22415	8.59052	3.65018	13.8381	65.3364	7.85033
H-1_1779	2.88857	2.24306	3.04112	2.95769	2.74031	6.41427	5.66653	3.37404	3.3568	11.3619	3.22507	2.73764	2.90642	3.26323	2.75928	1.98838	2.61074	2.69648	2.60743	5.60493	2.80551	5.23283	7.89352	3.85399
H-1_1805	7.94992	2.7055	4.16996	7.14955	4.57874	17.6715	12.3261	6.24595	6.92932	24.9123	4.41719	5.44859	5.60255	6.94762	5.10469	2.92937	6.71098	5.6758	3.34268	7.32477	3.17451	10.4863	52.6084	6.43106
H-1_1824	2.89712	1.83084	1.97466	2.51686	2.23165	4.7869	3.44862	2.68953	3.27145	10.4733	2.69691	2.15132	2.06331	2.88237	2.69659	2.08197	2.29329	1.97595	1.86355	4.32513	2.92982	3.07853	5.13691	2.51559
H-1_1850	6.22295	2.5879	3.4291	5.99864	4.85759	14.6888	10.2746	6.24943	5.64128	21.4115	4.40779	4.8031	5.69688	5.33948	4.5248	2.48592	5.50323	4.5857	3.89723	6.5421	2.89744	9.23857	44.4908	5.63803
H-1_1893	5.5976	1.96994	2.84556	4.78667	3.45115	10.0995	8.35791	4.76687	3.86531	16.078	3.54153	4.09006	3.77336	4.74635	3.66154	2.7035	4.57658	3.74449	2.57579	5.08096	2.26743	6.72221	34.0994	5.18608
H-1_1938	3.94926	2.72407	3.17204	3.09613	2.55034	8.2882	6.54353	4.10369	3.35772	12.2811	3.09922	2.46032	3.76527	3.69671	2.89353	2.48634	3.14825	3.24847	2.49292	3.25655	2.38306	5.58387	27.1204	4.49908
H-1_1982	5.30808	1.28375	1.55926	3.1648	2.00364	6.85254	5.58891	2.73718	2.86331	10.105	2.08876	2.24422	3.04094	2.62429	1.93	1.58802	2.6003	1.9996	1.98331	3.53118	1.53868	3.74721	18.7821	2.85414
H-1_2080	2.32321	1.5076	0.613815	2.02363	1.78448	1.8128	1.38382	2.03612	1.63778	4.06335	1.9108	3.9255	1.48118	3.0085	2.07866	2.31205	2.07985	0.194306	0.0713316	2.05464	-0.400186	1.05836	10.0621	1.20372
H-1_2117	2.70002	2.56944	3.75596	2.3182	1.81507	3.1573	4.25657	3.06332	3.19528	4.89498	2.31129	1.79498	2.23515	2.00909	1.63375	2.29625	1.92208	1.75457	2.52324	2.22538	1.40452	2.54186	7.88116	4.98715
H-1_2844	41.6824	53.4547	23.3214	71.9924	4.51426	100.893	28.3037	4.98424	32.9357	170.587	13.6064	95.2101	23.2884	24.237	79.0126	36.0408	116.16	11.4516	14.8312	110.733	24.5874	15.2095	43.6291	13.3567
H-1_3051	3.86537	4.44374	2.37328	5.54088	0.650172	8.58481	3.01616	0.105923	2.96018	14.7748	1.48766	7.50376	2.27714	2.68972	6.94891	3.22909	8.50182	1.40803	1.61345	8.94247	2.11311	1.91912	4.30982	1.24017
H-1_3695	3.93947	2.34826	5.92859	2.33748	1.40602	3.69762	3.3742	4.25089	3.23235	3.99609	2.48317	1.66554	1.91778	0.778042	2.23273	1.30884	2.33409	1.75155	2.35385	3.22971	2.26907	1.63613	0.771567	4.62297
H-1_4171	3.52001	3.79558	2.97751	5.6109	4.66679	6.15112	3.48522	3.33771	4.15337	4.09791	3.68701	9.86717	6.6144	15.4488	6.12659	10.6133	10.382	4.67986	3.84252	3.41053	4.96833	4.23529	5.01761	4.08443
H-1_4268	3.36427	1.9675	2.66973	3.36699	3.19226	2.91187	3.27113	1.78205	2.7905	4.1286	1.46318	5.17374	3.96046	15.0003	5.19245	8.05501	8.56556	2.60744	3.59396	2.25121	3.85509	2.90633	1.16729	3.57602
H-1_5000	1.00888	0.590519	1.37438	1.97929	2.2711	2.24712	2.75007	2.68144	1.47279	4.29171	3.34647	1.12832	1.49816	1.58095	0.331703	2.01912	0.978131	3.86752	3.03592	1.42827	3.18564	4.07169	5.13674	3.75087
H-1_5456	3.73415	2.41944	8.69135	2.88825	1.24294	1.90747	4.47812	3.91323	2.29804	3.46643	2.6542	0.868835	1.03114	0.091347	0.695492	1.01949	0.803007	0.654017	3.78074	1.02376	1.97246	1.71783	0.744746	2.87822
H-1_5848	4.78969	2.84506	4.71129	2.74009	2.1739	1.8353	6.48995	3.64084	2.30406	2.69302	4.81309	1.14993	1.28883	1.81366	1.62588	3.56375	0.909923	1.6133	2.94579	1.65721	2.82123	2.76149	1.27321	2.87336
H-1_6054	6.50383	3.11449	4.03572	3.5215	2.84953	1.89452	8.25633	2.60023	2.66375	3.90021	5.61052	0.944136	1.51414	1.10304	1.08893	3.70947	0.725128	2.22739	4.10424	1.57119	2.27423	3.32208	1.84006	2.83631
H-1_6203	1.7188	0.172193	0.626324	1.02015	1.51435	1.07269	2.05027	1.28436	0.712363	1.69093	0.973293	2.73925	1.79892	14.086	4.01053	3.7029	2.53225	2.77118	2.29484	0.604042	3.925	2.64418	0.189746	2.12318
H-1_6798	18.3103	21.4113	50.9439	20.8262	11.3024	20.7089	16.9886	38.893	22.1993	18.1096	15.3028	13.2296	8.96975	2.35106	6.34781	5.35746	10.438	12.8356	18.0279	18.7708	25.246	13.3044	4.72766	22.2389
H-1_6952	15.9617	35.488	36.301	21.2529	10.1575	16.3273	8.96322	14.2475	18.2611	10.1855	10.9995	53.8904	20.344	41.0953	44.1812	48.7527	48.6228	7.08984	18.9949	9.38228	13.8367	9.27679	3.22088	16.9469
H-1_6967	10.214	30.738	22.5854	12.0894	9.20589	10.7464	5.6958	9.83352	9.15091	7.31977	6.57786	27.5117	12.8036	21.2073	35.1116	38.3737	26.6298	4.21288	11.6408	5.7134	11.0331	6.25622	2.72297	12.5644
H-1_7166	2.73119	5.62832	5.58562	3.28747	2.25922	2.79836	1.60554	3.03402	2.72004	2.20672	2.42031	6.98326	3.03431	5.37084	6.66632	7.05664	5.8733	1.25013	2.99689	1.64764	2.45419	2.0194	0.821793	3.18148
H-1_7252	2.88651	4.06193	6.52366	2.7885	2.05547	2.5294	5.3274	7.2024	4.7896	2.86677	4.09455	4.542	2.24576	3.03256	3.79566	4.02243	4.33601	4.47651	2.85274	1.71499	4.11637	2.66391	0.813761	4.06371
H-1_7391	4.9447	2.77756	4.65094	3.33187	5.57722	7.49922	3.69641	8.70747	3.29288	7.95356	3.29093	4.77851	4.26352	1.25894	3.21079	2.06055	4.52893	7.74495	4.4241	5.79975	14.1284	4.49075	2.651	6.85556
H-1_8238	7.75718	3.17794	9.57978	3.54208	2.37593	2.72067	14.8206	3.70808	4.30643	2.70019	7.62004	5.17644	3.69826	3.67694	3.40932	3.14338	5.51933	3.33934	4.20538	2.17744	2.59149	2.51875	1.93923	2.83393
H-1_8327	28.1587	41.055	27.7703	60.3393	29.4234	55.7612	12.7241	21.5733	30.0559	18.9227	17.9347	155.299	97.2418	73.2735	76.2403	65.9226	165.938	40.6256	29.3881	42.6473	48.3951	30.0088	15.3766	26.1643
H-1_8342	18.9536	36.947	17.8975	35.0051	27.9362	35.1441	9.2384	15.7983	17.6367	15.2351	12.0465	84.4793	60.9307	40.6189	58.3481	53.4744	99.0952	25.6787	19.7542	24.9784	36.9282	20.4172	13.8306	20.4664
H-1_8533	5.28742	7.15177	5.31078	9.26189	6.86049	9.68369	5.62983	4.15157	5.08151	4.40715	3.90131	21.7722	14.3762	10.5796	12.343	10.7281	22.4047	7.09145	5.85738	6.91641	8.20868	5.96838	4.26169	4.89259
H-1_8549	5.56939	8.38445	5.17112	8.95768	7.7717	9.86026	3.37858	4.37902	5.35433	4.51808	3.95725	20.4158	14.8812	9.75986	13.4281	11.3793	21.6184	7.20094	5.84631	7.01017	8.58015	5.97839	4.45279	5.39796
H-1_8588	5.87903	8.52743	2.83197	6.6582	8.314	8.1134	4.50846	4.29234	6.14849	2.92892	5.98312	8.23066	11.4503	4.9314	5.92178	6.11844	10.8505	5.62001	5.36635	5.10769	4.74482	3.96856	3.79399	3.37723
H-1_8640	4.03071	4.78015	3.16552	6.28099	5.08502	6.76886	2.67884	2.77554	3.71028	3.10967	2.86828	12.6316	9.99958	6.46518	7.24135	6.481	14.3009	4.95564	4.23257	4.65693	4.85146	3.72256	3.27286	3.88684
H-1_8707	7.88064	11.722	4.82816	8.32329	12.7978	10.989	4.35091	4.68435	6.73119	3.50618	6.01626	7.21602	13.1307	4.85328	6.21372	4.86383	8.72325	6.81099	6.23941	6.38085	5.06323	3.54245	4.80371	4.25118
H-1_8835	2.95842	3.93521	2.66807	4.83728	4.32767	5.86598	2.1611	2.14057	2.51777	2.23856	2.27322	6.3814	7.52753	3.29391	5.12029	4.43612	11.3847	2.67081	3.74745	3.01966	2.85142	2.66962	3.19086	3.60596
H-1_9233	2.30336	2.35791	2.91591	2.18087	2.54583	2.04171	3.37121	2.40729	2.18727	2.61494	2.75533	1.48717	2.1149	1.26678	2.09538	1.73775	1.71015	2.18312	2.52643	1.73332	2.32499	2.66934	1.74861	2.25118
H-1_10405	8.66744	4.57107	6.40406	4.92853	3.22194	2.6479	17.2118	6.26153	6.4549	4.73593	9.99416	1.82928	1.78795	4.91119	2.34504	4.091	0.692981	4.91389	6.60482	2.48743	3.5125	6.23947	6.51866	4.01299
H-1_10874	2.01307	0.943503	1.51077	1.0136	1.15546	2.46491	3.29833	2.39083	1.50026	2.1495	2.16093	0.777647	1.20848	0.611802	0.572133	0.717793	0.921325	1.98004	1.98395	1.43176	2.17912	2.11247	1.80632	1.67386
H-1_11233	2.26298	1.4705	3.5365	1.77159	0.992339	1.09979	4.28142	2.06724	1.81393	2.0605	2.09318	0.729982	0.993833	2.75129	0.641737	1.67653	0.456445	1.08	2.35915	1.22899	0.996294	2.88318	2.83286	1.30995
H-1_11788	1.26089	1.0741	2.90372	0.974341	0.313959	0.913283	1.79881	2.05177	1.39093	1.21225	1.07194	0.498492	0.29594	1.77907	0.441641	0.529607	0.292488	0.511034	1.08763	0.603994	0.836343	0.98318	0.341822	0.985931
H-1_12577	1.25804	2.5048	1.17448	1.49642	2.49445	1.11836	1.3228	1.32205	2.4627	0.945884	2.50606	0.912612	2.40796	2.08439	1.97934	1.91491	0.918857	2.21639	3.18428	1.88411	2.51631	1.54648	1.98014	3.01099
H-1_13105	2.49237	2.96102	4.49937	2.43235	1.98459	2.85549	2.69214	4.63923	3.51405	2.31961	2.82278	1.55317	1.49858	0.22639	0.945528	0.871378	1.04338	1.82178	2.67109	2.69352	2.99236	2.30141	0.973975	3.07018
H-1_13835	5.31716	4.05554	2.96913	4.85958	6.64961	5.02486	3.24581	5.45946	6.91138	3.85369	6.27766	2.43974	5.60163	1.7183	2.82007	2.21379	2.49067	7.04577	4.96178	5.82711	5.8509	4.77197	3.76652	4.42989
H-1_14553	4.0705	4.07453	5.73501	3.07953	2.41728	3.26677	3.80567	4.7782	5.35993	3.16216	4.47369	1.67826	2.38786	0.846558	2.30547	1.95162	1.5589	2.11612	4.20408	2.87565	2.63446	2.25081	1.58646	4.92617
H-1_14709	2.50824	2.64201	3.6951	1.89375	1.64264	2.08072	2.3554	3.06917	3.17003	1.87453	2.79868	1.03981	1.59588	0.652806	1.60029	1.39132	1.04629	1.59094	2.76971	1.88467	1.9015	1.59115	1.44409	3.24714
H-1_17190	1.8731	1.34493	0.360796	1.21015	1.32283	0.950667	1.24124	0.578622	1.27439	0.748092	1.61197	0.345853	2.11684	0.554736	0.503002	0.351097	0.599373	0.946738	1.82034	0.862468	0.655739	0.720663	0.619873	0.368672
H-1_19812	0.328162	0.276452	0.264152	0.403609	0.737143	0.249647	0.419409	0.248027	0.281002	0.456698	0.431308	0.239079	0.236325	0.992866	0.165022	0.455442	0.119331	0.488882	0.447258	0.264767	0.327216	0.632218	0.694183	0.228172
H-1_20118	0.241287	0.421135	0.335502	0.403634	0.992601	0.208141	0.275689	0.341781	0.419129	0.291953	0.292831	0.4606	0.325438	5.729	0.844931	2.14484	0.192542	0.354064	0.351068	0.202866	0.229353	0.439468	0.369794	0.167541
H-1_20917	0.974515	1.13645	1.40514	0.878144	0.723743	0.621238	0.994058	1.28138	1.40024	0.813231	1.21401	0.425079	0.576586	1.80577	0.711528	1.13307	0.32523	0.585111	1.2582	0.540613	0.686749	0.652035	0.388784	1.1598
H-1_21997	0.351163	0.640931	0.526624	0.540392	0.894488	0.334439	0.384675	0.554225	0.453621	0.374331	0.501645	0.520253	0.473034	4.58489	1.10296	2.10837	0.248744	0.445696	0.588918	0.164716	0.376211	0.337197	0.280386	0.508925
H-1_23467	0.223712	0.0984134	0.172032	0.340451	0.266549	0.23807	0.430022	0.265322	0.21285	0.364054	0.346946	0.147619	0.345966	0.73705	0.297944	0.481304	0.131631	0.441251	0.31794	0.113017	0.313457	0.372444	0.770487	0.199273
H-1_27669	8.13706	6.38455	5.1821	7.28324	9.56356	6.85618	5.61035	8.45684	10.4305	5.33571	9.04211	3.65174	8.64831	2.73661	4.73108	4.1663	3.63729	10.1732	8.11327	8.7939	8.43565	7.10237	6.58162	7.22625
H-1_28504	3.43839	3.22961	2.37241	2.99186	3.8876	2.8367	2.40986	3.91292	4.21951	2.1692	3.91519	1.45656	3.5599	0.945416	2.61169	2.25145	1.62052	4.32385	3.99809	3.83461	4.06448	3.27304	3.68085	4.51895
H-1_33593	0.192677	0.133546	0.14163	0.133677	0.364749	0.397142	0.308397	0.212565	0.194262	0.335522	0.281686	0.10024	0.156471	0.35174	0.26809	0.151998	0.0617369	0.31844	0.283395	0.284405	0.233665	0.450942	0.274176	0.152905
H-1_35591	0.0805365	0.0920436	0.0688061	0.123705	0.195223	0.157082	0.0903496	0.0553719	0.104158	0.115792	0.100662	0.109235	0.155429	0.424784	0.156645	0.11181	0.125903	0.156442	0.122539	0.0880057	0.129343	0.146953	0.103039	0.066265
H-1_41508	0.301294	0.223895	0.237872	0.418367	0.463897	0.407788	0.247066	0.350319	0.339728	0.561507	0.471886	0.244133	0.291947	0.271981	0.13459	0.285294	0.106962	0.323574	0.391196	0.280523	0.238847	0.347755	0.168169	0.25242
H-1_43503	0.319937	0.275775	0.288272	0.371153	0.546798	0.493916	0.337944	0.390897	0.370405	0.687327	0.369032	0.21293	0.21579	0.196371	0.198659	0.302887	0.105751	0.367171	0.345973	0.309115	0.2878	0.390866	0.480194	0.312547
H-1_53724	0.320988	0.270579	0.271761	0.38598	0.630434	0.26756	0.357148	0.307851	0.317962	0.231269	0.493958	0.235471	0.246514	0.315855	0.137782	0.358547	0.169758	0.626047	0.499349	0.360585	0.431893	0.903011	0.56581	0.480958
H-1_55467	0.40244	0.389966	0.319647	0.442651	0.630263	0.322882	0.311378	0.425792	0.562457	0.255795	0.5079	0.256336	0.469619	0.208893	0.221664	0.290905	0.222106	0.759024	0.506002	0.608315	0.521634	0.710709	0.560309	0.486657
H-1_64452	0.508303	0.368188	0.600324	0.502666	0.509756	0.567438	0.743275	0.546342	0.420781	0.868685	0.578601	0.421219	0.341475	0.450809	0.414294	0.339216	0.188625	0.486307	0.479074	0.703379	0.298193	0.840537	0.545394	0.407514
H-1_67241	0.771864	0.635698	0.666355	0.730339	1.28518	1.03022	1.24514	0.955913	0.70812	1.20724	1.13089	0.543246	0.625947	1.26003	0.84301	0.779499	0.313974	1.09823	1.11509	0.984223	0.972916	1.91512	1.24653	0.80338
H-1_71909	0.310531	0.260706	0.226015	0.349211	0.475683	0.306843	0.183759	0.271437	0.273133	0.416428	0.360775	0.23206	0.245713	0.384771	0.23382	0.334825	0.137155	0.442861	0.365706	0.38806	0.329815	0.69528	0.69919	0.266606
H-1_81600	0.0167135	0.0200334	0.0098374	0.0863332	0.0387024	0.0409434	0.0301459	0.0314043	0.0394445	0.0336889	0.0381114	0.0160457	0.0288308	0.00720194	0.0138693	0.0115857	0.0117532	0.0542694	0.0275974	0.0150211	0.0357248	0.101634	0.0241845	0.0265294
H-1_83458	0.0303803	0.0237725	0.0155274	0.0667458	0.0368109	0.067286	0.0310185	0.0295209	0.0611624	0.040965	0.0275368	-2.44427e-05	0.0421734	0.0145559	0.0167727	0.0145397	0.020099	0.055783	0.0398945	0.036179	0.0280583	0.0777792	0.0241728	0.0398124
H-1_87818	0.0215049	0.00379304	0.0133684	0.0329705	0.0276392	0.0405906	0.0305025	0.0174585	0.0103917	0.0406102	0.0187567	0.0145297	0.0193064	0.0419181	0.0128171	0.00878128	0.0156278	0.0168005	0.018249	0.024254	0.00955738	0.0240589	0.0285494	0.0233066
H-1_95356	0.0611781	0.0430583	0.0407758	0.0450753	0.0894643	0.0631286	0.0422786	0.0768086	0.0738752	0.0857705	0.0591465	0.033722	0.0580063	0.0374301	0.0425965	0.0404065	0.0348364	0.0862143	0.0779147	0.0961979	0.0663232	0.109031	0.0475629	0.0496705
H-2_2027	2.19483	1.60036	6.20012	1.07932	0.666733	2.29012	3.44216	5.14581	1.0867	2.75232	0.677773	3.00474	1.55329	0.451541	1.8277	2.66261	1.47885	1.19209	1.3579	2.06315	2.32601	1.53872	4.51383	2.91104
H-2_2074	1.50328	1.09812	3.47511	0.717243	0.855059	1.62308	2.91609	4.18286	0.954484	1.96349	0.76228	2.24784	1.61597	0.680085	1.41622	2.15484	1.49195	0.863068	1.34404	1.99073	2.09283	1.54759	3.53434	2.28915
H-2_2118	1.7364	1.46157	4.18116	1.2363	0.988078	1.70937	2.23193	3.82171	1.36485	1.89649	1.3102	1.60529	1.48313	0.630979	1.58476	1.81597	1.40949	1.42818	1.4571	2.11115	1.93586	1.69467	3.06501	2.52817
H-2_2844	0.591479	2.30556	7.58861	1.33911	0.411677	0.408464	4.36518	2.18491	2.42338	2.07419	2.10124	0.320353	-0.0110823	0.602073	5.36214	1.26132	0.77598	0.448768	1.33402	0.235413	2.73103	1.48502	1.75884	2.23933
H-2_3903	1.67739	1.66064	3.64353	1.75542	1.80347	3.81585	4.1054	2.69726	2.81052	1.93586	2.84762	0.889524	0.890399	0.247169	0.98902	1.67776	1.24432	3.9416	2.17137	1.84784	3.21533	1.92518	2.01221	3.3008
H-2_4159	7.0501	5.36717	5.98274	8.05763	7.71799	6.09489	4.9372	3.48789	4.27188	4.67211	4.19298	9.4659	7.3743	16.1962	8.20033	9.06387	8.2197	4.57724	5.73342	4.62385	5.83791	8.23672	5.41979	4.31456
H-2_5605	1.13404	2.35787	2.6204	1.31873	1.34809	1.50358	1.83868	1.83728	1.76915	1.08952	1.29826	0.901072	1.06942	1.12529	2.61773	2.99817	0.955875	1.34517	1.47562	1.08953	1.78317	1.38456	0.961494	1.40859
H-2_6205	1.4725	1.21573	0.786335	0.938021	2.7534	1.94246	1.76475	1.69127	0.794862	0.716764	1.32671	3.1406	1.43536	6.52324	3.38944	6.73064	2.27189	2.49669	2.90408	0.894504	5.35908	2.64799	1.42458	5.81693
H-2_6315	1.92209	1.21706	1.09702	1.94662	1.66307	1.68104	1.7812	1.4921	1.56824	2.32466	2.01154	1.29344	2.41702	0.886362	0.933325	1.06308	1.63503	2.07352	1.95037	1.97432	1.82107	2.12232	1.25319	1.80831
H-2_6486	2.11758	2.62296	3.77253	1.3214	1.27236	2.55937	2.8344	2.20954	2.97899	1.04501	1.63831	0.678013	0.701906	0.202494	1.46132	1.34596	1.09563	1.46066	1.88184	1.61647	1.29273	1.2153	2.00555	1.83857
H-2_6799	4.29238	4.00776	6.97645	2.57538	1.61562	4.76727	6.75395	3.7961	4.879	2.37148	2.96122	1.75443	1.47634	0.932557	2.59863	1.89673	1.36477	1.92522	2.92473	2.35481	1.82634	1.67293	2.93231	3.32923
H-2_6952	7.38757	13.9142	11.8472	16.0757	22.9177	7.33839	8.36183	5.46353	6.31443	4.33699	7.59542	18.0719	5.21468	65.2929	45.6677	26.1404	22.8151	6.25405	10.3545	3.96445	7.84016	10.5606	5.45502	5.85684
H-2_7158	1.15549	2.26925	2.11738	2.3237	2.98823	1.33613	1.38863	1.29063	1.21439	0.924365	1.21398	2.27809	0.973064	6.35119	6.12383	4.16017	2.94113	1.10635	1.53214	0.838648	1.5316	1.68497	1.0347	1.36651
H-2_7257	1.66423	1.72512	2.0952	1.98382	2.02267	0.793243	1.88764	1.82688	2.42567	0.589923	0.646215	1.65383	0.545291	3.69519	3.6072	2.44846	2.2902	1.29637	1.30499	0.57625	0.723723	1.30864	0.565026	1.33213
H-2_7391	4.24759	2.33331	3.13888	1.98745	3.33326	6.63943	7.14071	5.77287	3.89794	3.20824	3.5274	2.23875	1.79449	1.01314	2.76606	3.07029	2.19241	5.78375	4.82925	3.4664	7.32949	3.64345	4.26273	6.40707
H-2_8328	60.0586	73.917	56.0988	85.9808	120.36	75.0938	50.9918	29.5051	54.8361	32.6962	51.1286	160.153	90.7938	218.187	122.535	122.063	111.835	58.5063	75.8168	49.1954	70.5405	104.109	72.1125	57.0545
H-2_8342	25.107	38.6877	32.063	33.5384	66.402	34.0757	32.2111	19.3431	27.8834	15.4829	27.0588	68.5775	34.4273	109.62	65.7692	75.4328	48.3345	35.8807	40.6589	25.0917	45.596	57.3931	34.1661	38.5461
H-2_8534	8.45111	11.683	10.0136	10.8667	14.6111	9.95204	8.58882	6.0939	7.57593	5.404	7.13346	18.7151	11.4094	27.7334	19.3763	19.5133	13.8934	8.15336	10.1716	7.29482	11.8259	13.5001	10.8775	9.97419
H-2_8551	8.20387	11.7387	9.67272	9.85756	14.5908	9.84572	9.14401	6.18666	7.86643	5.33035	7.42085	16.538	11.0102	24.7619	17.4137	19.2047	12.5693	8.40865	10.6687	7.1083	11.7027	13.2745	9.84085	9.90183
H-2_8588	10.2288	11.5513	5.80152	8.75934	10.1882	9.26464	10.2501	6.27972	8.56008	5.35311	8.10241	7.4992	11.0936	9.35003	9.62736	12.0854	8.63885	6.59754	8.37157	6.22799	6.81502	8.05461	5.79639	6.10876
H-2_8641	6.57233	8.16962	6.71645	8.41744	10.0578	7.51018	6.19295	4.41488	5.71824	4.67552	5.4127	12.194	9.11254	15.2949	12.1093	12.0927	10.4069	5.90517	8.07933	5.31656	7.45874	8.90421	7.16845	7.5649
H-2_8701	12.0441	17.1561	9.39862	11.1111	15.1229	12.4199	12.4036	6.98822	10.9002	5.78103	8.2529	6.04089	13.4869	8.0657	11.5457	9.29249	6.7695	7.39282	10.4365	6.90263	7.78635	6.88193	7.53244	7.36616
H-2_8738	4.71394	7.05096	9.05137	5.0561	5.93144	5.48631	5.0577	3.78138	4.20754	6.11858	4.18373	6.27178	5.80757	5.79737	12.5021	7.35209	4.63348	7.3339	10.6906	3.27479	4.90461	4.69659	8.58802	6.34452
H-2_8835	6.78031	7.94634	8.78167	8.11079	8.53759	10.0355	7.85747	6.32711	6.13121	5.25819	5.35185	9.49303	10.1342	9.3661	10.9965	10.4307	19.0938	5.79671	12.9567	4.42191	8.66996	9.21875	5.82926	14.5296
H-2_9215	3.16077	2.28519	2.39518	2.93306	1.98879	2.52942	2.03346	1.9034	2.3813	2.43682	2.07817	1.82172	2.44685	2.34763	2.06721	3.52026	2.05373	1.90579	1.95361	2.23561	1.95377	1.85083	2.04315	2.14009
H-2_10876	3.4946	0.719627	1.53539	1.66465	2.06479	2.7772	2.6162	2.99512	2.01289	3.14069	2.53297	1.69853	1.89859	0.473171	0.899855	0.346781	2.00847	2.53822	2.55306	1.77333	3.1907	2.29003	1.64893	2.59062
H-2_12625	4.94071	3.75423	2.69723	5.06929	4.66835	3.77598	5.43155	3.91647	4.48613	6.84587	6.45853	3.63306	6.61616	1.59639	2.07587	2.63215	4.06955	5.81271	5.59089	6.19168	4.19235	5.46026	3.45891	4.63438
H-2_12803	1.98873	1.66184	1.52498	1.87033	1.69747	1.64758	2.14459	1.78187	1.89353	2.59308	2.32902	1.56505	2.41682	0.601834	1.09715	1.41572	1.7478	2.16181	2.46319	2.58017	1.97944	1.96715	1.85393	2.05983
H-2_13106	1.88213	2.18784	3.1341	1.16575	0.788931	1.44697	2.39566	1.52336	1.90059	1.37469	1.50046	0.751358	0.919011	0.119748	1.18875	0.79527	0.682351	0.740815	1.49217	1.1651	0.862121	0.907002	1.52948	1.43936
H-2_13815	8.09963	5.15944	5.1652	7.49063	5.16877	7.97961	6.31014	6.42335	8.13766	8.2085	7.63707	5.0098	6.75189	1.13553	2.27833	1.80206	4.93521	7.00001	6.01935	8.92287	5.38116	5.4523	6.37213	4.89663
H-2_14260	2.62625	1.86315	1.77256	2.31608	1.3744	2.30973	2.15526	2.33128	2.40179	3.10289	2.81144	1.38096	1.99999	0.247601	0.759468	0.581764	1.42474	2.3806	2.19912	2.52791	1.86069	2.09032	2.26923	2.01387
H-2_14547	2.93496	2.15242	3.06189	2.06002	1.00781	1.73858	2.35704	2.1982	2.51298	2.7507	2.31407	1.04856	1.59142	0.222804	0.946704	0.472561	1.04235	1.17706	1.73853	1.67806	1.34578	1.22219	1.72424	1.56555
H-2_17190	4.01143	2.81852	0.869393	2.23571	1.82907	1.70604	3.6555	1.32104	2.09002	2.31756	2.2766	0.797991	3.6023	1.24329	1.38792	1.39349	1.41071	1.51264	2.74836	1.80017	1.09259	1.35293	0.92418	0.60573
H-2_17366	1.45855	1.11391	0.379366	0.806845	0.708484	0.592729	1.35274	0.506213	0.715616	0.825142	0.812782	0.337961	1.549	0.593013	0.701098	0.696973	0.603886	0.620066	1.25298	0.620369	0.443429	0.528604	0.384365	0.287279
H-2_20053	0.240385	0.219219	0.0517492	0.119656	0.169674	0.182125	0.193164	0.113354	0.28623	0.315278	0.212034	0.110448	0.202682	0.373652	0.201545	0.381995	0.151566	0.231955	0.17268	0.158634	0.143553	0.134463	0.148331	0.109248
H-2_20832	0.399543	0.272021	0.331385	0.342651	0.155822	0.233558	0.315936	0.180686	0.327744	0.46292	0.359802	0.130028	0.162108	0.132867	0.130043	0.153357	0.111798	0.172645	0.250461	0.196451	0.0931906	0.198407	0.150857	0.153946
H-2_21224	0.340708	0.234895	0.350067	0.293884	0.195106	0.397886	0.324907	0.348048	0.360706	0.420372	0.412581	0.157697	0.203194	0.15513	0.156539	0.278905	0.259378	0.255092	0.38963	0.277763	0.24713	0.330659	0.30508	0.220074
H-2_27640	8.81028	7.16458	6.29865	8.81093	6.93868	9.01995	7.03591	7.61906	10.8403	9.8791	10.0852	6.44964	8.35677	1.49501	2.78302	2.16478	6.48266	9.02627	7.31206	11.5339	5.30501	6.49759	7.70758	5.53946
H-2_28512	3.76872	3.42463	2.86628	3.56552	2.74049	3.64784	3.55549	4.2947	4.22629	4.85978	4.864	2.44331	3.24419	0.527123	1.30149	1.06774	2.5332	4.25692	3.85138	4.41531	3.15343	3.42749	3.90991	3.60177
H-2_34199	0.134265	0.104787	0.0776242	0.132836	0.138331	0.13458	0.129491	0.0821923	0.131067	0.116311	0.0928588	0.143154	0.110475	0.190196	0.104317	0.144385	0.102335	0.0949743	0.129613	0.12076	0.0920678	0.0690757	0.047229	0.0415564
H-2_36248	0.143801	0.164231	0.142475	0.223106	0.186897	0.203173	0.111255	0.0952686	0.16566	0.126603	0.155744	0.227443	0.20934	0.135668	0.138195	0.124943	0.198742	0.150356	0.158024	0.173462	0.093305	0.133872	0.121579	0.106998
H-2_41466	0.240304	0.222257	0.216708	0.264837	0.182606	0.255571	0.24575	0.2109	0.264837	0.472082	0.31353	0.173156	0.19622	0.117656	0.0779412	0.145549	0.136365	0.183695	0.268341	0.276813	0.161747	0.250173	0.173154	0.203015
H-2_55823	0.393586	0.336601	0.321492	0.459956	0.291495	0.515958	0.258401	0.452294	0.559208	0.404791	0.500629	0.381778	0.486633	0.0493289	0.144142	0.106721	0.349746	0.523925	0.272659	0.743465	0.284567	0.273343	0.436925	0.350441
H-2_63844	0.105779	0.0975249	0.110504	0.0788206	0.0753638	0.102818	0.148585	0.110167	0.0967806	0.119022	0.0818503	0.0570867	0.0948623	0.0374049	0.138602	0.118569	0.0495531	0.0791551	0.108962	0.0737738	0.108548	0.0926152	0.0860771	0.0884348
H-2_67140	0.142185	0.125156	0.14972	0.124817	0.10184	0.100839	0.197164	0.11301	0.130442	0.163147	0.142331	0.0453501	0.112488	0.0969278	0.232773	0.212652	0.0484476	0.117033	0.265555	0.117582	0.147939	0.136402	0.116873	0.120164
H-2_75973	0.0415056	0.0224646	0.0575866	0.0448748	0.0109652	0.0429418	0.0189663	0.0252426	0.0382791	0.0345424	0.0168828	0.0153967	0.0233773	0.0226338	0.0349087	0.0600839	0.0219759	0.0227994	0.0248805	0.0288578	0.0221179	0.0195946	0.0170011	0.0183353
H-2_84225	0.0706774	0.0451121	0.0604124	0.100768	0.0435943	0.0792941	0.0572747	0.0931374	0.104009	0.0743549	0.0619719	0.0686801	0.0928776	0.00405351	0.0169819	0.0276321	0.0665277	0.0954624	0.0477519	0.164971	0.0256041	0.0443535	0.0760382	0.0542143
H-2_89831	0.0506041	0.0264892	0.0487517	0.041269	0.0263991	0.0300455	0.0592483	0.0599032	0.0469774	0.0323582	0.0406653	0.00956869	0.053023	0.00950639	0.0250715	0.0135332	0.0266794	0.0465132	0.0368083	0.0300479	0.0416143	0.0354847	0.0419341	0.0423311
H-2_92127	0.0613792	0.0254374	0.0394304	0.0328412	0.0175297	0.0317413	0.0411524	0.0341058	0.0337196	0.0346914	0.0388846	0.0133213	0.0480062	0.00816376	0.0245003	0.0167489	0.013273	0.026429	0.0266367	0.0270768	0.039989	0.0323436	0.0356498	0.0238092
H-2_94798	0.0358423	0.0210211	0.0292219	0.0272611	0.0175925	0.0293235	0.0421819	0.00735138	0.00519201	0.0288447	0.0262941	0.0164152	0.0356081	0.00910331	0.024065	0.0214706	0.0196378	0.0274236	0.0341609	0.0221314	0.0334335	0.0368997	0.0231465	0.0204566
H-2_97171	0.0386819	0.00788607	0.0228363	0.0435767	0.0106735	0.0372844	0.0404941	0.0358051	0.0235846	0.0312389	0.00825994	0.010513	0.0162527	0.0102649	0.0155241	0.0244197	0.0100902	0.0195174	0.026117	0.0299896	0.0279406	0.023814	0.0154544	0.0244864
H-2_99112	0.0299495	0.0168042	0.0278209	0.0319376	0.0147976	0.0307122	0.044226	0.0322031	0.0285045	0.0325011	0.0199069	0.0189547	0.0270238	0.0085067	0.0109842	0.0158649	0.00225448	0.0184723	0.0172181	0.0157512	0.0267154	0.0095021	0.0206848	0.0170606
H-2_102962	0.0336826	0.0169471	0.0406846	0.0310913	0.00768203	0.0205786	0.0398899	0.0325743	0.0301045	0.034773	0.0109226	0.0160835	0.0161893	0.00431996	0.0128247	0.0158117	0.0135925	0.0148304	0.0195025	0.0303472	0.0177715	0.0124569	0.0180569	0.0173821
H-2_108178	0.0352365	0.0268643	0.0336653	0.0382895	0.0110164	0.0363841	0.0302336	0.0373038	0.0261203	0.0200609	0.0164868	0.0139338	0.0261189	0.00467174	0.0107619	0.0161987	0.0125092	0.0223398	0.00642415	0.0390169	0.0211756	0.0150256	0.0154526	0.0200737
H-2_111846	0.0495529	0.0256472	0.0269603	0.0266499	0.0156066	0.0295907	0.0185092	0.0256985	0.0313651	0.0348201	0.0196955	0.0309735	0.0347351	0.00628307	0.0128431	0.0179006	0.0130558	0.038453	0.0171843	0.0748202	0.0159521	0.0287498	0.0247202	0.0217907
H-2_117945	0.0182336	0.0200211	0.0268768	0.0291469	0.0174317	0.0270516	0.0262301	0.030744	0.0157074	0.0271263	0.015426	0.0139272	0.0125346	0.00785846	0.00875977	0.0228239	0.0165818	0.0155573	0.0151728	0.0362406	0.0160879	0.0171503	0.0149531	0.0130987
H-2_126055	0.0525405	0.0225693	0.0300291	0.0647492	0.0247651	0.0378261	0.0260869	0.025532	0.0210674	0.0230248	0.025424	0.0145485	0.0320174	0.0101212	0.0121851	0.016946	0.0188513	0.0216981	0.0133745	0.0172455	0.0135947	0.0209403	0.0142782	0.0235898
H-2_137675	0.0437579	0.0139291	0.0329963	0.0203849	0.00901444	0.0184983	0.0296676	0.0345101	0.018629	0.0581575	0.0166489	0.00967885	0.0138122	0.00631765	0.0125631	0.01613	0.0154667	0.0118447	0.0215427	0.0260653	0.0241906	0.0214844	0.0195491	0.0173628
H-2_143662	0.0490763	0.00759143	0.0339354	0.0347874	0.0178042	0.0387364	0.0162814	0.0391878	0.00580163	0.0590887	0.0101901	0.00434504	0.00935868	0.00727213	0.0109132	0.00888681	0.0173338	0.0131319	0.0179263	0.0343438	0.0188051	0.0220956	0.0211359	0.00361812
H-2_148325	0.0426824	0.0214625	0.0273633	0.0263098	0.0212087	0.0396498	0.0401547	0.0335325	0.0281654	0.0472665	0.0191568	0.00853042	0.0162225	0.0100858	0.00994702	0.0230705	0.0174738	0.0245322	0.0178881	0.0380135	0.0158233	0.0341041	0.0216033	0.0217013
H-2_163774	0.019266	0.00652318	0.0516864	0.0390862	0.007911	0.0135856	0.0229776	0.0263539	0.0193775	0.0178252	0.0180721	0.0137585	0.0192853	0.00444114	0.0128382	0.0158988	0.011814	0.0183722	0.0213674	0.0131929	0.0159363	0.00906778	0.0106855	0.0280119
H-2_179148	0.0364544	0.0128626	0.0164782	0.0543104	0.0148382	0.0332251	0.0223969	0.0373962	0.0156904	0.0336991	0.0215632	0.0133625	0.0224723	0.00987532	0.0049715	0.0208719	0.0157025	0.0155746	0.0127139	0.0449866	0.0147415	0.0207472	0.0147707	0.0279518
H-3_4160	7.2513	8.9303	8.28509	7.44942	9.12355	5.32183	6.30806	7.2799	6.10541	4.37742	3.93755	6.23695	10.9259	10.9078	12.6542	15.1781	9.33123	5.25882	5.0381	7.62612	9.26723	3.64279	7.02519	9.25725
H-3_5608	1.506	1.80488	2.31053	1.34196	1.62987	1.2543	1.52918	2.46134	1.63349	1.36529	1.26829	1.04159	1.30485	0.997141	2.39755	1.21164	1.97801	1.19955	0.984496	1.30888	1.40758	0.937166	1.15814	1.45054
H-3_6207	2.08484	1.01916	1.26942	1.15703	2.93418	2.00463	2.15611	2.59334	1.33592	2.61485	1.57332	1.63242	2.2443	3.36616	2.72214	3.04356	2.84513	2.91287	2.04212	1.49991	6.37001	1.47457	1.40825	6.36091
H-3_6324	4.00882	2.59773	2.88579	2.06238	3.22791	2.37035	5.39951	4.34406	2.5482	4.5197	5.07498	2.30143	3.51144	3.95411	2.41137	2.6507	2.74733	3.84062	5.74665	3.27298	5.51492	6.68454	2.85222	5.25256
H-3_6416	2.44107	1.23016	1.88379	1.27373	1.53856	1.83883	2.19411	2.26212	1.27795	3.25623	3.16019	1.30471	2.00133	1.3914	0.875328	1.07344	1.47601	2.03702	3.43015	1.6869	2.64713	2.72178	2.03305	2.48655
H-3_6956	7.23747	20.5167	17.7457	10.2294	19.7701	4.19621	7.44724	8.79825	6.24307	4.59666	4.89516	6.98846	6.86227	27.645	77.2316	41.9002	16.9773	3.28952	4.05566	4.03557	5.89427	2.62733	5.02265	5.80967
H-3_7161	1.40548	2.76352	2.27807	1.60721	2.59346	0.921145	1.362	1.4866	1.17355	1.00908	1.04946	1.41475	1.24997	2.86707	7.73196	4.5583	2.15287	0.755247	0.852204	0.895216	1.02427	0.737252	0.904045	1.06101
H-3_8201	5.21351	9.39574	9.50646	7.87636	7.42801	6.91055	5.40431	6.24404	5.30845	2.94251	4.19612	8.35063	11.4628	12.5309	8.25543	11.026	15.3157	4.79851	6.08957	4.87124	7.28889	3.89644	4.60796	8.27232
H-3_8332	90.9083	158.081	152.697	104.999	170.605	101.101	105.241	113.749	117.09	63.8132	71.9784	115.757	139.821	188.893	213.611	244.29	156.959	95.8328	75.8996	96.3625	181.527	57.3987	124.898	138.33
H-3_8390	10.577	22.6357	14.5446	15.7447	31.9595	14.3476	12.4653	17.2698	14.6842	10.2587	10.3021	17.2573	15.0788	19.978	17.8317	21.9979	17.9492	34.4749	9.68794	11.8019	19.2073	23.3963	20.7366	19.3335
H-3_8537	11.1992	17.8563	16.81	11.4343	19.4615	13.0659	13.0378	14.6245	13.5006	8.96936	9.32841	16.1222	17.2791	24.3504	25.8759	29.3838	18.8369	11.8971	10.0942	12.0659	20.9635	8.81489	14.7829	16.929
H-3_8551	10.1445	15.8952	14.7399	13.2879	17.239	12.3415	11.6686	13.7218	12.2417	8.31491	8.71074	16.2482	16.3065	21.3737	22.0421	26.1266	17.4672	10.8408	9.13948	10.8135	19.5056	8.69794	12.9777	15.1894
H-3_8590	7.39524	10.4785	6.92563	8.17493	10.4633	7.38848	9.12744	9.54884	8.025	5.63785	7.16972	8.44694	10.6197	12.3588	10.4929	11.833	9.17763	6.60171	6.4057	5.85096	11.9518	7.13247	6.36321	8.54026
H-3_8646	9.27801	12.1491	11.3252	10.3494	13.9289	9.48073	10.1182	10.291	9.46236	7.10029	7.28278	10.7642	13.2368	17.0447	17.7508	19.63	13.927	8.44977	8.02577	8.81303	13.7432	6.59594	10.2304	12.5328
H-3_8714	8.12454	13.4628	7.57971	9.14467	13.1173	6.8347	10.7617	8.92802	6.60963	5.91573	6.8548	5.82988	10.6516	11.8344	12.2937	9.09731	6.72678	6.38144	7.25759	5.91605	10.2886	5.32138	7.28773	8.21413
H-3_8826	12.8882	24.2231	25.3751	17.227	16.1291	14.14	17.9992	17.0711	16.3106	8.13544	14.2095	11.2807	18.0828	10.3389	15.2312	20.9964	20.6666	9.4847	21.7	9.54551	11.5978	9.48686	13.544	18.4926
H-3_8838	10.7711	13.9495	18.2431	15.2635	12.6942	14.1758	15.3825	15.9502	12.6551	8.34591	11.9367	11.6548	17.0748	12.1549	11.8338	16.8945	20.5839	10.3357	18.8118	7.8804	17.0213	11.2788	11.2637	23.6221
H-3_9036	2.62796	4.16708	3.79545	3.35363	3.08939	3.0583	3.58072	3.90712	2.78676	2.26089	2.58966	2.89321	3.77475	3.74775	3.16752	4.03504	4.20156	2.52868	3.70326	2.17111	3.52675	2.69368	2.45977	4.49731
H-3_9213	3.71493	3.04307	2.75433	2.99696	2.63229	2.15163	2.57479	2.94585	2.55262	2.82655	2.61142	2.4121	3.17617	3.15829	2.19631	2.35426	2.4502	2.35528	2.60258	3.29117	2.33195	2.22402	2.65036	2.58135
H-3_10848	2.43959	1.00742	1.6747	1.24587	1.40922	2.19572	2.23738	4.20175	1.76407	3.13367	1.92104	1.54377	1.95784	0.577412	1.53709	0.630738	1.93783	2.39976	1.64021	2.24746	4.36607	1.07134	2.11481	3.24796
H-3_12001	0.704461	0.7442	0.778506	0.797748	1.06416	0.407656	0.762387	1.02811	0.478402	0.863375	0.686083	2.02605	0.718015	2.67282	1.40185	1.24457	1.39453	0.529533	0.552969	0.573893	0.714726	0.608819	0.494246	0.583501
H-3_12634	11.8009	8.97836	6.46372	6.70308	10.5071	7.47512	18.7431	12.3582	8.86444	16.6744	20.1959	9.54565	10.4716	17.613	6.65782	9.90685	7.68823	15.4345	22.4134	10.4247	20.8888	32.1377	10.8294	17.0124
H-3_12801	4.44529	3.07249	2.39659	2.46081	2.90255	2.8462	5.73792	3.855	3.03495	5.54719	6.20113	3.32408	3.95478	4.89528	2.34281	3.36816	3.17937	4.76954	7.57497	3.83165	5.20152	8.92597	3.4737	5.05342
H-3_13817	9.4217	8.66289	8.54236	8.18783	6.23176	7.62028	7.34963	7.6239	9.11697	8.12943	8.73041	6.65101	6.74711	3.17738	4.61962	3.44691	5.63861	7.29987	7.11156	10.319	5.98088	6.82163	10.0834	5.74018
H-3_13908	6.16629	5.21344	5.11946	5.12867	3.89489	4.86697	4.73344	5.30788	5.42971	5.46646	5.35414	5.37834	4.91872	3.53719	3.73763	3.0076	4.64333	4.96563	4.98926	6.58564	4.2709	4.7241	6.03328	4.33497
H-3_14256	3.45146	2.394	2.13206	2.69425	1.83811	2.49997	2.97527	2.50822	2.71014	3.18615	3.38426	2.02269	2.10973	1.06515	1.2975	1.22407	1.73178	2.69949	3.10214	3.02374	2.15205	2.97471	2.84987	2.30793
H-3_16671	0.24839	0.120119	0.160541	0.256102	0.271591	0.264772	0.157564	0.121941	0.187764	0.132921	0.0731736	0.378934	0.372075	0.525053	0.26539	0.394842	0.351498	0.148776	0.126087	0.161629	0.198424	0.0979402	0.103968	0.157651
H-3_17187	1.37714	1.80019	0.634005	0.89546	0.904114	0.895332	1.71769	0.67483	0.964806	0.783899	0.998105	0.620877	1.92172	1.28581	1.4969	1.32714	1.01656	0.680026	1.35365	0.777764	0.766995	0.750154	0.59031	0.392656
H-3_17361	0.555717	0.683138	0.262261	0.394635	0.36497	0.348061	0.646282	0.240842	0.33643	0.299464	0.394296	0.316271	0.876823	0.832985	0.734948	0.701786	0.47886	0.297922	0.615939	0.334091	0.282412	0.305506	0.225975	0.203767
H-3_20196	0.242943	0.110214	0.158725	0.125337	0.161168	0.1777	0.154699	0.160262	0.190898	0.311837	0.17716	0.242543	0.136733	0.220586	0.161944	0.14073	0.133973	0.203785	0.171511	0.238313	0.144609	0.158783	0.234701	0.123879
H-3_21117	0.268956	0.129838	0.299042	0.243103	0.208446	0.386735	0.261354	0.268491	0.293835	0.408915	0.267107	0.291779	0.18726	0.22989	0.133362	0.183022	0.180042	0.25385	0.245946	0.445687	0.231115	0.21167	0.271551	0.169285
H-3_27629	11.0966	12.874	12.7788	11.5414	8.97356	12.6415	9.82056	10.5552	13.4984	11.4481	12.4727	10.9176	8.81557	4.47664	6.70519	4.86643	7.98022	11.0212	9.90824	13.0411	8.02051	10.5003	14.9984	7.8083
H-3_28510	5.34009	4.57764	4.12957	4.81039	3.49473	5.42148	5.07863	4.51731	5.1823	6.01364	6.28467	4.16854	3.71253	2.07687	2.44314	2.26401	3.3437	5.24427	5.51342	5.1494	3.80222	5.75731	5.32216	4.11141
H-3_34193	0.191984	0.127165	0.157838	0.190739	0.189891	0.0992914	0.134305	0.1171	0.128116	0.135557	0.140427	0.238273	0.176745	0.715811	0.29437	0.301467	0.162655	0.112249	0.112248	0.189599	0.0728002	0.0987018	0.0985821	0.083652
H-3_36170	0.363487	0.287902	0.343011	0.427248	0.397759	0.297672	0.265564	0.255063	0.375004	0.260871	0.226809	0.428824	0.373495	0.412257	0.301234	0.280512	0.380867	0.28545	0.217333	0.42434	0.238509	0.202883	0.274575	0.206851
H-3_40395	0.310722	0.12946	0.10683	0.12144	0.128907	0.131857	0.229205	0.152525	0.159756	0.240755	0.271486	0.186552	0.172346	0.122992	0.070413	0.086083	0.114174	0.241281	0.236955	0.220978	0.148603	0.2696	0.157985	0.137932
H-3_41456	0.293499	0.147557	0.166214	0.191451	0.141312	0.186086	0.244676	0.199987	0.16431	0.348597	0.295152	0.194884	0.159852	0.157444	0.139094	0.179103	0.129112	0.206801	0.253423	0.224537	0.178781	0.296408	0.183045	0.176036
H-3_55676	0.934315	0.639481	0.730245	0.866541	0.53807	1.0405	0.549447	0.52781	0.94232	0.770821	0.842314	0.940056	0.707	0.237625	0.310432	0.193451	0.690951	0.809244	0.543125	1.09109	0.402301	0.614866	0.775605	0.405077
H-3_63778	0.0713344	0.0727246	0.067978	0.107464	0.0696335	0.062111	0.0855287	0.0536955	0.0788954	0.0468876	0.0841849	0.0774248	0.0806206	0.0782398	0.0649813	0.0462096	0.0644979	0.0843476	0.063534	0.0852934	0.0518338	0.0348837	0.0804422	0.0449175
H-3_67124	0.0583017	0.0443402	0.0360276	0.0735656	0.0394653	0.0411638	0.0674306	0.0747917	0.0492067	0.0413452	0.070014	0.0445637	0.0354867	0.033749	0.0679029	0.0409318	0.0383919	0.0612337	0.0645561	0.0647358	0.0517567	0.0429055	0.0687588	0.0528273
H-3_69267	0.096955	0.032788	0.0392855	0.073117	0.0312993	0.0552846	0.0668168	0.0461563	0.0503564	0.0785084	0.0859888	0.0565229	0.0442195	0.0497612	0.0433672	0.0325848	0.0419517	0.0704237	0.0785041	0.079411	0.0530996	0.0687866	0.0602614	0.0578449
H-3_73879	0.0479474	0.0217173	0.0181924	0.019984	0.019239	0.00877416	0.0382553	0.0340169	0.0185384	0.0253479	0.0170497	0.0201761	0.0314693	0.00130937	0.00374583	0.00423431	0.0152238	0.000218297	0.0317311	0.0139634	0.0253156	0.0180905	0.000183064	0.00983341
H-3_83889	0.195382	0.0869399	0.129713	0.148088	0.0805959	0.215622	0.0804221	0.0818551	0.17465	0.116523	0.14478	0.194074	0.126447	0.0319313	0.038909	0.0362397	0.114092	0.145796	0.100612	0.214649	0.0794597	0.100387	0.113468	0.0712977
H-3_92162	0.051335	0.0187713	0.0211907	0.0189182	0.0183883	0.0287823	0.0203225	0.0315945	0.0159873	0.026223	0.0216032	0.0318139	0.0573107	0.0149308	0.0170181	0.0178601	0.0162986	0.0163431	0.035375	0.0397574	0.00744471	0.0117995	0.0225741	0.0120093
H-3_96847	0.028047	0.0169441	0.0140093	0.0285596	0.0132151	0.0264793	0.0269992	0.0314405	0.0203946	0.0252467	0.0334188	0.0246192	0.0408856	0.0191831	0.0155654	0.0133813	0.0254526	0.0306721	0.0293455	0.0415399	0.0185201	0.021953	0.0283935	0.0281801
H-3_10245	-0.000256469	0.0186485	0.011958	0.0216553	0.00608432	0.0122022	0.00959875	0.0296856	0.0116852	0.0230144	0.0155967	0.0157133	0.0392734	0.0113913	0.0202256	0.00713344	0.0180736	0.0161162	0.0110191	0.015787	0.0125232	0.00801978	0.0204453	0.0179846
H-3_10684	0.0382973	0.022621	0.0171781	0.0151593	0.00814833	0.0238157	0.0157068	0.0402865	0.0217551	0.0295389	0.0168885	0.0162638	0.042761	0.0137234	0.0164887	0.01132	0.0112857	0.0223393	0.0261248	0.0174428	0.0226044	0.0211541	0.019415	0.0105905
H-3_112541	0.066833	0.0310679	0.0300462	0.0318385	0.0200722	0.0762712	0.0271924	0.0313562	0.0481796	0.050918	0.0417663	0.0541464	0.0568298	0.0130347	0.009737	0.0244141	0.0255582	0.040018	0.0347093	0.060614	0.0135592	0.0343861	0.0359071	0.0228248
H-3_117115	0.0169541	0.0196368	0.0152647	0.0177386	0.0107236	0.0236949	0.0233187	0.0228004	0.0167835	0.0168144	0.0299253	0.0289466	0.029659	0.00666529	0.0116654	0.0199158	0.00760329	0.0140854	0.0253273	0.0261832	0.0129192	0.0141068	0.0280993	0.0210307
H-3_127018	0.0504969	0.012666	0.00942746	0.0197727	0.0103599	0.0134094	0.0188993	0.0325971	0.00569717	0.0250347	0.0199514	0.0176398	0.0288956	0.0163372	0.0130245	0.00846268	0.0179053	0.0218625	0.0287786	0.0393641	0.0165155	0.0217354	0.0256226	0.0222553
H-3_138770	0.0264956	0.0197234	0.0192342	0.0144468	0.00764702	0.0436301	0.0316366	0.019238	0.022583	0.0283339	0.0366154	0.0298929	0.0425034	0.00505272	0.0096035	0.0161448	0.00844594	0.00456708	0.0245103	0.0456496	0.00919217	0.025189	0.0198556	0.0143437
H-3_144355	0.0268473	0.0138158	0.0151525	0.0163466	0.00479699	0.0340345	0.0160806	0.0182002	0.0188496	0.0198024	0.0209399	0.0127399	0.0253386	0.0108973	0.0121992	0.0169017	0.0161405	0.0102571	0.017827	0.0367591	0.0165936	0.0105654	0.023905	0.0117541
H-3_152072	0.0332188	0.00761939	0.00979087	0.0190622	0.00913177	0.0293374	0.0148146	0.0209195	0.0165924	0.0122593	0.0156691	0.0105438	0.0302369	0.0116676	0.01802	0.0181749	0.0165547	0.00810588	0.0103149	0.0439554	0.0194921	0.0124219	0.0203473	0.0114774
H-3_166237	0.0190724	0.0207829	0.0128588	0.0233694	0.00989561	0.0188767	0.0169407	0.0174393	0.0186502	0.0248461	0.0263047	0.0247196	0.0498419	0.00695519	0.0107835	0.0179099	0.0126604	0.00607408	0.0211684	0.0447329	0.0111065	0.0147145	0.0217531	0.0184188
H-3_188231	0.0241739	0.0128033	0.00757859	0.0239974	0.0124671	0.0264953	0.0314709	0.010678	0.0111294	0.032302	0.018603	0.013423	0.02564	0.0117157	0.00745536	0.00817721	0.0213164	0.0183379	0.0111335	0.00952638	0.0121107	0.0129098	0.00668597	0.0135578
H-4_4171	1.82738	2.12661	2.73563	2.48157	2.68495	2.82315	2.86523	3.61694	2.60244	4.00917	3.36046	1.22538	1.68302	2.96505	2.31525	2.67841	1.11425	2.41245	2.00056	2.56537	3.57895	3.22313	3.467	2.06501
H-4_6309	4.97382	4.67086	4.2455	7.01024	5.16539	4.48434	5.47443	4.18418	4.00333	6.51124	5.49052	7.04595	6.56904	3.24919	3.99988	3.75797	5.64432	3.99137	5.10581	6.35723	4.34914	4.0984	4.11127	5.86407
H-4_6414	2.55153	1.94233	2.78836	3.07715	2.52348	2.60549	2.29883	2.43852	2.05576	3.47431	3.11372	2.36194	2.6983	1.3068	1.51433	1.68774	2.62817	2.36289	2.83169	2.53483	2.16419	2.16019	2.61212	2.43286
H-4_6953	0.494968	0.739031	0.733906	0.627485	0.709284	0.516654	0.459828	0.398913	0.544131	0.676252	0.507966	0.653692	0.563633	0.871721	4.60088	2.52086	0.750588	0.506607	0.398154	0.704753	0.639686	0.493333	0.416678	0.580009
H-4_8193	1.5378	2.90341	3.01907	2.4839	2.41585	1.97016	1.36995	1.60515	1.39355	0.582092	0.876649	3.40653	3.36186	7.91816	2.60173	5.09126	5.26604	1.07559	1.48586	1.46585	1.69889	1.30261	1.19377	1.3635
H-4_8208	1.57677	2.49867	2.52659	2.13777	2.90957	2.26657	1.84243	1.96247	1.46513	0.784941	1.25461	2.93291	3.43767	16.3365	2.83709	5.10133	5.79253	1.79349	1.81989	1.43193	2.63876	2.0759	1.38042	1.95049
H-4_8330	3.76769	7.64745	7.2308	4.46388	9.75135	6.62009	6.81466	4.97523	7.03256	3.42116	5.47435	6.78504	5.3356	28.4152	26.624	23.7205	6.36737	8.21519	6.43769	9.61758	10.9705	10.4925	7.56389	6.40162
H-4_8591	5.06554	9.38364	3.2617	5.95109	7.79802	5.88846	8.8863	5.25246	7.36154	3.80198	8.46193	4.03649	5.52803	13.1675	5.11911	8.22499	5.74441	5.7218	7.81606	4.4307	6.62715	5.67002	4.26622	3.20896
H-4_8641	2.19358	3.42143	2.11566	2.14275	3.57893	2.41973	3.26452	2.47463	2.53778	1.81106	2.70039	2.29617	2.35579	8.28039	4.26739	4.94445	2.57129	3.45513	3.72774	2.1205	3.99111	3.08582	2.61754	2.80556
H-4_8668	2.75246	4.76596	2.06282	2.77393	4.3775	3.09241	4.2628	3.10425	3.41767	1.97816	4.12129	2.53168	3.02909	7.22187	3.61949	5.2046	3.26776	3.82426	4.83467	1.97886	4.39778	3.36244	2.75041	2.4225
H-4_8703	6.89424	12.065	4.339	5.37796	14.2126	6.31717	10.9817	4.9935	7.18438	3.82309	8.48796	3.05786	5.56489	11.4657	5.49072	6.75409	3.92649	8.76898	8.90497	5.01847	8.15105	5.56553	5.59089	3.80985
H-4_8749	2.66835	4.23048	3.68406	2.15805	4.41908	2.75453	3.92023	2.23799	2.73391	3.72655	3.5914	1.96803	2.25096	4.95603	5.45733	3.68553	2.24308	7.71278	8.26436	1.66882	3.34521	2.64125	5.71126	3.03325
H-4_8822	3.83469	6.06915	5.0592	4.63612	6.9717	4.84362	5.34405	4.22699	4.51447	3.0446	4.69755	3.85706	4.10154	9.90877	4.571	7.44823	5.68373	5.00703	6.76297	3.93049	5.02956	5.4862	4.21309	4.13481
H-4_8836	3.66084	5.01237	4.13771	3.97299	7.55374	5.03238	5.96423	4.66264	4.49537	3.23835	4.99739	3.44267	4.34304	15.1937	4.35808	6.9108	6.33607	6.69758	7.87019	3.70599	6.648	7.66902	3.99051	5.70926
H-4_9057	1.35507	3.12834	1.43248	1.62332	3.74167	1.49657	3.02821	1.77216	1.58222	1.32859	1.65083	1.40231	1.65026	4.24544	1.77672	2.31786	1.80705	2.1784	2.50653	1.63731	2.82987	2.1024	1.40407	1.79806
H-4_12006	0.360689	0.423682	0.420872	0.513155	0.498672	0.234522	0.23088	0.384245	0.189963	0.304205	0.299264	0.701134	0.395811	0.975937	0.857167	0.696418	0.625839	0.239806	0.168258	0.325117	0.31834	0.201755	0.285754	0.345563
H-4_12614	19.4278	24.7249	21.6417	30.9349	19.6969	17.5323	20.4404	18.0036	15.1841	23.8356	21.004	36.3896	31.4649	12.8787	19.7253	18.5285	25.0488	15.9073	20.5481	19.2811	19.6995	17.1421	18.8134	25.1262
H-4_12798	7.09086	6.84599	6.38272	8.68456	6.10377	5.76228	6.13301	6.09738	5.38394	7.96861	6.33284	9.51078	10.2255	4.07327	6.11651	6.35373	8.53686	4.97348	6.66339	6.09113	6.03844	5.77315	5.97183	8.01782
H-4_13429	1.53663	1.3703	1.38569	1.66418	1.33824	1.28854	1.46263	1.5252	1.23463	1.81269	1.53524	1.72789	1.94509	0.874865	1.25898	1.21024	1.60295	1.14925	1.39203	1.42352	1.47406	1.27515	1.37799	1.80239
H-4_13813	2.72536	2.69329	3.49372	2.81983	2.50797	3.02567	2.73282	2.65876	3.66636	2.60788	2.94974	2.40648	2.19747	1.34146	2.53916	2.1209	2.23674	2.76687	2.26991	4.15358	2.21042	2.66654	3.49548	2.43949
H-4_13907	2.07191	1.88103	2.4053	1.99553	1.91282	2.19884	2.06427	2.0095	2.64732	2.13445	2.09231	1.81186	1.76839	1.3501	2.01509	1.69569	1.87995	2.15366	1.81455	2.9561	1.77669	2.02548	2.5197	1.94844
H-4_14251	1.31308	0.912944	1.23632	1.12143	1.24845	1.44233	1.47233	1.35852	1.51553	1.42052	1.5186	0.86726	0.971932	0.700689	0.903302	0.80959	0.934112	1.48304	1.24067	1.52254	1.17565	1.44422	1.30431	1.3756
H-4_17189	2.35311	2.80456	1.27596	2.19832	2.75929	1.72311	3.57305	1.52237	2.65615	1.57787	2.56327	1.10951	2.19454	3.01882	1.7819	1.55975	1.36609	2.85755	3.79151	1.93001	1.67596	2.25285	1.73815	0.677582
H-4_17371	0.939212	1.09835	0.45782	0.799103	1.07339	0.654899	1.31798	0.582842	1.00789	0.656076	0.961882	0.446315	1.04739	1.46663	0.859884	0.792659	0.59227	1.21444	1.816	0.729888	0.735331	0.938768	0.695972	0.313456
H-4_21712	0.139319	0.117134	0.071807	0.126456	0.132619	0.123102	0.131519	0.130458	0.134601	0.13633	0.199334	0.0959861	0.112688	0.11232	0.0734642	0.113022	0.122264	0.120342	0.159958	0.148161	0.0998853	0.137038	0.0929131	0.111715
H-4_25247	0.408813	0.466819	0.452089	0.525562	0.348515	0.380404	0.286527	0.412929	0.322984	0.44028	0.353055	0.62127	0.512255	0.153523	0.3218	0.329009	0.449571	0.278234	0.323486	0.498825	0.296652	0.302657	0.425541	0.389915
H-4_27627	3.33349	3.57878	4.54799	3.10994	2.99543	3.94838	3.15569	3.5339	4.64534	2.80376	3.47123	2.74401	2.41865	1.65752	3.49138	2.86877	2.56786	3.62204	2.58818	4.41639	2.84151	3.56396	4.72105	2.80552
H-4_28176	2.25667	1.60304	2.11968	1.56505	1.87326	2.5676	2.23127	2.54946	2.53323	1.99561	2.40967	1.22796	1.37972	1.64217	1.6472	1.38018	2.36913	2.6487	1.97762	2.19207	2.04495	2.57396	2.38255	2.12864
H-4_34404	0.0503916	0.0583818	0.0726948	0.0821971	0.118772	0.0686169	0.0521661	0.0693003	0.0780225	0.084282	0.0539531	0.0699608	0.074881	0.327746	0.0957483	0.152957	0.0742274	0.0481914	0.0677906	0.0846319	0.0448999	0.0730909	0.0608616	0.0433461
H-4_36303	0.106069	0.104876	0.114898	0.094264	0.124249	0.0896007	0.0936518	0.0917752	0.115543	0.0683687	0.06952	0.102443	0.0849517	0.206014	0.124438	0.138339	0.104021	0.0935946	0.0777169	0.109543	0.073515	0.085725	0.100986	0.0609593
H-4_40868	0.164273	0.196153	0.233585	0.148066	0.14239	0.160961	0.152295	0.167225	0.158266	0.147027	0.152758	0.242126	0.157413	0.085445	0.149398	0.137155	0.171695	0.151769	0.141288	0.205597	0.140006	0.174146	0.179932	0.173102
H-4_56199	0.201662	0.195526	0.349019	0.154473	0.175784	0.339063	0.194824	0.234028	0.298959	0.177217	0.252306	0.190434	0.130914	0.082465	0.207565	0.131825	0.170018	0.311769	0.184352	0.265526	0.190708	0.256507	0.296223	0.177289
H-4_68850	0.0446884	0.0256471	0.0413012	0.0380339	0.0675096	0.0485668	0.0294932	0.0397853	0.0441107	0.0534204	0.0252218	0.0338271	0.024994	0.0332339	0.0277112	0.0378608	0.027693	0.0264107	0.0393573	0.0352396	0.031641	0.02043	0.0352651	0.0294341
H-4_79779	0.0363496	0.0156119	0.0309818	0.0184241	0.0316835	0.02279	0.025928	0.0152905	0.0290089	0.0211741	0.0182552	0.0181657	0.0212426	0.0188701	0.0171184	0.0221388	0.0185874	0.0192959	0.0105116	0.0281401	0.0178652	0.0214768	0.029021	0.0243534
H-4_84125	0.0210151	0.0316867	0.0684543	0.0520678	0.0143414	0.0431823	0.0209882	0.0335257	0.0561239	0.0263466	0.0341572	0.024185	0.0230318	0.00729423	0.0251927	0.0241819	0.0363931	0.0269304	0.0169508	0.065842	0.0245604	0.0406383	0.0473507	0.0280843
H-4_85737	0.0407737	0.0158986	0.0401601	0.0475672	0.0260453	0.0308475	0.0265058	0.0398782	0.0624361	0.049256	0.0284548	0.0231812	0.0153928	0.0156803	0.0200372	0.0208981	0.0185909	0.0366741	0.0193954	0.0501215	0.0297469	0.0474102	0.0349667	0.041046
H-4_92078	0.0354016	0.0138714	0.0119712	0.0233598	0.0296393	0.0372264	0.0347774	0.0217674	0.0396823	0.0381822	0.0135924	0.00873668	0.0111051	0.00461801	0.0126615	0.0174638	0.0227785	0.0287004	0.0110128	0.0278711	0.0171984	0.0304827	0.0254919	0.0211944
H-4_96238	0.0432512	0.0158458	0.011977	0.012346	0.0245339	0.0394031	0.0202484	0.0275606	0.0400804	0.0236218	0.0198874	0.0148602	0.0170137	0.018509	0.0144233	0.0207891	0.0197829	0.0351902	0.0219902	0.0208607	0.0119762	0.0352442	0.0344017	0.0256656
H-4_102114	0.0279628	0.0146541	0.00828406	0.0161282	0.0140924	0.0206167	0.019532	0.0217727	0.0150888	0.025327	0.0205159	0.00940411	0.0216166	0.0181986	0.00532431	0.0115988	0.0195436	0.0207766	0.0180824	0.0131642	0.0125318	0.0214615	0.0213502	0.0119408
H-4_111903	0.0283349	0.01544	0.0152428	0.0193137	0.0145082	0.0298785	0.0268146	0.0139566	0.0216073	0.02677	0.0199655	0.018503	0.0137155	0.013571	0.0111883	0.0173674	0.0297621	0.0241576	0.0189384	0.0302721	0.00777852	0.0293694	0.0149363	0.0197261
H-4_115850	0.0235526	0.0100094	0.00595686	0.0282334	0.0217025	0.0353696	0.0195423	0.022643	0.0248296	0.0249549	0.0189734	0.010773	0.0145085	0.0141122	0.0134606	0.024175	0.0114919	0.0250666	0.023707	0.0246972	0.00743489	0.0285312	0.0149063	0.0219782
H-4_122240	0.0283215	0.0134235	0.00808826	0.0175099	0.0128315	0.0252008	0.0130688	0.0253095	0.0237377	0.0268823	0.0080492	0.0116783	0.0151523	0.0112554	0.00483633	0.0224292	0.0159835	0.0146853	0.0162124	0.0263621	0.012728	0.0179749	0.0149802	0.0172898
H-4_129708	0.0147453	0.0161854	0.0116964	0.0168735	0.0167849	0.0292412	0.0217695	0.019244	0.0124701	0.0223599	0.012707	0.0126171	0.0189608	0.0113097	0.0105038	0.00877365	0.0181433	0.015013	0.014533	0.0230532	0.0110217	0.0137334	0.0205205	0.0161823
H-4_138412	0.035508	0.0123598	0.0108834	0.0101959	0.0306291	0.0252776	0.00902029	0.0244021	0.0211459	0.0362864	0.0147171	0.0112566	0.0185552	0.00897575	0.0147759	0.0157284	0.0186431	0.0218613	0.0155683	0.015882	0.0161094	0.0170173	0.0110174	0.021268
H-4_150919	0.0300471	0.0146892	0.0112211	0.0147316	0.0102685	0.0202713	0.0214051	0.0147864	0.0108497	0.02226	0.0166162	0.00679926	0.0146129	0.00579019	0.00733639	0.00749704	0.0193575	0.0106226	0.0192996	0.0276138	0.0184367	0.0130692	0.0229217	0.0254236
H-4_164083	0.0138854	0.0141565	0.00864767	0.0129736	0.0171952	0.0137951	0.0179551	0.017234	0.0198144	0.0134807	0.0123539	0.0085491	0.00821377	0.0108629	0.00617154	0.00947929	0.0099588	0.0171949	0.0129564	0.0110085	0.0101187	0.0161741	0.0127232	0.00914623
H-4_174364	0.0217216	0.00511775	0.0103574	0.0108157	0.0219763	0.0266011	0.0133669	0.0275213	0.0113857	0.0248298	0.0148442	0.000996366	0.0148931	0.00795838	0.00650466	0.00868981	0.016082	0.00568446	0.0166219	0.00841365	0.0133091	0.00714743	0.0138497	0.0110666
H-4_186902	0.0272978	0.00772331	0.0140469	0.0135973	0.00899081	0.0128345	0.00964785	0.0275547	0.00773627	0.0206233	0.0136736	0.0122641	0.0146443	0.00968467	0.00859501	0.0127312	0.00934178	0.0181762	0.00780375	0.0268576	0.017616	0.01567	0.0159606	0.0248858
H-4_197014	0.0301793	0.00387233	0.00665183	0.0082192	0.0110845	0.0102095	0.0152935	0.0172501	0.01809	0.0154664	0.00577893	0.00540107	0.0148887	0.0112116	0.0131978	0.0134061	0.00554162	0.0092297	0.0210929	0.0191893	0.00287441	0.0140242	0.00234286	0.00772881
I-1_2117_6754333517874	2.7368	8.35634	3.2925	8.98143	4.87121	2.44493	2.62115	4.10362	3.69861	6.43481	2.9751	11.4569	4.46504	19.3366	16.9092	37.9307	10.2511	0.933687	1.64218	2.98172	2.18571	1.36846	2.45827	3.77325
I-1_3200	51.062	52.0666	39.5659	39.023	58.7586	29.3252	26.9915	38.7442	55.6223	47.5812	46.2498	16.7225	11.4893	22.3235	17.2265	41.7108	32.735	28.4352	57.6864	44.4072	13.9432	21.0035	38.1416	42.018
I-1_3279	61.5851	85.1902	40.3459	51.7943	79.2779	39.3535	43.7889	56.8474	64.8951	49.5703	58.0864	16.0791	11.8755	27.3917	23.2648	65.6191	31.5578	34.576	78.6235	50.834	19.9862	32.3467	61.2033	60.1023
I-1_3669	14.1481	19.6954	11.7132	16.3824	10.3144	9.89674	6.21529	10.4782	8.4389	11.4889	9.98312	5.90946	4.95973	7.45964	7.47299	17.0747	6.37287	7.10292	8.43175	9.12607	5.07595	7.31797	8.38593	15.2961
I-1_3724	4.67949	7.42754	8.81096	5.26693	8.99426	4.92269	3.12759	5.87446	12.2223	5.14076	5.12358	5.73118	3.09318	3.50521	5.50041	10.9414	7.35279	5.15148	12.2248	3.8715	7.18033	6.87756	5.28681	10.6895
I-1_3927	10.6314	14.4532	21.6938	8.01148	13.5562	13.0931	8.80195	26.7778	18.1541	13.9401	14.9219	14.3067	8.07637	7.2761	15.8806	29.9476	15.8511	10.4921	22.1396	9.96442	14.4105	20.1945	12.3339	18.4523
I-1_4039	10.7884	16.121	14.6638	12.427	14.1233	11.0351	6.30458	13.4702	15.548	13.6241	10.9476	8.38881	6.03083	5.74042	6.58512	14.7124	9.92026	9.39744	14.8639	10.9177	10.6088	10.672	11.4653	18.9585
I-1_4074	11.6575	6.38046	6.5728	9.65138	8.61239	14.7867	5.93759	15.6246	10.2912	21.8357	10.0941	10.4512	8.78536	1.94718	6.09555	4.62799	9.06338	10.4306	13.6916	8.21242	20.0027	7.52844	7.66069	22.0473
I-1_4156	5.24592	8.77331	11.299	7.47989	9.79505	6.59347	6.44363	10.0366	16.3687	11.196	6.86279	9.85113	6.95391	5.96038	7.21567	10.9841	7.87003	8.2752	10.1918	6.55559	10.0057	10.667	9.58299	10.9977
I-1_4270	4.77448	5.58601	5.26778	8.85823	8.6165	5.87076	3.09468	6.65423	4.30484	8.50194	5.04259	18.2741	8.75017	31.1439	20.492	38.4494	12.7282	4.55077	9.08507	2.155	9.79622	5.85443	2.24852	14.5753
I-1_4465	7.83712	5.06217	4.69527	5.87446	5.12595	3.95372	9.69838	6.60201	3.6984	3.2571	7.69361	5.21439	7.0968	10.3087	4.97076	7.03511	3.45391	11.937	3.63673	5.35695	9.44794	8.85635	8.65271	4.98583
I-1_4567	7.98698	8.83547	6.11588	8.48563	7.69167	5.92237	5.6994	7.16676	6.68309	7.13223	6.89503	10.8578	4.5444	28.5006	9.55554	8.79633	14.8548	7.16197	8.19859	5.67683	5.96102	5.11352	7.84712	9.3603
I-1_4899	28.9285	44.3689	36.7424	34.6994	41.8403	24.7931	16.0513	27.6932	30.7107	24.6647	32.8843	22.3293	13.9714	15.6876	13.7402	25.4771	11.7382	23.8684	24.7828	21.0801	12.513	17.3516	13.6024	36.3195
I-1_4914	33.3342	41.5037	29.9263	39.0472	28.8334	24.1639	15.0541	24.4111	23.7086	25.6283	26.4111	17.0398	11.5559	12.1376	15.6998	26.6398	14.2219	18.1734	17.2263	18.8993	12.9065	15.2914	16.8115	35.6891
I-1_4996	12.3916	9.99099	13.9518	10.6236	14.4431	13.1349	10.4268	16.6742	20.4656	13.1445	15.8272	10.7506	7.64774	13.5857	7.57056	12.7602	13.5975	15.1183	18.3287	8.10082	12.6965	17.7523	10.0834	26.2422
I-1_5604	7.34491	27.1476	24.4533	11.8756	18.8076	18.6171	4.8008	13.0644	17.1106	9.73819	18.8563	14.3063	12.2098	8.07674	6.32051	9.6416	2.64218	8.09044	9.40155	9.94364	5.15805	5.70867	2.06499	16.4753
I-1_5810	5.03757	7.52187	7.91364	6.03021	15.9605	4.81017	5.68618	7.39342	13.3205	4.74069	10.5584	6.00755	3.14734	2.86267	4.6561	5.80061	5.08341	10.5555	10.0581	3.10942	3.97374	6.09977	4.78627	8.38708
I-1_6194	2.38774	3.28051	4.57759	3.69196	10.6492	2.76839	4.94398	4.65738	10.7685	3.19645	6.83627	5.1173	2.2343	10.2752	6.51187	4.25707	4.51868	8.88289	7.89284	1.59456	3.75466	5.00551	3.82955	4.74451
I-1_6430	5.5747	4.86635	5.48774	5.80486	6.41137	9.3151	4.73995	9.2911	5.6385	9.25068	8.25472	7.82425	5.46221	2.99319	6.32786	3.72517	11.5433	7.3758	7.66532	3.61711	7.87828	3.36133	3.55861	11.7767
I-1_7395	2.4318	2.10256	2.67094	2.87825	5.39875	6.43772	2.04889	3.72633	5.39301	5.02446	6.1885	4.94899	3.06155	1.73355	3.13719	1.57872	11.2104	5.38853	4.6453	2.19646	3.3564	2.09543	1.8413	6.91939
I-1_7646	1.73909	2.86605	2.15077	2.18377	2.10906	1.72086	1.43245	3.60218	2.27261	5.54348	4.6959	0.620887	1.61569	1.35552	3.17364	3.03889	2.11908	2.11592	3.35528	2.79673	3.80465	3.52629	3.83366	4.03152
I-1_8090	4.66481	3.56085	3.00117	3.37128	5.72723	2.50967	5.71764	5.80165	2.73868	2.12706	6.61406	3.06885	7.00035	11.7593	5.47441	4.68716	1.77672	9.69571	4.2201	5.37272	15.7297	16.4838	10.2574	2.60315
I-1_8231	18.8351	12.6337	10.2881	13.8192	17.0872	8.65325	16.8899	22.1378	11.3071	9.76989	26.4378	12.8294	18.8955	32.1589	22.3083	15.0402	6.68433	46.381	11.4623	14.4124	40.7595	28.7943	33.2732	10.5369
I-1_8247	19.9716	13.7612	10.3584	14.8528	18.2649	9.69665	22.5456	26.0996	11.1608	10.8014	27.7594	13.5905	20.1068	30.8069	24.2896	15.5392	7.45088	41.4592	13.4946	15.6799	40.372	30.797	34.5975	11.9352
I-1_8328	9.48922	8.39388	6.51864	11.5555	9.66909	9.02968	9.22914	11.8977	6.75203	9.93177	16.719	17.6548	13.3477	13.7905	11.7017	11.7204	17.0968	8.90609	9.73468	8.96121	16.2638	14.9559	14.0822	10.2
I-1_8925	59.1975	29.4628	33.2675	37.3268	31.5438	25.5134	71.8094	46.1484	18.3671	14.4083	59.5574	18.8186	59.4394	89.9079	28.3159	29.5163	11.4193	112.684	19.4564	38.5136	101.583	78.9736	82.9385	20.5618
I-1_8940	64.563	32.5427	35.2804	39.8842	33.3405	29.4161	94.0295	54.5327	18.3094	16.032	63.5955	19.6922	61.8678	87.5649	30.7389	30.6175	12.5052	102.774	22.2619	41.9822	99.6271	84.4003	87.0361	23.3772
I-1_8954	51.4772	26.4214	29.0213	32.0001	27.379	25.5512	85.3312	47.2455	14.2714	14.3554	50.6991	16.7925	50.8683	62.5938	24.6086	23.2346	11.3643	71.9654	20.208	35.1075	74.678	66.1219	65.7136	20.9134
I-1_9133	14.3614	6.67957	8.14564	9.39374	7.4156	7.3245	19.5371	13.1791	4.07058	4.73409	14.3764	5.55506	15.1822	15.0198	10.1564	6.79154	3.99755	19.5484	6.01006	9.85135	21.0191	16.2775	17.6991	5.98142
I-1_9146	14.4623	6.97261	8.35387	9.36521	7.22834	7.59372	21.3685	13.3463	3.7271	4.66268	14.491	5.54418	15.5595	15.7231	9.22004	6.47125	3.8793	18.4211	5.90106	10.2885	20.3811	15.7347	17.1224	5.9407
I-1_11946	0.330002	0.474544	0.717023	0.622397	1.03049	0.558361	0.479022	1.00635	1.43175	0.770439	1.28359	0.731622	0.420114	0.184588	0.257876	0.458572	0.397415	0.743264	1.32707	0.369006	0.395927	0.530604	0.306378	0.469673
I-1_12639	0.949349	1.1378	1.59667	1.26992	2.11647	1.22268	1.2957	1.27586	2.37156	0.990084	1.76525	1.68469	0.93028	1.14971	0.55667	0.859998	1.88751	1.21411	1.93779	0.945443	0.679889	0.955275	0.615788	0.881787
I-1_13818	2.24695	2.77247	2.86842	2.76104	3.69765	3.4514	2.60714	2.35818	4.13088	2.31969	3.29168	2.81362	2.92984	1.60957	1.32249	2.28918	3.42042	3.56259	4.419	2.06948	2.01844	2.51814	1.87333	3.32161
I-1_14426	0.896898	0.83963	1.10753	0.886345	1.34344	1.20431	0.658492	0.900765	1.68527	1.05268	1.35535	0.750868	0.733236	0.289471	0.430279	0.335285	0.877851	1.04409	1.33659	0.557701	0.48059	0.662294	0.420152	0.82963
I-1_14663	0.692714	1.05038	1.10653	1.07539	1.24319	1.38522	0.708521	0.751757	1.4903	1.18973	1.03985	0.830738	0.727382	0.479382	0.463263	0.617144	1.06426	0.954822	1.10943	0.819214	0.56345	0.621643	0.489791	0.873762
I-1_18850	0.188598	0.338838	0.247178	0.33252	0.523957	0.226053	0.193543	0.0605349	0.285128	0.176408	0.145013	0.150411	0.19125	0.253508	0.066102	0.175645	0.149316	0.204154	0.295454	0.183523	0.175042	0.344256	0.189045	0.22578
I-1_19802	1.45659	2.86806	2.5745	1.83215	2.04358	1.60226	1.26509	1.24971	3.05961	1.5743	0.71632	2.05239	1.26999	1.40751	0.922915	1.62015	2.01195	1.20865	1.83009	1.56579	1.31914	1.84639	1.43045	1.96136
I-1_19999	0.975449	1.96159	1.74084	1.2919	1.62023	1.1237	0.822841	0.866294	1.97637	1.22224	0.419597	1.97052	0.989458	2.26035	1.0287	1.94126	1.72338	0.746195	1.36487	1.12837	0.931356	1.23848	0.998728	1.45471
I-1_20133	0.797299	1.76906	1.52148	1.17268	1.64315	0.878961	0.617905	0.728297	1.57273	0.985663	0.279283	2.45448	0.960667	3.83711	1.49395	2.91741	1.91013	0.593635	0.945627	0.947763	0.667923	0.841097	0.72973	1.12339
I-1_22366	0.233882	0.487451	0.578186	0.517563	0.70268	0.39293	0.163149	0.193265	0.353823	0.467768	0.0507168	1.71157	0.464433	2.49617	1.17985	1.75643	1.17447	0.168264	0.165148	0.403109	0.209959	0.22797	0.205695	0.292866
I-1_25601	0.155984	0.0629768	0.153404	0.111788	0.11749	0.155357	0.291051	0.197781	0.221082	0.101254	0.207982	0.0809845	0.0964941	0.0435998	0.0311848	0.0623776	0.050636	0.159779	0.198236	0.0925538	0.0727515	0.176328	0.0648779	0.0518785
I-1_27690	0.578226	0.510405	0.87441	1.02643	0.571422	0.996419	0.303557	0.335884	0.586711	0.46906	0.379575	1.2182	0.792496	0.133278	0.230214	0.352323	1.31157	0.375013	0.415642	0.728325	0.331143	0.312317	0.35238	0.367159
I-1_29063	0.975285	0.750883	1.1447	1.01093	1.53652	1.32789	0.78586	0.86065	1.59605	1.08313	0.955599	1.28706	0.858629	0.471248	0.555715	0.757125	1.13665	1.06292	1.10596	1.13219	0.836723	0.587552	0.659651	0.789
I-1_30538	0.575403	0.405369	0.612812	0.452873	0.705418	0.418027	0.616454	0.526378	0.387643	0.762193	0.525156	0.41496	0.259979	0.213469	0.358395	0.655071	0.561114	0.402101	1.11644	0.428915	0.345795	0.697199	0.263905	0.434083
I-1_33692	0.67853	1.05349	1.34482	0.832636	0.580197	1.17809	0.549977	0.381482	0.996018	1.32731	0.121941	1.01212	1.1395	0.435258	1.96904	0.728603	1.07776	0.399718	0.674311	1.51545	0.94082	0.870009	0.745066	1.10544
I-1_40791	0.022593	0.111492	0.301452	0.065892	0.100634	0.0721397	0.0898936	0.109415	0.0968583	0.0379607	0.0824018	0.343197	0.0221656	0.0828396	0.0926864	0.0305192	0.274542	0.0889802	0.0161816	0.0341709	0.0316389	0.113462	0.0268819	0.0713086
I-1_44017	0.381059	0.339511	0.469208	0.474291	0.453727	0.605224	0.290484	0.238449	0.656478	0.486896	0.199892	0.522038	0.296206	0.189827	0.269549	0.262117	0.338493	0.245488	0.228636	0.406106	0.189714	0.282642	0.195787	0.285005
I-1_55743	0.489716	0.492202	0.744605	0.654087	0.558785	0.732927	0.41714	0.342689	0.671589	0.435479	0.261613	0.868308	0.792061	0.290181	0.479595	0.379255	0.896512	0.369616	0.472414	0.762636	0.55485	0.724242	0.372327	0.513661
I-1_67379	2.46811	3.37856	4.4735	2.92287	2.40127	4.3634	1.98514	1.72307	3.72132	4.46853	0.577642	3.73112	4.32634	1.82569	6.96902	2.7384	4.11123	1.49469	2.55532	5.34195	3.04611	3.08948	2.84647	3.74215
I-1_76227	0.155236	0.0863301	0.144194	0.2715	0.148327	0.405518	0.129965	0.146246	0.231986	0.147331	0.0985287	0.232	0.328238	0.173034	0.485857	0.119576	0.299517	0.125518	0.25685	0.360187	0.22085	0.172753	0.195773	0.187434
I-1_89891	0.0998586	0.0755002	0.0947152	0.0876422	0.111105	0.113747	0.0883543	0.0572253	0.124558	0.0967661	0.0312389	0.100001	0.0840662	0.0960288	0.145066	0.0788898	0.0571524	0.0639354	0.0679078	0.114933	0.0572682	0.098746	0.0877394	0.0600581
I-1_98802	0.0338556	0.0162876	0.030062	0.0375393	0.0380194	0.0538842	0.0302948	0.0207997	0.0346123	0.0467525	0.0213111	0.0385944	0.0154008	0.0151167	0.0115845	0.0294966	0.0450159	0.0103792	0.0301768	0.0546249	0.0128482	0.0325839	0.0172538	0.0266283
I-1_102518	0.0203287	0.0112434	0.0158404	0.0350401	0.0370151	0.0224483	0.0241284	0.00940483	0.0280089	0.0343959	0.0270795	0.0237477	0.0139685	0.00716418	0.0229813	0.0132255	0.0438165	0.0126256	0.0394635	0.0324012	0.00766509	0.0195199	0.00953973	0.0127116
I-1_106899	0.0192576	0.0161791	0.0177788	0.0441017	0.0373638	0.0204154	0.0281773	0.0129737	0.0240653	0.0265991	0.0289654	0.0353187	0.018347	0.0204237	0.0123117	0.0170383	0.030542	0.0142409	0.0354427	0.0247356	0.0125486	0.0148143	0.0169775	0.0112698
I-1_110776	0.0245663	0.0211386	0.0284106	0.0384067	0.0366394	0.0357644	0.0310617	0.0134104	0.0328661	0.0446158	0.0216969	0.0404631	0.0405322	0.0251169	0.0219739	0.0200647	0.0559574	0.0195603	0.0373448	0.0469099	0.018298	0.0319908	0.0188202	0.0227406
I-1_123351	0.0554812	0.0233427	0.0621334	0.0646986	0.046817	0.078725	0.0356526	0.0157828	0.0492421	0.0654736	0.0206339	0.0891543	0.0852931	0.0285523	0.0340971	0.0252683	0.0945358	0.016442	0.0336848	0.097959	0.0451489	0.0583906	0.0380746	0.0359501
I-1_136032	0.0961933	0.120987	0.167382	0.10124	0.0685292	0.147896	0.0496433	0.0457068	0.124501	0.229301	0.0484096	0.140721	0.192625	0.0778821	0.329902	0.0796861	0.167115	0.0356456	0.0966789	0.275371	0.155591	0.132803	0.0925031	0.115666
I-1_146958	0.0814565	0.0816518	0.109884	0.107051	0.283076	0.12285	0.15787	0.104366	0.117468	0.15579	0.22501	0.120598	0.122443	0.0560052	0.104741	0.0633864	0.106758	0.16367	0.262726	0.143471	0.0854325	0.202728	0.106823	0.0696275
I-1_163344	0.0150587	0.0047324	0.00718965	0.0230633	0.0148081	0.02038	0.0130526	0.0116915	0.0226865	0.0216763	0.00632287	0.0110425	0.00760062	0.0070918	0.00998759	0.0121419	0.0162062	0.0158597	0.0165132	0.0215662	0.00516313	0.0135959	0.00946454	0.011803
I-1_175899	0.0532558	0.0107961	0.023645	0.0724966	0.0652382	0.038346	0.0363801	0.0214499	0.0312812	0.0134398	0.0578401	0.040712	0.0206043	0.0108738	0.00599464	0.00814169	0.038521	0.0360149	0.0393495	0.0115433	0.0130641	0.0270484	0.00564703	0.0217299
I-1_191399	0.0309916	0.0114289	0.0207124	0.0525308	0.0569108	0.0498965	0.0330645	0.035561	0.0444458	0.027958	0.038161	0.0248728	0.0179234	0.00883792	0.00776136	0.0100423	0.0371761	0.0369585	0.0327182	0.0245727	0.00833339	0.0350159	0.0102752	0.00621498
I-2_2356	4.27464	3.92321	2.89385	5.55403	1.07217	6.13651	9.16903	2.14844	7.06746	7.19527	6.09452	1.70952	4.75985	1.90253	4.37093	0.845996	2.35656	8.87875	11.5945	3.28472	4.33259	4.25011	2.45571	2.51313
I-2_2516	3.31979	4.41012	6.25173	5.04409	1.61094	4.34246	5.82671	2.36976	7.14256	5.9341	4.0417	1.21943	2.45357	1.42728	5.80194	3.36222	2.52867	5.80857	5.54601	3.24667	2.5262	3.56003	2.57997	2.67371
I-2_2845	13.1089	11.6374	19.6431	18.498	5.27543	9.34593	19.3854	5.82491	20.7486	17.5492	14.6995	5.188	7.64191	5.20979	17.4803	7.20075	8.20603	14.2126	17.7287	8.77487	5.97788	10.1752	5.01972	6.44192
I-2_3199	5.08208	7.1907	9.33721	7.29259	2.80503	6.52429	7.59353	5.0958	9.30111	10.907	6.4011	3.76295	6.28969	6.95698	6.63052	10.4438	6.6634	6.62898	6.10913	5.97321	4.31435	5.10118	10.0138	6.05702
I-2_3279	7.35661	8.75411	8.73802	8.91339	3.114	8.19996	11.508	4.61928	15.0194	14.6532	9.53859	3.38771	8.87166	8.88336	7.21027	10.4367	5.61696	10.6072	8.88053	7.74109	4.22249	8.06276	12.7643	7.08976
I-2_3643	3.39145	2.77688	2.8644	2.84253	2.22889	6.81684	4.38166	3.21919	4.63493	5.47875	4.18755	1.94784	3.79501	3.77831	2.16703	4.22341	3.25681	5.18571	4.61139	3.40487	3.39968	3.62792	2.92922	3.57573
I-2_3903	14.3927	9.38942	15.7636	14.1624	12.8813	25.2071	15.3989	11.974	15.7078	17.2114	19.8534	10.9178	8.68753	3.74806	4.25049	4.35219	16.7794	26.6801	14.3079	15.3916	11.6464	10.8074	7.13172	13.5398
I-2_4170	3.31981	2.84958	2.84592	3.8509	4.32239	3.33111	2.11621	3.1753	2.87205	4.1738	4.6619	4.59073	4.1013	5.14558	4.05392	3.03951	4.02275	3.00774	3.34771	4.04262	3.42977	4.23146	3.39766	2.64841
I-2_4270	1.00058	1.16526	0.925881	1.75223	3.07582	1.26561	0.71315	1.77347	0.873975	1.91269	1.29959	3.88299	3.02844	8.68237	4.0266	12.7829	6.56815	1.98444	3.55772	1.05995	2.53806	2.10018	0.671844	3.06026
I-2_4572	2.32292	1.64862	1.65755	1.84545	1.99219	1.56686	2.27284	2.22886	1.10561	2.24337	1.94802	2.66218	2.70317	7.06982	3.30667	3.24841	5.87489	1.95733	3.04371	1.44574	3.04344	1.94935	1.93717	3.09896
I-2_4993	6.69947	5.54624	9.25535	7.01571	5.27159	14.4423	7.36646	12.4932	9.38073	8.14382	10.6358	5.11048	7.67875	4.7164	4.71673	3.31596	9.14427	7.16797	8.71943	9.73271	8.37273	10.5096	8.36576	11.1421
I-2_5604	8.69305	23.0636	14.3441	11.4004	14.9191	17.2782	5.94785	10.8599	18.1426	8.45839	16.002	8.50645	14.8847	7.46943	10.6227	10.6146	3.88582	6.99437	9.94371	17.6976	5.96269	8.39831	3.7858	7.68271
I-2_6051	3.60293	2.9134	2.3651	3.67797	1.65045	4.14811	2.14629	4.31973	2.65359	5.95945	5.22453	1.16887	3.4158	0.104485	2.05	1.96424	2.56877	1.88222	4.34782	2.05257	0.27939	0.296658	3.22199	2.64207
I-2_6204	2.17966	1.73344	1.15247	2.3343	4.84017	1.45018	1.72589	2.49656	1.18779	2.68733	2.07868	5.45089	3.56195	8.39063	3.95244	4.21906	5.14286	3.00519	3.12805	1.44323	3.83008	3.00751	1.40089	4.29943
I-2_6244	1.36176	2.95688	2.29126	4.89587	5.62994	1.5381	1.39863	2.13544	0.843907	2.46196	1.69264	11.8748	3.40269	9.21673	5.99403	5.55458	9.28839	1.77723	1.19005	1.32328	1.63146	1.16919	1.46423	1.8587
I-2_6428	4.5411	2.70173	2.80109	2.97579	4.44297	4.10893	3.79512	8.16859	4.03264	5.40058	5.29072	3.44327	4.72409	1.72281	2.53228	2.15523	4.31988	7.16792	5.58886	5.40908	7.30865	4.34896	3.52178	7.96702
I-2_6485	3.16577	3.26848	3.74883	2.79252	3.24944	2.38958	2.02485	3.99148	3.66423	2.20395	2.91664	1.90249	1.89961	0.701186	1.15353	0.833958	3.5937	3.27778	2.79017	4.1321	1.85596	2.23874	2.11699	2.9319
I-2_6799	4.668	3.38711	5.14891	2.90131	2.11203	2.9829	2.90689	4.84607	3.85753	3.30109	3.35319	2.37303	2.45915	0.279332	1.04167	0.298221	2.18476	2.46763	2.72229	3.73482	1.47353	1.68539	1.77885	4.06455
I-2_6951	2.21339	2.33622	1.69668	2.49677	6.48878	1.22344	1.52559	1.8992	1.01314	1.49171	1.86536	3.11478	1.94066	9.78084	3.25972	2.04827	4.78401	2.61942	2.67844	1.73067	1.89084	2.33859	0.765957	2.13876
I-2_7392	4.229	2.09153	2.61866	2.29484	5.82212	3.56434	2.80817	7.90399	3.09915	4.68594	4.66132	3.84673	3.6059	0.981923	1.11797	0.945923	5.16108	10.2729	5.5747	5.68381	6.78576	4.07961	3.1275	8.80567
I-2_7824	2.20414	2.08269	2.48031	1.84623	2.52837	1.96381	1.49893	2.56753	2.88293	1.38487	2.18279	1.17085	1.1899	0.268243	0.758496	0.471382	2.44266	2.74058	2.04319	2.90267	1.32289	1.74421	1.42058	1.91649
I-2_7914	2.09318	1.79007	0.622339	1.96949	1.34692	2.52244	1.39481	2.17106	1.86845	2.26051	2.66032	0.828292	2.02339	0.220851	0.866245	1.06424	1.53233	1.31914	2.32008	1.5997	2.12154	3.39139	1.68669	1.83861
I-2_8238	4.08438	1.55666	1.20583	2.83688	2.2027	2.437	5.29423	1.8929	1.64343	2.45872	4.41114	2.85236	5.55476	4.45177	5.34911	3.26231	2.03737	4.02857	1.77644	4.85748	5.40526	6.24066	5.31727	1.18202
I-2_8329	7.20616	6.15323	4.02512	11.1136	17.9916	4.61883	4.39851	3.40532	3.08098	4.73499	6.29394	33.0103	13.7636	36.1829	12.0558	12.5397	20.988	12.7728	9.65372	8.29613	6.99403	11.3312	4.25766	6.1747
I-2_8342	6.0049	5.36677	3.64992	7.41044	14.8871	4.01297	3.86725	4.44017	2.73158	4.07623	6.08075	19.8376	10.5936	23.3001	10.4872	11.7342	15.8384	12.945	8.68297	5.36974	8.77201	9.28341	3.88457	10.2769
I-2_8835	2.2497	2.77572	2.50957	2.44995	2.8356	2.17655	2.93399	2.09966	1.3037	1.20184	2.05038	3.8638	4.29695	3.98294	5.07124	3.48901	7.10686	2.92213	3.36261	2.46874	3.60735	3.76805	2.92416	3.98921
I-2_8934	7.87679	3.45392	2.96463	4.75925	2.60415	6.1288	12.8184	3.8084	2.06758	2.56777	6.24915	2.70969	11.0659	6.02737	5.81182	4.59522	2.40423	7.81547	2.59546	8.59297	9.11185	10.6789	8.31633	2.2883
I-2_9090	4.48879	1.91642	2.73179	2.96373	1.31479	1.55757	4.23695	2.49831	1.33049	1.94343	3.83808	1.49665	3.97534	1.88577	3.546	1.91179	1.24307	2.32509	1.55424	4.77095	3.9795	3.71965	5.7154	1.18354
I-2_10240	0.79387	0.758896	0.874137	0.824186	0.968035	1.22853	1.04426	1.28158	1.23549	0.88262	1.09967	0.723235	0.807582	0.543669	0.58119	0.296486	0.866772	0.736652	0.748713	0.970474	0.68267	1.03716	0.769481	1.12765
I-2_11417	0.3892	0.677351	0.77877	0.936401	0.640676	1.15924	0.722317	0.582598	0.501516	0.943052	0.624914	0.722653	0.523544	0.575068	0.538459	0.709443	0.476821	0.474814	0.652309	0.889177	0.52319	1.06927	0.450419	0.609321
I-2_12580	1.18596	1.1056	1.25785	1.28119	1.77016	0.728318	0.943535	0.773765	0.538729	0.651122	0.787025	1.10334	1.06049	1.15821	0.963093	0.501631	1.32577	0.747312	0.645312	0.7824	0.903475	0.870834	0.740413	1.4087
I-2_13108	0.71688	0.556844	1.01906	0.510065	0.462126	0.297799	0.427066	0.367065	0.411027	0.434481	0.480133	0.545479	0.367944	0.104331	0.219453	0.087988	0.347683	0.238528	0.430329	0.384192	0.156455	0.267888	0.285087	0.453147
I-2_13816	1.02475	1.09229	1.14316	1.29667	1.4023	1.33763	0.829619	1.23308	1.08165	1.091	1.22957	1.62387	1.36361	0.328074	0.789672	0.86607	1.50422	1.51159	0.99526	1.7621	1.24755	1.13801	0.959469	1.3694
I-2_17093	0.132327	0.193772	0.141605	0.267186	0.167519	0.152995	0.133246	0.180511	0.090163	0.11847	0.0960242	0.177792	0.20748	0.0953942	0.150487	0.105701	0.178872	0.169101	0.130809	0.105815	0.150128	0.111467	0.148113	0.189656
I-2_18013	0.189662	0.120997	0.169361	0.184126	0.113694	0.198426	0.150882	0.217628	0.121145	0.334746	0.154162	0.197462	0.177919	0.0664367	0.100692	0.083892	0.207478	0.155519	0.174628	0.163164	0.25071	0.198094	0.16095	0.223099
I-2_19798	0.245249	0.683781	0.449592	0.370306	0.274985	0.291355	0.222618	0.355998	0.338821	0.251902	0.260146	0.309174	0.256084	0.20566	0.377237	0.287741	0.381891	0.150267	0.272328	0.402988	0.324464	0.409833	0.3514	0.347828
I-2_20121	0.130157	0.32493	0.271638	0.299799	0.290547	0.118466	0.105429	0.19455	0.212535	0.0993369	0.161448	0.571973	0.220164	0.864807	0.403082	0.333936	0.510485	0.088132	0.189997	0.220676	0.131079	0.225086	0.136335	0.109285
I-2_21132	0.228792	0.229113	0.314696	0.282713	0.242292	0.237529	0.195734	0.400124	0.21543	0.260558	0.311877	0.338217	0.29259	0.325831	0.259347	0.205509	0.511062	0.141583	0.229251	0.265684	0.286444	0.297584	0.294611	0.209833
I-2_22003	0.203408	0.260393	0.257345	0.395717	0.352844	0.277202	0.198993	0.415244	0.251931	0.347729	0.308633	0.780585	0.296803	0.844306	0.423669	0.27081	0.683091	0.140753	0.140133	0.267366	0.25075	0.192666	0.436993	0.178848
I-2_23495	0.161281	0.191813	0.182587	0.193191	0.139931	0.15404	0.14065	0.27342	0.246682	0.188738	0.152942	0.213312	0.185799	0.238679	0.111504	0.0869231	0.329796	0.099662	0.129687	0.150995	0.251941	0.209808	0.366481	0.386583
I-2_25258	0.208496	0.112116	0.159042	0.102646	0.0577153	0.123094	0.130635	0.134392	0.11495	0.183732	0.0954488	0.0502265	0.155067	0.047655	0.105435	0.103116	0.0559754	0.0305978	0.159252	0.103026	0.0818103	0.0717663	0.065251	0.0956501
I-2_27659	0.529926	0.771924	0.738834	1.17682	0.921285	0.706776	0.388951	0.689704	0.721847	0.46893	0.576839	1.0933	0.707795	0.13835	0.397828	0.264758	0.916072	0.546228	0.347179	1.02561	0.496145	0.45549	0.573588	0.668579
I-2_29033	0.63123	0.701356	0.691286	0.732286	0.721696	0.854948	0.548726	0.883718	0.832958	0.727191	0.78375	0.732999	0.643841	0.227402	0.426038	0.64669	0.573364	0.555315	0.537054	0.911522	0.719581	0.498309	0.716744	0.74996
I-2_30457	0.694282	0.520374	0.338312	0.661479	0.279036	0.679168	0.756953	0.427673	0.81385	0.347122	0.393016	0.217997	0.478799	0.113738	0.209086	0.391694	0.244764	0.260911	0.402078	0.337683	0.296586	0.425945	0.387659	0.766866
I-2_33591	0.294321	0.378763	0.380024	0.3643	0.261985	0.294872	0.275567	0.310739	0.265656	0.235514	0.242648	0.296809	0.286017	0.121461	0.321504	0.156173	0.137961	0.261829	0.31417	0.291364	0.302515	0.272483	0.305186	0.251337
I-2_34761	0.157502	0.263943	0.213385	0.293339	0.273018	0.17579	0.0967941	0.126595	0.0865154	0.0908934	0.138262	0.39965	0.184945	0.198674	0.251262	0.117931	0.282855	0.123594	0.149645	0.154017	0.120302	0.101083	0.156051	0.119845
I-2_41466	0.20035	0.165611	0.206208	0.239605	0.172846	0.215446	0.15534	0.208399	0.157764	0.222913	0.181806	0.222731	0.177873	0.0449943	0.140246	0.101507	0.197857	0.0842804	0.129375	0.214415	0.222903	0.217532	0.229155	0.276203
I-2_44129	0.196817	0.189669	0.201363	0.139162	0.13473	0.156088	0.14676	0.239692	0.188327	0.139719	0.13284	0.132125	0.130673	0.0540115	0.142518	0.164865	0.0908346	0.0959868	0.14058	0.171902	0.182082	0.163744	0.210041	0.1727
I-2_54986	0.0950812	0.141693	0.117236	0.0757174	0.106172	0.14722	0.092059	0.115428	0.0973155	0.0857338	0.0551089	0.112208	0.0737622	0.03799	0.0988957	0.0926317	0.0743052	0.0369069	0.0892319	0.133588	0.130106	0.108012	0.116868	0.115602
I-2_58629	0.106516	0.223706	0.040442	0.130675	0.178904	0.226611	0.0708086	0.0771572	0.13985	0.259763	0.0294106	0.0747497	0.0938111	0.0213227	0.0484239	0.0495048	0.0641898	0.0748526	0.159048	0.137476	0.110625	0.0880955	0.0914658	0.132784
I-2_67150	0.495261	0.605096	0.568075	0.566894	0.541047	0.488462	0.457495	0.389986	0.535078	0.476592	0.484762	0.522954	0.506223	0.284418	0.673161	0.370432	0.386564	0.390708	0.621601	0.55863	0.627734	0.611948	0.459631	0.557848
I-2_76946	0.0442181	0.0457942	0.083413	0.0710969	0.093351	0.0389953	0.0385125	0.0517244	0.0823513	0.0268733	0.0394175	0.0526151	0.0558826	0.0462659	0.0435522	0.0786898	0.0441087	0.0348803	0.022916	0.0445902	0.045334	0.0903457	0.0353804	0.0949455
I-2_80453	0.207662	0.0918075	0.0436155	0.190679	0.0371724	0.0773116	0.195898	0.0637129	0.176059	0.0400707	0.0292677	0.0294348	0.0921694	0.0240035	0.0565831	0.0503533	0.0359677	0.0347723	0.0194555	0.0426372	0.0632756	0.0635731	0.0402012	0.212514
I-2_89855	0.163792	0.129049	0.171797	0.173413	0.158675	0.135089	0.189775	0.202513	0.143705	0.18056	0.196227	0.126315	0.166183	0.0702914	0.0831363	0.114549	0.12291	0.141947	0.17431	0.222089	0.184358	0.212056	0.23321	0.188577
I-2_98753	0.0177448	0.0298529	0.0282021	0.0130732	0.0181458	0.0147951	0.00829854	0.0428662	0.0187769	0.0191717	0.0115801	0.0167113	0.0131274	0.0075417	0.0163338	0.0273845	0.0108026	0.00447569	0.014388	0.0150599	0.0241339	0.0137603	0.00728364	0.0315185
I-2_106714	0.0249929	0.0247892	0.0214333	0.014062	0.0154754	0.0217333	0.0159217	0.029627	0.0154438	0.0217485	0.018482	0.0143003	0.0245084	0.0109624	0.0309784	0.0308663	0.0101063	0.0168985	0.00803552	0.0188319	0.0189699	0.0203416	0.031929	0.042058
I-2_111685	0.0306435	0.0202275	0.0300398	0.0313046	0.0228493	0.0225043	0.0130566	0.0252401	0.0218316	0.0244574	0.0205996	0.0098623	0.0201361	0.00963071	0.0385605	0.0421544	0.0179304	0.0184372	0.0204207	0.02432	0.0267128	0.0211888	0.0245121	0.0336067
I-2_119485	0.0295108	0.0196327	0.018211	0.0179187	0.0108446	0.0157624	0.0108321	0.0638609	0.0309238	0.0199105	0.0106371	0.0166607	0.0157283	0.00619317	0.0218812	0.01714	0.0129527	0.0303798	0.013852	0.0194507	0.0188499	0.0118217	0.0179135	0.0447515
I-2_127701	0.0386845	0.0198876	0.021139	0.0166284	0.0179771	0.0297532	0.0184878	0.0263568	0.0303803	0.0158761	0.00897275	0.0109063	0.0266831	0.00534378	0.0438994	0.0591268	0.0166757	0.00830333	0.0124401	0.0103367	0.0447067	0.0110456	0.0248972	0.00921207
I-2_147226	0.0603523	0.068442	0.104306	0.0550015	0.10291	0.0301702	0.0672236	0.0798353	0.0389159	0.0715596	0.0799216	0.062263	0.040117	0.0227283	0.0357102	0.0739849	0.0383195	0.0727705	0.0535833	0.0826446	0.0843686	0.078661	0.123817	0.0935135
I-2_163145	0.0115654	0.0226624	0.00767895	0.0197	0.00675021	0.0159718	0.017274	0.0312206	0.0162748	0.0114941	0.0119712	0.00695532	0.0242501	0.00649373	0.0240872	0.0210877	0.0158583	0.0172445	0.0125275	0.00712033	0.0200253	0.0124927	0.00294431	0.0228587
I-2_176413	0.0185605	0.0297744	0.016774	0.0111621	0.0126538	0.0121443	0.0168354	0.0509223	0.0195872	0.0114876	0.0138228	0.0193731	0.00903108	0.00674175	0.0261943	0.0410782	0.0250397	0.0164477	0.00701241	0.0199944	0.0320172	0.00635798	0.0295923	0.0419783
I-2_191856	0.0123724	0.0173271	0.00877223	0.0122855	0.00836027	0.0151723	0.0183811	0.0238851	0.0267023	0.0171395	0.00689494	0.0097984	0.0254357	0.00388306	0.0140454	0.0279262	0.0156148	0.00957054	0.0129092	0.0292472	0.0193272	0.00563298	0.0203168	0.0250719
I-3_2118	0.896166	1.09894	1.34817	1.41243	2.21728	0.985816	0.994607	1.63259	0.963218	0.929027	0.854437	2.65523	0.877646	3.31238	4.61919	1.89231	2.29054	1.25745	0.729691	1.01986	0.870736	0.572138	1.15552	1.09952
I-3_2357	3.64039	3.23724	4.9914	3.11054	6.76043	4.98087	10.2742	5.6706	3.12099	2.28494	5.96643	4.16886	2.81379	2.81982	10.4384	3.68127	3.41253	6.2223	6.50066	3.05252	4.70235	2.9783	2.36054	5.17949
I-3_2517	5.09749	4.74101	10.4829	4.08931	3.82792	3.1928	11.9851	7.09417	5.37049	3.98535	4.79647	3.17676	2.56802	2.37093	14.9529	4.33724	2.57553	5.47023	4.83827	3.99585	3.56834	2.54095	3.24203	5.81214
I-3_2845	34.052	57.3972	95.102	32.3422	33.5642	21.1108	80.3137	42.1357	36.2182	24.0076	30.8925	20.5649	12.1001	18.5416	111.979	43.8752	19.4523	26.6478	37.2574	25.6102	24.398	22.5511	29.781	45.9354
I-3_2948	1.65517	3.03388	2.58363	2.39083	2.7519	0.344958	2.75074	2.68108	0.107683	3.16258	2.12237	1.51442	1.63474	1.44466	1.54302	1.75174	1.48384	1.40084	2.07733	2.89633	3.9696	2.5518	6.76748	2.05338
I-3_3051	3.14535	4.42728	7.10511	3.25426	2.85744	2.08583	6.41922	3.7299	2.98376	3.1631	2.81041	2.2846	1.42341	2.4578	8.9574	3.53072	2.04907	2.59985	3.13041	2.47898	2.0081	2.12326	2.56665	3.4707
I-3_3647	3.7706	3.7362	2.99365	2.77833	4.82436	3.69623	5.77904	4.76217	3.649	2.03821	4.8893	2.52532	2.10811	2.03908	3.91128	2.10518	2.73401	5.0749	4.87693	3.32661	4.33893	3.49816	2.51986	6.14662
I-3_3724	0.682899	2.04187	1.79023	1.36542	1.82876	1.52431	0.926531	2.16382	2.12991	1.7806	1.61817	1.22697	1.18004	0.903038	1.98948	1.92115	1.93633	1.26708	2.82134	2.62553	2.84078	2.27165	4.19454	4.04899
I-3_3904	8.11074	5.93012	10.3938	5.28189	7.09494	8.53134	14.7605	10.6515	7.92365	6.46271	12.9022	4.36321	3.06832	2.43908	2.12157	2.27603	6.08811	18.59	9.45854	9.13539	9.79678	7.0522	6.72779	15.1462
I-3_3928	4.28394	3.8857	5.00456	1.37746	2.63232	2.47463	3.73167	7.59854	2.85604	3.85303	3.67051	2.59671	1.48587	1.87862	3.0511	3.95752	3.03108	3.59993	3.75097	4.69527	4.84237	5.6793	5.4816	4.1245
I-3_4158	2.74961	4.13173	3.71393	5.11817	4.33281	3.25011	2.52142	4.00901	3.0741	2.98922	4.14936	4.3781	3.62462	6.9068	5.66399	7.44973	3.04819	3.48832	2.90026	4.5937	4.60794	3.61774	5.26192	2.83815
I-3_4575	2.30006	1.42221	1.78629	2.09797	3.44149	1.9307	2.66636	3.04743	1.59192	2.19218	2.61049	4.1506	3.31337	6.89333	2.38443	3.31695	7.36791	2.92861	5.6658	2.28912	5.45249	4.28759	1.7648	6.23083
I-3_4993	10.3589	11.5234	11.8996	8.34885	8.49642	10.4418	12.5015	21.0744	12.7933	9.39487	16.5131	5.86844	6.96694	7.30927	7.17293	6.62162	9.43276	15.7633	15.2765	13.6868	14.7993	15.6379	20.6215	25.7158
I-3_5222	2.45152	1.91535	1.50676	1.95695	5.09483	2.54554	3.3025	4.35257	3.03928	2.58284	3.40929	2.63521	2.08485	2.18676	1.94665	2.34744	1.83492	5.13425	6.31198	3.57474	5.93667	4.52804	2.63614	5.87503
I-3_5437	1.90005	3.53666	2.53442	1.60316	2.87866	2.02996	2.45599	3.88409	2.96556	1.92505	2.10513	1.23155	0.965807	1.38019	2.71675	1.13212	1.72812	1.4953	1.85101	2.23561	1.63064	1.26921	3.51723	1.95077
I-3_5605	2.72523	7.81919	4.94999	2.73208	3.65984	3.61823	2.76459	4.2874	4.02962	1.94198	4.46055	2.72239	2.74928	1.67892	6.22099	3.02099	1.92871	2.04393	2.45451	4.71562	2.15465	1.84116	1.73302	3.95702
I-3_5663	1.88648	3.53955	2.67118	0.940154	2.03668	2.32322	2.3462	3.68489	2.73265	2.22723	2.22391	1.48923	1.11823	1.13773	2.50028	0.798257	0.896284	1.77281	1.37569	2.55661	2.40564	2.00031	4.29782	3.09786
I-3_6205	2.22977	2.14016	1.79972	2.1653	3.56748	2.18762	3.52374	3.27373	1.70083	2.72992	2.53371	3.37827	2.82898	3.45076	5.59375	5.31505	2.92386	4.52607	4.26738	1.63742	8.20039	4.47293	2.73007	7.8265
I-3_6422	3.3858	1.61538	2.8297	2.59997	3.37247	3.45536	3.96756	4.75847	2.22092	3.78076	3.96387	2.77958	2.47876	1.38007	2.05263	1.27771	2.98018	4.66961	4.57138	3.14334	5.51333	2.87273	3.59448	5.36411
I-3_6617	3.36105	2.50063	3.09052	2.41457	2.40686	2.91187	2.67121	5.94113	3.42404	3.72995	4.41145	1.43219	1.8844	1.30326	1.73201	1.26275	2.40765	4.1104	4.18407	3.2686	3.7254	3.72203	8.2087	6.61235
I-3_6953	2.12275	5.67084	4.65069	5.03573	7.66394	1.56477	2.62046	2.42731	1.73312	1.82517	2.58033	3.79207	2.30845	9.47923	24.602	18.1241	4.34288	1.90476	2.50589	1.25573	2.75566	2.14562	2.27947	1.79338
I-3_7385	3.20337	2.08847	2.22088	2.51134	3.65137	3.59704	3.96018	5.32962	2.90499	4.17559	4.10131	2.5279	2.3595	0.557557	2.07942	1.5394	2.80728	4.86922	5.1685	3.3587	6.80212	3.30332	4.57815	5.29589
I-3_8207	1.16206	1.83932	1.45846	2.18469	2.06126	1.69548	0.880939	1.12057	1.09212	0.85149	1.54487	3.3457	3.43347	6.67898	3.75791	5.5795	4.38259	1.84157	2.15562	1.27201	2.4765	2.07489	1.11684	1.7658
I-3_8329	7.41916	31.641	16.4556	24.4418	32.5927	13.4843	11.1986	8.91875	14.1249	10.1292	13.4091	38.7186	23.6023	85.9414	47.3898	116.146	23.1606	20.5742	17.8658	12.895	22.0382	19.1645	17.4724	11.4043
I-3_8536	1.42068	4.26731	2.50475	4.55812	4.31041	2.44515	2.14799	1.63168	2.28325	1.90997	2.66466	6.19254	4.19528	10.5398	6.16125	14.3565	4.46005	3.53917	3.24337	2.2576	4.03604	3.46739	2.6372	2.38758
I-3_8710	1.93776	5.56581	2.58247	4.19993	4.90345	2.98305	2.48472	1.4186	2.68046	2.14452	3.57595	3.08516	4.2556	6.21733	3.55309	6.60785	2.75565	4.14556	3.76682	2.35735	3.41342	2.77954	2.98212	1.92393
I-3_8821	3.50684	10.5788	7.44449	9.8891	7.80275	6.00748	3.62924	4.33954	5.90922	3.78886	6.9407	7.66963	7.17384	6.1492	5.63184	13.2568	8.80583	5.63405	9.05642	4.59883	5.32827	7.22226	5.54713	5.78273
I-3_8836	5.00976	7.52325	6.92295	7.82446	7.80047	7.45366	5.38103	6.64916	5.67476	4.67823	9.29601	8.14965	9.13196	10.1879	6.50579	13.5694	13.3964	8.59423	13.499	4.53589	11.3498	10.8906	6.45413	12.7277
I-3_10102	1.18928	0.244509	0.207777	0.89271	0.95801	0.327995	0.261825	1.55615	1.28456	1.09265	1.42167	1.12143	0.119151	1.42847	0.686904	0.579211	1.33773	1.35247	1.08107	1.10188	1.01184	1.39268	1.63644	1.64375
I-3_10233	1.47069	1.243	1.20557	1.01458	0.98604	1.52705	1.23076	2.40379	1.65512	1.19124	1.8707	0.614491	0.774293	0.498134	0.761781	0.534684	0.787224	1.86689	1.37969	1.28148	1.44447	1.90111	2.15207	2.2964
I-3_10876	0.839735	0.240259	0.366941	0.584367	0.763297	0.947008	0.925755	1.36408	0.654556	1.09691	0.945828	0.760799	0.645029	0.183609	0.323296	0.19541	0.731064	1.21818	1.02162	0.894507	1.74838	0.71796	0.896599	0.909672
I-3_11853	1.31386	0.636475	0.473829	0.597763	1.15248	0.201788	0.95933	0.57892	0.426045	0.220182	0.53588	0.977852	0.626407	2.60432	0.811923	1.39952	0.937122	0.563914	0.261519	0.44825	0.816016	0.541328	0.552158	0.595769
I-3_12530	5.01517	2.36316	2.10318	2.3301	3.44556	1.39055	4.41212	1.63561	1.43144	1.28341	2.19354	3.11322	2.21691	4.91166	2.84261	2.75118	2.54578	3.52027	1.55555	1.97038	2.86245	2.90241	1.79775	1.33678
I-3_12611	3.58453	3.69705	2.58406	2.60137	4.06352	2.39765	3.3912	2.80718	2.39438	2.75755	2.79543	2.59258	3.437	3.28875	2.47205	2.85207	3.02792	3.21096	3.17088	3.28107	4.45502	4.66696	3.46027	3.54644
I-3_13812	4.16431	3.60488	4.43593	5.20596	4.10977	5.77428	3.2171	4.16542	5.30156	4.52528	3.80679	4.13875	4.80206	0.66639	1.25049	0.961308	4.16165	4.11978	3.73777	4.79795	4.06363	4.00401	5.33353	3.05294
I-3_14432	2.1721	1.80072	1.86387	2.31786	1.53613	2.60933	1.58688	2.25281	2.33657	2.36188	2.19461	1.57049	1.85229	0.745577	0.238778	0.173164	1.43902	2.02901	2.20329	2.02709	2.16546	2.46316	2.88839	1.87403
I-3_17178	0.326209	0.528405	0.205568	0.48454	0.277006	0.264997	0.31592	0.118036	0.215809	0.180943	0.205771	0.233263	0.454391	0.352843	0.413789	0.44295	0.267158	0.165955	0.310501	0.218863	0.184489	0.164208	0.228292	0.0481278
I-3_17488	0.344577	0.609927	0.294139	0.557006	0.367698	0.285619	0.239181	0.454952	0.306661	0.67717	0.268889	0.53652	0.522805	1.00653	0.462345	0.476482	0.52385	0.213128	0.380276	0.348766	0.363397	0.357073	0.57563	0.434915
I-3_18011	0.319359	0.301813	0.315264	0.269731	0.338101	0.339806	0.332319	0.421363	0.302339	0.654906	0.337274	0.321652	0.269014	0.234912	0.18245	0.18871	0.32866	0.316953	0.489817	0.315012	0.591476	0.381637	0.441249	0.514996
I-3_20111	0.57936	0.844062	0.581348	0.955753	1.80297	0.406152	0.311296	0.679391	0.444987	0.68065	0.544146	2.17715	0.68829	2.66274	1.29057	1.15263	2.25273	0.535797	0.511509	0.617432	0.421291	0.4995	0.595048	0.408636
I-3_20720	0.664007	0.612269	0.712635	0.719879	0.652767	0.627328	0.444746	0.679391	0.534714	1.07894	0.591797	0.729587	0.599979	1.11166	0.445549	0.600397	0.845327	0.444629	0.586704	0.572624	0.604221	0.728971	0.665791	0.793
I-3_21243	1.45681	1.1122	1.24734	1.08142	1.01719	1.18902	0.833107	1.78658	0.922512	1.52	1.68272	1.2054	1.15269	1.29293	0.76756	1.14436	1.87466	0.927025	1.2717	1.36369	1.40384	1.55949	1.46211	1.14952
I-3_22231	0.912373	1.50011	0.948046	1.21856	1.63992	0.624868	0.44781	0.946496	0.565958	0.895535	0.826418	2.3282	1.1224	2.60664	1.50896	1.1826	2.38393	0.774848	0.581776	0.746706	0.592698	0.6958	0.680234	0.69614
I-3_23172	0.890677	1.04795	0.835053	0.636214	0.473701	0.801579	0.331296	0.810156	0.870153	0.900168	0.984969	0.593953	0.656229	0.97453	0.399163	0.32326	0.771275	0.846181	0.591928	0.834197	0.837117	1.13356	0.869176	1.17329
I-3_27637	4.95317	5.13189	6.17013	5.70477	5.14841	6.74038	4.14615	5.0057	7.50492	4.86882	4.73612	5.1631	6.05578	0.648132	1.52762	1.2073	5.26232	5.07414	4.58617	6.32068	4.24865	4.98137	6.426	3.54457
I-3_28514	3.30452	3.00769	2.96418	3.19732	2.65518	3.66709	2.71353	3.33911	3.9719	3.51399	3.55518	2.55018	2.95651	0.380994	0.771244	0.753384	2.44272	3.24317	3.60849	3.16371	3.0684	3.9451	3.95626	2.89535
I-3_33545	0.541704	0.459915	0.450105	0.489601	0.32183	0.400518	0.44562	0.319787	0.352556	0.341313	0.245715	0.385542	0.398641	0.288404	0.345789	0.16394	0.22751	0.338263	0.36555	0.459624	0.299699	0.280683	0.351881	0.27785
I-3_34733	0.554038	1.14671	0.645132	0.861176	0.71126	0.320773	0.199802	0.491782	0.220524	0.330986	0.419102	1.07294	0.858793	1.94622	0.734912	0.676215	0.961033	0.372238	0.222491	0.336892	0.236969	0.270855	0.321695	0.31324
I-3_41463	1.19082	1.06564	1.21904	1.03526	0.822197	0.968932	0.832642	1.20305	0.84179	1.79697	0.948328	0.832357	0.934196	0.325714	0.366974	0.399717	0.79572	0.641944	1.03469	0.89582	1.03078	1.12769	1.18676	1.50449
I-3_56235	0.362678	0.223137	0.204209	0.355488	0.251178	0.426868	0.225639	0.260396	0.358466	0.296588	0.274035	0.303388	0.409051	0.21986	0.152223	0.074376	0.32319	0.28351	0.236737	0.38137	0.204109	0.297963	0.218147	0.182798
I-3_64101	0.639109	0.393961	0.284613	0.410492	0.373911	0.480715	0.539003	0.45636	0.414046	0.424621	0.446432	0.385112	0.507049	0.202573	0.426366	0.151478	0.276338	0.516479	0.4863	0.54509	0.459338	0.456306	0.277828	0.411062
I-3_67120	1.10961	0.885053	0.762673	0.884365	0.800768	0.921902	1.01142	0.713097	0.907745	0.814893	0.654407	0.687039	0.863702	0.378432	0.969088	0.411176	0.478339	0.768876	0.877158	1.01511	0.831112	0.830435	0.87106	0.580343
I-3_78474	0.247617	0.0826433	0.056872	0.114288	0.0581502	0.135985	0.218442	0.0638684	0.222627	0.0775287	0.0612628	0.0755957	0.151152	0.0574565	0.0808721	0.0416782	0.0996976	0.0641708	0.0513061	0.0746936	0.0658693	0.0769628	0.0937507	0.263219
I-3_89773	0.212768	0.109476	0.151679	0.108098	0.125495	0.187433	0.191589	0.203605	0.174245	0.182889	0.244306	0.110392	0.160361	0.0708899	0.0879441	0.0501461	0.0910162	0.210703	0.173364	0.253293	0.15731	0.160895	0.24894	0.187022
I-3_95217	0.0749469	0.0525117	0.0907449	0.067489	0.0760258	0.115559	0.0567153	0.0503502	0.120249	0.0615651	0.0592224	0.0675981	0.0751581	0.015256	0.026931	0.0127969	0.0336144	0.073965	0.0734644	0.0825211	0.0570366	0.0658801	0.0790671	0.0534464
I-3_102089	0.0211703	0.0120311	0.0085762	0.0215647	0.00797847	0.0266573	0.010124	0.00176622	0.0106806	0.0218673	0.011244	0.0233564	0.0229777	0.017598	0.0157705	0.00706379	0.0245176	0.00997607	0.0172393	0.0159328	0.00978353	0.0151334	0.0142854	0.010488
I-3_104754	0.0252852	0.00716551	0.00979022	0.0319893	0.0184256	0.0339805	0.0180264	0.017506	0.0192185	0.0202711	0.0210446	0.0329939	0.0215895	0.0105326	0.0103354	0.00731753	0.0296168	0.0169562	0.00916172	0.0371771	0.0118853	0.0192301	0.0206526	0.0135747
I-3_109945	0.0683449	0.0212847	0.0284201	0.0490871	0.0144136	0.0429296	0.0324031	0.0420174	0.0437425	0.0312558	0.0330632	0.0445846	0.0264228	0.0183037	0.0118555	0.00857133	0.0235486	0.0241185	0.0241565	0.0384282	0.0153461	0.0291249	0.0340641	0.0340199
I-3_117732	0.0222075	0.0199759	0.030537	0.0351617	0.0184181	0.0237326	0.0171302	0.0159377	0.0202236	0.021311	0.0202676	0.0194468	0.0460375	0.0128759	0.0140916	0.00676433	0.026503	0.0252004	0.022078	0.0257512	0.0289849	0.0239669	0.0348761	0.00800722
I-3_122331	0.0309996	0.0184686	0.0256337	0.0241807	0.0178758	0.020378	0.0284398	0.0165762	0.0164238	0.025421	0.0140077	0.0247645	0.0355372	0.0135384	0.0193824	0.00835565	0.0425241	0.0185319	0.0153141	0.0160667	0.0185379	0.0276181	0.0241004	0.0118449
I-3_131882	0.0472305	0.0101375	0.018388	0.0481485	0.0120106	0.0190359	0.0357612	0.0127077	0.0175564	0.0373308	0.00990164	0.0319459	0.0313312	0.000499638	0.0165611	0.00786093	0.0249834	0.022248	0.0128644	0.0222963	0.011247	0.0169391	0.016016	0.0185869
I-3_136074	0.0385121	0.0201106	0.0204661	0.0326578	0.0214633	0.0335838	0.0442192	0.0300633	0.0248985	0.0376903	0.0168192	0.0335806	0.0102532	0.0206917	0.0147986	0.0194138	0.0234553	0.0327992	0.0261365	0.0287307	0.0222956	0.0328389	0.0498591	0.0180491
I-3_145874	0.0266083	0.0252605	0.0409821	0.0323876	0.0339966	0.039771	0.0321036	0.0417527	0.0192102	0.0490982	0.0520337	0.0273296	0.037103	0.0187371	0.0227825	0.0188168	0.0216673	0.0292892	0.0342558	0.0259332	0.0205071	0.0350054	0.0702806	0.0252036
I-3_159178	0.0222783	0.019386	0.0081896	0.0254416	0.00763937	0.0147572	0.0286497	0.0121053	0.0128451	0.0191065	0.0133208	0.0143922	0.0193368	0.0168292	0.0101635	0.00553935	0.0138113	0.0147532	0.00972062	0.0160237	0.0150428	0.0216669	0.0251722	0.0134969
I-3_181278	0.0441903	0.00797557	0.0180765	0.0219199	0.0250946	0.027337	0.0206329	0.0205912	0.0109243	0.0280484	0.0247632	0.0241879	0.0304806	0.0105038	0.0130718	0.00892775	0.0258011	0.0207922	0.0214028	0.0170554	0.00880067	0.0151415	0.0185038	0.0200807
I-4_2845	0.789214	1.33576	1.76414	0.249796	0.341191	0.345563	2.46133	0.727513	0.531019	0.710608	0.507047	0.291912	1.43233	0.587364	6.5666	1.88977	0.862593	0.21134	0.564318	0.705034	0.848745	0.317537	0.800516	1.69021
I-4_3724	0.416315	0.904356	1.84135	0.775122	0.908666	1.02135	0.822147	1.63098	1.26016	1.60691	1.03436	0.800975	0.784323	0.913848	0.563618	0.483532	1.07516	1.13402	1.58556	1.21775	1.82244	1.55727	2.97644	2.39508
I-4_3912	2.92132	2.33143	6.69615	2.6212	2.20885	2.29849	6.21634	4.2989	2.83581	2.92292	3.89531	2.08708	1.38032	1.63636	0.977607	0.99776	2.1505	6.25625	3.16723	2.53984	2.66311	2.68117	2.55927	4.23481
I-4_4040	0.552704	0.769895	2.23909	0.738089	0.814052	1.19455	0.464544	1.87719	1.25672	1.20025	0.878459	0.692809	0.709762	0.688956	0.479713	0.413272	0.766314	1.08637	1.50395	1.27427	1.55675	1.32637	2.42051	2.32384
I-4_4160	3.64305	3.22553	5.38162	3.29651	3.91174	2.53856	4.50294	6.07786	3.61364	6.12051	5.84141	2.41202	2.80057	4.23027	6.62315	4.88612	2.2425	4.16028	4.47479	3.90584	4.48924	6.01039	6.32847	4.68039
I-4_4576	1.18131	0.63194	1.01005	0.906304	1.41141	0.670702	1.35225	1.66653	0.648998	1.17743	1.17348	1.69678	1.96637	13.0099	1.46097	1.59491	4.5792	1.46152	2.27935	0.810133	2.27238	1.53511	0.844909	3.09472
I-4_4995	4.94871	4.04544	6.29488	4.04341	3.5409	5.45323	6.6354	11.3094	7.10191	6.58965	8.00193	3.02961	5.71559	6.50542	1.65164	1.85721	5.37548	8.00166	8.00437	6.73444	6.96184	7.6633	10.3058	9.66711
I-4_6205	0.687421	0.576444	0.510977	0.611139	0.655859	0.406299	0.859727	0.82721	0.458378	0.804022	0.558569	0.934739	0.782384	2.23579	2.32301	2.63853	0.959644	0.742037	0.832678	0.411817	1.47143	0.8808	0.644923	2.134
I-4_6304	1.72753	2.86614	2.86751	2.7357	2.85613	1.58043	2.1555	1.80135	1.80196	1.7469	2.33988	2.73651	2.38383	1.65909	2.18347	1.63154	1.9569	2.20553	2.43061	2.01516	1.87147	2.02937	2.13436	1.89065
I-4_6421	1.85696	1.75567	2.49098	1.91288	1.9599	1.71978	2.55274	2.14422	1.49238	2.15533	2.18983	1.58535	1.62967	1.25581	1.1982	0.905875	1.52576	2.2484	2.17845	1.5045	1.68864	1.50784	1.97389	2.06503
I-4_6617	1.45545	0.969657	1.31958	1.21498	1.18084	1.63228	1.92263	2.75873	2.0599	2.39262	2.43008	0.758318	1.39974	1.41602	0.133988	0.153577	1.39069	2.26574	2.44478	1.5736	1.6401	1.79086	3.42472	2.0994
I-4_6953	0.35534	0.717218	0.574213	0.477772	0.496227	0.378528	0.369533	0.500822	0.314538	0.434807	0.626236	0.318335	0.438026	0.871105	7.18782	3.49646	0.676624	0.175442	0.244265	0.401374	0.530044	0.288919	0.443436	0.592577
I-4_7384	0.672794	0.475871	0.718763	0.542886	0.451223	0.789113	0.962487	1.18302	0.694047	1.03834	0.953987	0.521674	0.482035	0.377669	0.927076	0.713071	0.594045	0.876786	0.835257	0.660377	1.1498	0.5881	0.713559	2.16197
I-4_8199	1.47257	1.46915	1.69946	1.82229	1.81717	1.56953	1.56949	1.23092	0.722439	1.11342	1.0082	2.14325	3.16507	15.1128	4.87313	6.17873	5.83882	1.12484	1.87767	0.699657	1.95076	1.24178	0.619485	2.6132
I-4_8330	2.96855	7.40783	6.25923	4.27704	4.04128	2.93405	4.72624	2.843	2.61671	3.44194	2.36977	4.87004	3.89289	19.2339	82.0634	83.3206	4.35072	2.55725	2.72035	1.46815	4.78366	3.17719	2.75492	5.02532
I-4_8590	2.48625	3.53826	2.08057	3.82839	2.97674	2.81386	4.15103	1.88686	2.15701	2.73662	2.98106	2.3046	2.62857	4.8287	10.2614	11.4717	3.00443	2.10296	2.95163	1.26584	2.24245	1.92951	1.26587	2.45592
I-4_8709	5.07018	7.42945	4.23503	5.99025	5.97528	4.5314	7.78136	2.83572	3.23701	4.77868	3.86518	2.40755	3.92408	6.17306	6.58407	7.2194	3.62759	3.46754	5.06802	1.66871	3.20179	2.4113	2.66328	3.48159
I-4_8835	5.45029	5.99598	5.6119	5.63362	6.62625	5.43426	7.98593	5.97748	3.49381	6.32163	5.82876	4.74511	6.78424	20.0781	9.08771	12.9541	13.5954	5.1764	9.60831	2.24568	7.06739	5.88115	3.33506	12.7225
I-4_9044	1.62952	2.48906	2.33241	1.89379	2.35048	1.52315	2.41451	1.83569	1.03954	1.69445	1.57903	1.67954	2.01422	4.36937	2.61831	3.22916	2.85458	1.52702	2.46241	0.762179	1.7387	1.63055	1.13382	2.60122
I-4_9208	1.29031	2.18531	2.02765	1.70834	1.96021	1.50714	1.45275	1.47288	1.15942	1.16116	1.06441	1.54288	1.91623	2.1857	1.49146	1.74101	1.66726	1.23778	1.51297	1.28035	1.04378	1.10024	1.09016	1.66221
I-4_10153	0.652534	0.471844	0.591999	0.504618	0.676795	0.858885	0.779448	1.13154	0.965832	0.749353	0.897017	0.337926	0.652998	0.670893	0.0795902	0.126189	0.630727	0.93983	0.864165	0.717636	0.656773	0.940604	0.936174	0.74295
I-4_10232	0.747911	0.503626	0.563049	0.571693	0.697445	0.935769	0.889565	1.30566	1.09389	0.782107	1.10754	0.395382	0.668991	0.758539	0.0724791	0.114042	0.600688	1.13945	0.999211	0.749515	0.781874	1.08712	1.07966	0.760526
I-4_12612	5.12139	6.823	4.76502	9.08166	8.51763	5.23839	5.66272	4.67519	5.741	6.29584	7.0554	10.8065	7.75419	3.98358	2.22007	2.57465	7.2241	7.22204	8.09309	6.99839	7.05826	7.74102	6.37864	4.07827
I-4_12804	2.21022	2.57766	1.95196	3.04892	3.28302	2.06056	2.34933	1.88238	2.37963	2.49198	2.89513	4.05365	3.13739	1.71791	0.931272	1.04563	3.07041	2.71934	3.57264	2.67922	2.76173	3.10755	2.52611	1.87739
I-4_13814	3.27549	3.60691	3.37935	3.80947	2.56266	4.22806	2.51164	3.34149	3.94887	2.89858	2.66336	3.36694	3.65671	0.864848	0.957239	0.707807	3.13297	3.09154	2.39595	4.58304	2.94281	2.54556	3.76646	2.94133
I-4_13960	2.29037	2.42267	2.41743	2.44015	1.9188	2.98626	1.98392	2.15828	2.83986	1.80971	2.14077	2.38937	2.73006	0.806672	0.593966	0.407753	2.33701	2.39747	1.68431	3.185	2.33487	1.52542	2.17157	1.69942
I-4_14252	1.5632	1.27894	1.14942	1.48153	1.26146	1.77854	1.59956	1.52389	1.73757	1.5419	1.72864	1.21369	1.43903	0.78435	0.335876	0.26831	1.13576	1.70936	1.42698	1.63259	1.51617	1.43209	1.63446	1.29431
I-4_17182	0.627321	1.1308	0.389396	1.07632	0.742969	0.429697	0.944064	0.419992	0.590524	0.565522	0.654653	0.502389	0.885242	0.841667	0.68402	0.74606	0.478379	0.55089	0.77305	0.489505	0.366958	0.55897	0.394367	0.15345
I-4_17372	0.316069	0.48891	0.177705	0.49924	0.48458	0.202803	0.443952	0.202118	0.238611	0.295521	0.320308	0.370589	0.500249	0.67139	0.382378	0.439461	0.313122	0.331627	0.444653	0.202674	0.197634	0.303679	0.193427	0.0978556
I-4_21253	0.549314	0.354064	0.463986	0.471303	0.445909	0.50477	0.485942	0.578384	0.413724	0.629801	0.712302	0.563608	0.491336	0.514514	0.157787	0.267473	0.797958	0.402041	0.551333	0.449763	0.497937	0.579603	0.435949	0.355181
I-4_22226	0.320979	0.264954	0.283216	0.330255	0.451706	0.334683	0.243359	0.327224	0.273872	0.321159	0.391596	0.515813	0.380183	0.834312	0.0983149	0.114848	0.530863	0.335065	0.287624	0.304989	0.310281	0.318961	0.287795	0.25682
I-4_23179	0.470566	0.328558	0.340617	0.462848	0.362918	0.496641	0.32988	0.395913	0.550556	0.482504	0.610613	0.358664	0.40129	0.579949	0.0420263	0.0472372	0.412804	0.493336	0.342972	0.428199	0.439313	0.528399	0.430807	0.333244
I-4_27634	4.70371	5.62585	5.23704	5.0799	3.42547	5.93055	3.16649	4.63626	5.40462	3.86054	3.21549	4.72106	4.81273	0.971949	1.3872	1.12029	4.47426	4.10114	3.07011	6.48836	4.05002	3.5449	5.32973	3.33754
I-4_28512	2.78286	2.46137	2.05144	2.55093	2.02397	3.09454	2.32461	2.5104	2.91391	2.59838	2.50677	2.26049	2.29709	0.646456	0.579567	0.572092	2.10919	2.71141	2.39434	2.88409	2.3796	2.44858	2.43495	1.8322
I-4_33611	0.200836	0.208368	0.329509	0.174083	0.176742	0.1759	0.256401	0.18831	0.207684	0.174643	0.124027	0.164602	0.189183	0.146162	0.0872117	0.0441835	0.1027	0.207794	0.198461	0.233913	0.185337	0.245591	0.265857	0.323355
I-4_34739	0.216741	0.185248	0.22857	0.31793	0.493345	0.165078	0.195106	0.124176	0.133294	0.154797	0.188948	0.48188	0.312499	0.788683	0.0765938	0.112605	0.343597	0.300374	0.158164	0.128892	0.128178	0.192644	0.141866	0.101883
I-4_41509	0.707233	0.653489	0.722482	0.58322	0.798264	0.632476	0.550348	0.649233	0.633783	1.13574	0.684826	0.760481	0.645453	0.502861	0.0640547	0.114559	0.699102	0.638046	0.729125	0.587738	0.685006	0.955195	0.66336	0.663394
I-4_56394	0.345576	0.357652	0.255367	0.355125	0.217829	0.431721	0.220624	0.279364	0.354931	0.23946	0.23428	0.310261	0.32761	0.11798	0.0700947	0.053114	0.324025	0.304895	0.22431	0.415702	0.220932	0.241064	0.278111	0.239756
I-4_67155	0.643735	0.627545	0.740095	0.423041	0.590126	0.482333	0.762426	0.544517	0.665891	0.58793	0.526404	0.446289	0.525784	0.456871	0.275963	0.118985	0.295306	0.694484	0.619523	0.688267	0.678879	0.822414	0.777844	0.720956
I-4_75645	0.0258673	0.0374529	0.047346	0.0440121	0.0199815	0.0290354	0.0207118	0.0328615	0.0402215	0.039983	0.0299265	0.0441169	0.0379829	0.046255	0.0575602	0.0344905	0.0257085	0.0413275	0.0251837	0.0263664	0.0364671	0.0253752	0.0309338	0.0514025
I-4_78763	0.0669006	0.0262935	0.0517073	0.0634865	0.0667797	0.0387981	0.0345464	0.0357561	0.0670743	0.0523803	0.0532948	0.0520109	0.0465815	0.0512891	0.0245083	0.0146661	0.0458176	0.0911062	0.0605681	0.0527668	0.0489572	0.0723155	0.0292172	0.0672969
I-4_83539	0.0508639	0.0498759	0.0267856	0.0727005	0.0209355	0.0633943	0.0420674	0.0130468	0.0562271	0.0363443	0.0300561	0.0532936	0.0357761	0.0202755	0.00281977	0.0122278	0.0445299	0.0648316	0.0284635	0.0600646	0.0263694	0.0203958	0.0219399	0.0362923
I-4_89560	0.0483176	0.0483521	0.0421054	0.0413263	0.0395894	0.0560344	0.0743186	0.0630593	0.0567045	0.049944	0.0597182	0.0308052	0.0324952	0.0271156	0.0182357	0.0104026	0.0279915	0.0768706	0.0441979	0.0739087	0.0293339	0.0437081	0.0582134	0.0500618
I-4_91512	0.0535012	0.0480755	0.0430218	0.0447701	0.0568369	0.0466411	0.0788802	0.0545977	0.0679945	0.0378949	0.0489283	0.0242044	0.0382839	0.0219386	0.0120343	0.0126757	0.0328806	0.0545674	0.038863	0.0711388	0.0351864	0.0244209	0.0284452	0.0364956
I-4_95521	0.0639771	0.0754839	0.0704883	0.0515818	0.0537247	0.074622	0.0712942	0.0545279	0.0941079	0.0465639	0.0501831	0.0553836	0.0463169	0.015641	0.0210867	0.0114994	0.0420611	0.0616377	0.0542791	0.105622	0.0436895	0.045217	0.0532807	0.049802
I-4_107219	0.0293351	0.017975	0.0216741	0.0181122	0.0144304	0.0122835	0.0117147	0.0116969	0.013747	0.0127925	0.00629475	0.0182705	0.0200082	0.0124067	0.010758	0.00866673	0.0116412	0.0211003	0.0139198	0.0220206	0.0213463	0.0101291	0.0163248	0.0443176
I-4_109284	0.0371044	0.0241492	0.0114393	0.0155047	0.0204802	0.00695603	0.0283164	0.0227308	0.0197344	0.0313904	0.0215976	0.018596	0.0224743	0.0150873	0.0104911	0.00661122	0.0201274	0.0290323	0.0156872	0.0345672	0.0258878	0.0180414	0.0166729	0.0252542
I-4_112326	0.0420356	0.0187888	0.0172112	0.0178236	0.0215309	0.0152565	0.0241025	0.0274657	0.0175922	0.029526	0.0309517	0.0184876	0.0234385	0.0100455	0.00724997	0.00849222	0.0239396	0.030541	0.0117646	0.0242811	0.0172309	0.0271076	0.0230244	0.0437672
I-4_123155	0.0202834	0.0256866	0.017854	0.0178493	0.0114483	0.0179449	0.0228042	0.010741	0.0203308	0.0208842	0.0279669	0.0135552	0.0173288	0.0123988	0.0124657	0.00893177	0.0143727	0.0205639	0.0158749	0.0197113	0.0248641	0.023763	0.0103	0.0250882
I-4_136398	0.0194999	0.0286522	0.016542	0.0151492	0.022752	0.0170631	0.0178805	0.0197838	0.024767	0.0388077	0.0161079	0.025093	0.019265	0.0309991	0.00885559	0.0136259	0.00898077	0.0102186	0.0293352	0.0170283	0.0390914	0.0250345	0.027638	0.0393888
I-4_150276	0.0117596	0.0119185	0.0275776	0.020538	0.0168393	0.0110383	0.0247915	0.0188356	0.01425	0.0156343	0.0169744	0.0108929	0.0115187	0.0115013	0.00884693	0.00602439	0.0112611	0.0233476	0.0236318	0.0173094	0.0211361	0.0153607	0.0091613	0.0525914
I-4_166019	0.00739852	0.00614879	0.00774203	0.00876665	0.019974	0.0134751	0.0212655	0.0165321	0.00967042	0.0133043	0.0161285	0.0135531	0.00808353	0.00664145	0.00593818	0.00632559	0.00990842	0.0110567	0.014015	0.00954734	0.0203924	0.0149925	0.0312817	0.0134591
I-4_177201	0.0175556	0.00874118	0.00935126	0.00572595	0.0228838	0.0127727	0.012088	0.00690221	0.012435	0.0144918	0.0232421	0.0153141	0.0241349	0.00866032	0.00377286	0.00656409	0.0160834	0.0165297	0.0213214	0.0128266	0.0181007	0.00877659	0.0177847	0.0309723
I-4_192608	0.00665651	0.00636765	0.00815063	0.0136666	0.0121871	0.0242215	0.0263556	0.0164193	0.0160081	0.014306	0.000873517	0.0161602	0.014188	0.0132086	0.00917014	0.00381925	0.00402911	0.0118952	0.0111796	0.0180061	0.00992399	0.0143486	0.0117149	0.00505715
