# Supplementary material for: Plasma Proteome Profiles Associated with Diet-Induced Metabolic Syndrome and the Early Onset of Metabolic Syndrome in a Pig Model
Source: PLoS One. 2013 Sep 23;8(9):e73087. doi: 10.1371/journal.pone.0073087 (PMC3781149; doi:10.1371/journal.pone.0073087)
Supplement: File S3 — All correlations between all protein peaks and all physiological parameters. (XLSX) [file pone.0073087.s003.xlsx]

## Sheet: Information
Correlations between the protein peak heights and parameter measurements
Correlations were calculated taking either the data of all animals or only the data of control animals
Correlations between peaks and parameters >0.9 were collected in a separate sheet for both calculations
Color code:	Correlation	(For the parameters in sheets corr>0.9 only)
	>0.5
	>0.75
	>0.9
	>0.95

## Sheet: All animals correlations param
Protein peak / parameter	Body Weight (kg)	CRP (mg/L)	Glucose during fasting (mM)	Glucose postprandial (mM)	Glucose 3 hr postprandial (mM)	Insulin during fasting (ng/ml)	Insulin postprandial (ng/ml)	Cholesterol during fasting (includes LDL and VLDL)	LDL	VLDL	HDL	HDL / Cholesterol (%)	HDL / LDL (%)	Triglycerids (TG) during fasting (mmol/L)	TG postprandial (mmol/L)	Plasma TG	TG in Kidney (g/kg)	NEFA during fasting (mM)	NEFA postprandial (mM)	Plasma NEFA	Omental fat depot (g)	Omental fat depot per kg body fat	Retroperitoneal fat (g)	Retroperitoneal fat depot per kg body weight
C7-1_2015	0.231661	-0.176553	-0.117376	-0.131028	0.174194	0.34796	0.243242	-0.0752376	-0.0190005	-0.113285	0.125018	-0.0666975	-0.0800261	-0.0643117	-0.270808	-0.0716509	0.0242565	-0.105656	-0.063038	-0.106078	0.452345	0.452345	0.395608	0.395608
C7-1_2039	0.285877	-0.159002	-0.165356	-0.219638	0.178499	0.180467	0.367331	-0.125807	-0.0608994	-0.152599	-0.0709504	-0.14898	-0.157608	-0.160391	-0.358193	-0.131947	-0.0600319	-0.139147	-0.122425	-0.20162	0.449131	0.449131	0.373704	0.373704
C7-1_2157	0.175828	0.079429	-0.16022	-0.0961151	-0.269632	0.331476	0.0298176	-0.0370032	0.000390578	-0.0684824	0.160662	-0.179015	-0.167267	-0.207256	-0.228814	-0.101321	-0.154485	0.168033	-0.0775801	-0.270353	0.21517	0.21517	0.192478	0.192478
C7-1_2173	-0.249459	-0.304007	-0.417805	-0.132449	0.275992	-0.191462	0.36609	-0.3385	-0.291817	-0.352269	-0.156706	0.0449004	-0.015907	0.030121	-0.171024	0.124334	0.300123	0.00917083	0.0167416	0.00077637	0.0223744	0.0223744	-0.0640476	-0.0640476
C7-1_2195	0.212086	-0.201659	-0.22177	-0.138249	0.223167	0.0461153	0.454804	-0.100613	-0.0414447	-0.126465	-0.0450457	-0.176003	-0.180738	-0.0266073	-0.225575	-0.0231087	0.148373	-0.103682	-0.0133403	-0.0696765	0.447482	0.447482	0.338813	0.338813
C7-1_2219	0.14219	-0.295424	-0.192857	-0.165018	0.248231	0.199254	0.400513	-0.123072	-0.0657633	-0.156043	0.0493165	-0.0783377	-0.0925646	-0.024133	-0.2316	-0.100495	0.0895333	-0.152076	-0.0216358	-0.090149	0.435142	0.435142	0.325205	0.325205
C7-1_2241	0.286178	-0.143206	-0.144588	-0.159158	0.0739218	0.358033	0.432478	-0.00516533	0.0602982	-0.0475432	0.134955	-0.173094	-0.16767	-0.0935468	-0.258057	-0.116236	-0.00146352	-0.101403	-0.0728193	-0.0789338	0.522753	0.522753	0.430132	0.430132
C7-1_2264	0.327388	-0.114097	-0.0962123	-0.0892787	0.177777	0.301317	0.295936	0.0201029	0.0799771	-0.016935	0.106247	-0.13192	-0.132865	-0.00542658	-0.181556	-0.0651415	0.000417125	-0.137845	-0.00217839	-0.0589633	0.472301	0.472301	0.485011	0.485011
C7-1_2444	0.139141	-0.308011	-0.197377	-0.125027	0.259616	0.202059	0.46476	-0.124487	-0.0736696	-0.149048	-0.0157648	-0.0556431	-0.0806414	0.00212242	-0.226335	-0.0773334	0.119012	-0.193762	-0.0438533	-0.0485085	0.458419	0.458419	0.357823	0.357823
C7-1_2467	0.211185	-0.241417	-0.140825	-0.123823	0.218143	0.30459	0.380226	-0.0482889	0.00563641	-0.079886	0.0638772	-0.116764	-0.127567	-0.0299252	-0.239642	-0.117981	0.0427723	-0.181185	-0.0545309	-0.0864772	0.477359	0.477359	0.421714	0.421714
C7-1_2492	0.290933	-0.0649703	-0.010702	-0.020734	0.224298	0.278141	0.23577	0.0853721	0.128587	0.0576708	0.0995174	-0.146353	-0.132597	0.0453361	-0.15923	-0.00997901	0.0516245	-0.121098	-0.00096968	-0.0120306	0.47923	0.47923	0.470987	0.470987
C7-1_2653	0.566907	0.488514	0.361259	0.349857	0.100097	0.194122	0.126981	0.577169	0.639881	0.521584	0.40272	-0.594229	-0.487875	0.340312	0.373277	0.291707	0.137958	0.277727	0.435224	0.247173	0.303879	0.303879	0.308602	0.308602
C7-1_2820	0.382372	0.473565	0.0954414	0.265067	0.0259349	0.239077	0.0266737	0.421232	0.470342	0.370952	0.393095	-0.429382	-0.371803	0.280298	0.245102	0.235483	0.141249	0.260863	0.355037	0.18467	0.335428	0.335428	0.34687	0.34687
C7-1_2902	-0.0350504	0.149918	-0.0481074	0.20179	0.400738	-0.305911	0.163267	-0.120109	-0.0492711	-0.155797	0.00402874	-0.176887	-0.194797	0.330422	0.175798	0.485578	0.490058	0.383192	0.392012	0.192592	-0.103614	-0.103614	-0.172881	-0.172881
C7-1_2965	-0.339688	-0.342032	-0.222994	-0.0606606	0.354593	0.0894373	0.0939717	-0.459944	-0.442658	-0.470309	-0.0455945	0.342241	0.252294	0.0636986	-0.205951	0.129504	0.328324	-0.0496903	-0.0287601	-0.0620186	-0.17378	-0.17378	-0.162241	-0.162241
C7-1_3129	-0.133467	0.0218952	-0.0482135	0.297947	0.229016	-0.327776	-0.255098	-0.14503	-0.114349	-0.169783	0.100897	-0.0576611	-0.116395	0.326452	0.344723	0.48557	0.466106	0.409207	0.487804	0.276851	-0.0784502	-0.0784502	-0.0879262	-0.0879262
C7-1_3177	0.449005	0.399125	0.166013	0.294993	0.0847873	0.127957	0.124399	0.389728	0.467168	0.323913	0.412685	-0.502568	-0.429081	0.340329	0.354937	0.371216	0.218333	0.385654	0.503626	0.208815	0.239236	0.239236	0.207691	0.207691
C7-1_3357	-0.00459619	0.240933	0.0995697	0.386043	0.248809	-0.242964	-0.174032	-0.0330454	0.0311275	-0.0827973	0.228261	-0.223562	-0.264692	0.407906	0.415758	0.656023	0.586137	0.584945	0.575247	0.370282	-0.186167	-0.186167	-0.220744	-0.220744
C7-1_3731	-0.0243489	0.265495	0.219007	0.305447	0.0990934	-0.240887	0.151047	-0.034034	-0.011681	-0.0456211	0.00584917	-0.118027	-0.0911997	0.2021	0.133904	0.551105	0.532759	0.394148	0.182232	0.45471	0.157691	0.157691	0.0595563	0.0595563
C7-1_391	-0.121781	0.114662	-0.124043	0.110988	-0.030252	-0.141192	-0.0402078	-0.156146	-0.142374	-0.164471	-0.00288164	-0.0202906	-0.0596113	0.0265684	0.0302111	0.38219	0.283909	0.268049	0.133765	0.230781	0.0248461	0.0248461	0.0418966	0.0418966
C7-1_4058	-0.29691	-0.00881848	-0.180258	0.0512702	-0.0287747	-0.175824	0.114627	-0.287754	-0.285733	-0.290827	-0.0188785	0.14309	0.14126	0.018915	-0.0957621	0.337052	0.402586	0.258782	-0.0143233	0.170376	0.0245306	0.0245306	-0.0549753	-0.0549753
C7-1_4171	0.156826	0.109589	0.150809	0.107157	-0.200732	-0.107975	0.168852	0.0284778	0.0131285	0.0520029	-0.193444	-0.151385	-0.15579	-0.104261	0.022081	0.239098	0.126655	0.125886	-0.091343	0.228876	0.0572537	0.0572537	0.0352875	0.0352875
C7-1_4245	0.191315	0.108001	-0.0147369	-0.051796	-0.268063	0.0182836	0.303527	0.0989632	0.127174	0.0786783	0.098566	-0.200292	-0.158393	-0.213543	-0.100755	0.057501	0.0488594	0.0620053	-0.0965122	0.191157	0.348843	0.348843	0.256322	0.256322
C7-1_4468	-0.364235	-0.34923	-0.212604	-0.399607	0.0214378	0.00911667	-0.303955	-0.349006	-0.3949	-0.326013	-0.0672456	0.516605	0.485994	-0.253915	-0.269812	-0.481622	-0.34345	-0.324123	-0.288219	-0.423126	-0.339379	-0.339379	-0.265702	-0.265702
C7-1_4573	0.186991	0.570636	0.394496	0.608688	0.204531	0.182977	-0.0997759	0.473926	0.54498	0.390251	0.681226	-0.468159	-0.402592	0.675136	0.705775	0.606413	0.483367	0.653343	0.816	0.495527	0.0437114	0.0437114	-0.0151123	-0.0151123
C7-1_4622	0.291604	0.736807	0.534803	0.538683	-0.016747	0.0438583	0.0380811	0.869739	0.855165	0.872957	0.18067	-0.581329	-0.469242	0.542228	0.608996	0.256046	0.0308644	0.257872	0.40847	0.506392	0.263607	0.263607	0.228454	0.228454
C7-1_4783	0.523694	0.571675	0.31749	0.415587	-0.0286447	0.300377	0.154666	0.642912	0.710405	0.57331	0.556271	-0.655584	-0.543539	0.408644	0.479871	0.361953	0.171681	0.421599	0.552445	0.304741	0.323584	0.323584	0.261562	0.261562
C7-1_4994	-0.430013	-0.122531	0.0822902	0.291386	0.523023	-0.22699	-0.30419	-0.261565	-0.303712	-0.2343	-0.127761	0.349494	0.281499	0.400703	0.084969	0.469559	0.607409	0.108375	0.116221	0.277067	-0.163828	-0.163828	-0.179133	-0.179133
C7-1_5005	-0.497469	-0.141898	0.178555	0.245344	0.582147	-0.243067	-0.358932	-0.285538	-0.322638	-0.261682	-0.11927	0.346057	0.261208	0.388442	0.108117	0.43497	0.57136	0.177074	0.14026	0.334645	-0.169129	-0.169129	-0.259789	-0.259789
C7-1_6248	0.468727	0.549831	0.301612	0.451021	0.0196266	0.189814	0.118182	0.541716	0.617316	0.466911	0.556848	-0.596054	-0.493703	0.467634	0.544403	0.484412	0.278761	0.531379	0.642666	0.35814	0.250623	0.250623	0.201349	0.201349
C7-1_6433	-0.387926	-0.40842	-0.169168	-0.0203931	0.353491	-0.0309579	-0.291798	-0.578033	-0.589009	-0.573202	-0.0846543	0.504538	0.37899	-0.00939146	-0.196372	0.109364	0.298021	-0.102338	-0.0178865	-0.119522	-0.270982	-0.270982	-0.17345	-0.17345
C7-1_6624	-0.435599	-0.433063	-0.238307	0.0168204	0.340218	-0.237	-0.348069	-0.498132	-0.532138	-0.475204	-0.15896	0.48316	0.375817	0.0575576	-0.145746	0.213361	0.382422	-0.0816204	-0.0355388	-0.0448496	-0.228007	-0.228007	-0.2327	-0.2327
C7-1_7396	-0.331648	-0.305352	-0.151021	0.0772583	0.334389	0.0586339	-0.188552	-0.48548	-0.475146	-0.50312	0.0799038	0.419655	0.31715	0.12743	-0.0647702	0.229915	0.388566	0.0454033	0.140308	-0.0341587	-0.227779	-0.227779	-0.161065	-0.161065
C7-1_7645	-0.127399	-0.282414	-0.0561636	-0.161906	0.0111687	-0.271427	0.000918295	-0.427094	-0.44429	-0.386478	-0.462159	0.217316	0.114267	-0.213874	-0.171199	0.0125458	0.00511916	-0.00539387	-0.210162	-0.118477	-0.344342	-0.344342	-0.341524	-0.341524
C7-1_7982	-0.495189	-0.0104739	0.0141913	-0.0556544	0.49617	-0.370187	-0.298885	-0.336925	-0.353285	-0.315864	-0.214125	0.269007	0.18281	0.235052	0.0808109	0.113076	0.206202	0.0659781	0.174499	0.0512676	-0.489942	-0.489942	-0.444701	-0.444701
C7-1_8253	0.0616526	-0.2921	0.102886	-0.31964	0.0654025	-0.0725861	-0.0435979	-0.252392	-0.283197	-0.206331	-0.422172	0.173559	0.131577	-0.348041	-0.265728	-0.403002	-0.388053	-0.322361	-0.37016	-0.380441	-0.337116	-0.337116	-0.217647	-0.217647
C7-1_8267	0.0617129	-0.32638	0.108913	-0.30101	0.165109	-0.0826123	-0.0752919	-0.301354	-0.320488	-0.261769	-0.418751	0.152064	0.0872557	-0.332899	-0.270788	-0.372225	-0.316825	-0.297874	-0.332021	-0.360873	-0.32735	-0.32735	-0.198427	-0.198427
C7-1_8284	0.00250035	-0.18169	0.1582	-0.116177	0.278288	-0.182655	-0.0800779	-0.359231	-0.345719	-0.337442	-0.4008	0.050858	-0.0454254	-0.157837	-0.119303	-0.0731762	-0.0727937	-0.000933575	-0.0944169	-0.167795	-0.378377	-0.378377	-0.255031	-0.255031
C7-1_8316	-0.21785	-0.138646	0.0255207	-0.027122	0.151861	-0.371289	-0.0341576	-0.387194	-0.398187	-0.342721	-0.539295	0.146332	0.0297853	-0.0538162	-0.0742571	0.144443	0.116596	0.107154	-0.128804	0.0289432	-0.398483	-0.398483	-0.381252	-0.381252
C7-1_8331	-0.202935	0.077346	0.145273	0.220616	0.178553	-0.379881	-0.0603468	-0.235149	-0.224776	-0.209242	-0.413548	-0.044113	-0.153298	0.140564	0.143302	0.388992	0.292395	0.350842	0.0996624	0.246213	-0.394659	-0.394659	-0.376419	-0.376419
C7-1_8929	-0.146313	-0.240612	-0.0740572	-0.369853	-0.0221593	-0.113743	-0.172986	-0.17039	-0.221154	-0.133973	-0.175134	0.352743	0.361877	-0.247255	-0.201556	-0.476497	-0.392245	-0.367892	-0.30222	-0.366296	-0.263186	-0.263186	-0.230762	-0.230762
C7-1_8946	-0.189012	-0.256327	-0.0682084	-0.357867	-0.00199402	-0.0256492	-0.230883	-0.206454	-0.255109	-0.174978	-0.132675	0.379707	0.373683	-0.268454	-0.240534	-0.497231	-0.383986	-0.365858	-0.321632	-0.369668	-0.252107	-0.252107	-0.180979	-0.180979
C7-1_9054	-0.0241929	-0.253988	-0.13364	-0.302135	0.33998	-0.0198759	-0.319622	-0.268678	-0.281913	-0.277784	0.146811	0.376529	0.375146	-0.163607	-0.247442	-0.264842	-0.0379562	-0.326233	-0.105018	-0.265147	0.00681494	0.00681494	0.140041	0.140041
C7-1_11887	0.274982	0.615739	0.271287	0.502684	-0.284651	0.13532	0.171835	0.892872	0.859747	0.916225	0.046499	-0.607497	-0.523158	0.382688	0.453641	0.223414	-0.0171205	0.11197	0.165236	0.467231	0.29789	0.29789	0.322696	0.322696
C7-1_12634	0.321761	0.652706	0.295105	0.52748	-0.293126	0.245774	0.148593	0.948994	0.926121	0.953829	0.221631	-0.632669	-0.520217	0.429776	0.50282	0.256518	-0.00616498	0.19202	0.242943	0.462213	0.33682	0.33682	0.344402	0.344402
C7-1_13820	-0.425672	-0.142255	-0.190811	0.025777	0.0885009	-0.125642	0.0904279	-0.424238	-0.414864	-0.418688	-0.188335	0.217571	0.124229	-0.0173559	-0.173545	0.282269	0.391099	0.164906	-0.112467	0.130244	-0.239517	-0.239517	-0.280179	-0.280179
C7-1_14677	-0.338371	-0.14731	-0.44905	-0.116072	-0.189758	-0.212611	0.199293	-0.240819	-0.23542	-0.240161	-0.0768974	0.100964	0.0750632	-0.0755163	-0.130675	0.116619	0.19203	0.110852	-0.0542824	0.0333108	0.0174203	0.0174203	-0.100441	-0.100441
C7-1_18906	-0.077889	-0.107127	-0.354478	-0.143987	-0.254708	-0.190102	0.586268	-0.128518	-0.0817633	-0.143272	-0.112519	-0.135983	-0.14335	-0.13732	-0.130268	-0.0398498	0.11142	0.013372	-0.0624097	0.186629	0.471013	0.471013	0.261886	0.261886
C7-1_19817	0.0993953	0.0016933	-0.268341	-0.0539528	-0.330918	-0.0525322	0.586648	0.0586478	0.101516	0.0379084	0.0123325	-0.252175	-0.223298	-0.112747	-0.0744053	0.0268722	0.138841	0.0279482	-0.0689243	0.220906	0.469935	0.469935	0.333677	0.333677
C7-1_20000	0.115967	0.0426193	-0.217947	-0.0382489	-0.320649	-0.0262729	0.583444	0.097401	0.142246	0.0744798	0.0334649	-0.284323	-0.25095	-0.107578	-0.0650364	0.033712	0.136012	0.0455591	-0.0643992	0.24411	0.471013	0.471013	0.336395	0.336395
C7-1_22258	0.505318	0.704129	0.464845	0.463947	-0.238966	0.0822757	0.170012	0.827245	0.830316	0.822632	0.166788	-0.674298	-0.548285	0.279421	0.454728	0.279399	-0.0309437	0.23069	0.277868	0.499545	0.452878	0.452878	0.477691	0.477691
C7-1_25582	-0.592449	-0.506203	-0.370584	-0.156939	0.0790686	0.172769	-0.294206	-0.402801	-0.4292	-0.395342	0.000431357	0.453904	0.341156	-0.0747329	-0.191	-0.0634426	0.00216295	-0.0773858	-0.164389	-0.0907264	-0.211182	-0.211182	-0.157033	-0.157033
C7-1_27459	-0.123704	-0.26606	-0.469101	-0.213447	-0.0539404	-0.00953205	0.149598	-0.373663	-0.32928	-0.402362	0.0336804	0.131544	0.0958094	-0.182363	-0.236232	0.0674641	0.0429192	0.0225615	0.0186369	-0.198206	0.0303173	0.0303173	0.00188018	0.00188018
C7-1_29061	0.225345	-0.220147	-0.261663	-0.267025	-0.255298	0.0929653	0.155788	-0.191209	-0.178474	-0.208465	0.106868	0.139088	0.191532	-0.389703	-0.314201	-0.0718969	-0.145925	-0.160186	-0.16979	-0.225323	0.290476	0.290476	0.349073	0.349073
C7-1_34244	0.624654	0.573428	0.373202	0.411186	-0.151893	0.35803	0.162008	0.85676	0.842338	0.856929	0.215021	-0.598546	-0.490571	0.292453	0.331602	0.14106	-0.0605549	-0.0101838	0.169178	0.340097	0.580577	0.580577	0.625143	0.625143
C7-1_37730	0.337867	-0.0433187	0.23568	0.0769196	-0.160246	0.374419	0.365798	0.160077	0.175759	0.133594	0.256904	-0.138365	-0.0542022	-0.0603517	-0.0160565	0.0764017	0.0524517	0.0121207	-0.019306	0.0795018	0.363556	0.363556	0.241442	0.241442
C7-1_44670	0.424659	-0.172499	-0.00972502	-0.144865	-0.283286	0.486148	0.236162	0.0308438	0.0356652	0.00651225	0.273939	0.00105428	0.0642979	-0.269773	-0.23736	-0.0815255	-0.113313	-0.0920589	-0.186743	-0.165527	0.469047	0.469047	0.345023	0.345023
C7-1_54484	-0.421136	-0.419532	-0.386909	-0.380831	-0.0476869	0.00169847	0.148303	-0.445882	-0.433247	-0.444618	-0.158355	0.23954	0.132484	-0.19441	-0.263037	-0.12361	-0.0411102	0.0527102	-0.187171	-0.103233	-0.0860926	-0.0860926	-0.33433	-0.33433
C7-1_64426	-0.335333	-0.122778	-0.155439	0.261529	-0.1272	0.132885	-0.182058	-0.0650269	-0.0744727	-0.0963939	0.428288	0.246917	0.241799	0.337906	0.311907	0.38058	0.368324	0.338952	0.344272	0.28609	0.0777139	0.0777139	0.00585164	0.00585164
C7-1_69545	0.239984	-0.340285	-0.298996	-0.257398	-0.335568	0.195774	0.453452	-0.132569	-0.12503	-0.141071	0.0393136	0.0734854	0.112621	-0.330052	-0.248489	-0.119543	-0.100385	-0.213342	-0.248159	-0.155558	0.264336	0.264336	0.287341	0.287341
C7-1_73282	0.457807	-0.157063	-0.0405796	-0.226129	-0.410368	0.272649	0.453086	0.114822	0.1325	0.093644	0.173407	-0.129954	-0.0435525	-0.334515	-0.151734	-0.19765	-0.201935	-0.155392	-0.217592	-0.0767181	0.389033	0.389033	0.350116	0.350116
C7-1_79932	0.139397	0.012629	-0.0837368	-0.0415926	-0.185087	0.181561	0.563149	0.0771857	0.134971	0.0375339	0.159229	-0.324614	-0.328019	-0.0595734	-0.046105	-0.0172358	0.193391	0.0949731	-0.00570171	0.210537	0.41522	0.41522	0.152734	0.152734
C7-1_90084	-0.332103	-0.411076	-0.314264	-0.192838	-0.0246311	0.00472916	-0.170342	-0.269122	-0.287522	-0.267559	0.0465366	0.363001	0.305861	-0.0451396	-0.138592	-0.0322126	0.0238169	-0.0105136	-0.083026	-0.0199105	0.166106	0.166106	-0.0269608	-0.0269608
C7-1_92386	-0.277149	-0.0765237	0.0317406	0.0453842	0.453504	0.0944325	-0.223239	-0.108877	-0.116997	-0.123373	0.207618	0.0772273	0.0177766	0.138982	-0.0787388	0.0430383	0.418903	-0.0716507	0.0344535	0.118424	0.042777	0.042777	-0.156693	-0.156693
C7-1_94809	-0.206839	-0.32755	-0.20016	-0.328791	0.122898	0.0245135	0.0198068	-0.130696	-0.151764	-0.118822	-0.0424012	0.163615	0.145291	-0.19734	-0.355404	-0.308865	-0.0797371	-0.309827	-0.273385	-0.111369	0.373126	0.373126	0.0871116	0.0871116
C7-1_96320	-0.0668123	-0.0157617	-0.153359	-0.0391637	0.241727	-0.39791	0.00792151	-0.293459	-0.256896	-0.323821	0.112077	0.00666079	0.00413222	0.0204158	-0.000741878	0.172882	0.423187	0.103878	0.253605	0.0925384	0.130698	0.130698	0.0611133	0.0611133
C7-1_98951	-0.144529	-0.178935	-0.264219	-0.134135	0.0326466	0.111707	0.0782184	-0.144871	-0.125906	-0.171007	0.186179	0.0751041	0.0706485	-0.0753287	-0.219234	-0.0544737	0.10554	-0.0473387	-0.0192177	-0.0528599	0.401163	0.401163	0.117678	0.117678
C7-1_103431	-0.0612846	-0.261756	-0.375281	-0.205913	-0.0430993	0.263012	0.102093	-0.159717	-0.142182	-0.185325	0.185787	0.206919	0.176805	-0.105574	-0.259657	-0.222328	-0.0359951	-0.200375	-0.0830469	-0.149342	0.429575	0.429575	0.318727	0.318727
C7-1_108488	-0.256862	-0.226573	-0.28709	-0.014936	-0.217636	0.169828	-0.226897	-0.215488	-0.24215	-0.221291	0.19307	0.424972	0.366474	-0.0132931	-0.0487217	0.01136	0.0653793	-0.0311346	-0.00809056	-0.02135	0.0698406	0.0698406	0.0314015	0.0314015
C7-1_110921	-0.452864	-0.1923	-0.170566	0.083627	0.168598	0.00966882	-0.459968	-0.302268	-0.297237	-0.338146	0.362121	0.335796	0.272754	0.180989	0.115844	0.232293	0.315565	0.243192	0.313042	0.0341185	-0.196576	-0.196576	-0.282115	-0.282115
C7-1_115760	-0.399047	-0.277838	-0.365656	-0.169201	-0.101078	0.221188	-0.233856	-0.162019	-0.178232	-0.178002	0.264759	0.279846	0.246783	-0.0506375	-0.119037	-0.200534	-0.113964	-0.0723029	0.0256039	-0.239814	0.0182486	0.0182486	-0.136187	-0.136187
C7-1_125748	-0.175872	-0.251504	-0.31461	-0.0648934	-0.0271844	0.387917	0.0312978	-0.118959	-0.109178	-0.155755	0.374057	0.246143	0.235974	0.00678034	-0.100284	0.0446239	0.101133	-0.0469945	0.0243756	-0.051973	0.104646	0.104646	0.0603003	0.0603003
C7-1_146725	0.471612	-0.0850091	0.0335474	-0.245107	-0.408567	0.239083	0.455972	0.105909	0.124462	0.0915126	0.0840611	-0.133103	-0.0588112	-0.400718	-0.223639	-0.231433	-0.224358	-0.166446	-0.31539	-0.0477384	0.392002	0.392002	0.344346	0.344346
C7-1_177381	-0.1395	-0.339468	-0.456775	-0.246872	-0.188126	0.29761	-0.0101112	-0.152569	-0.15489	-0.173192	0.241863	0.353499	0.358601	-0.0837102	-0.181898	-0.167397	-0.204425	-0.121497	-0.0498399	-0.285459	0.187412	0.187412	0.119632	0.119632
C7-1_191648	-0.451964	-0.262722	-0.185243	-0.0264559	0.102617	0.223201	-0.311164	-0.227374	-0.244231	-0.24504	0.27894	0.312894	0.260685	0.0287506	-0.114163	0.0188988	0.16939	0.00991937	0.0145809	-0.0357453	-0.0046064	-0.0046064	-0.156018	-0.156018
C7-2_2016	-0.122231	-0.341177	-0.176192	-0.186916	0.0108399	0.0727775	-0.325709	-0.188737	-0.196118	-0.210679	0.265943	0.332827	0.29313	-0.0814268	-0.0198594	-0.0815041	-0.095819	-0.0839406	0.0661955	-0.094645	-0.156584	-0.156584	-0.0450231	-0.0450231
C7-2_2219	-0.0280367	-0.331446	-0.0797777	-0.211104	-0.0792621	-0.0188865	-0.296661	-0.221945	-0.231195	-0.243366	0.265406	0.340425	0.32199	-0.158438	-0.035846	-0.0702606	-0.0752491	-0.0522764	0.0529542	-0.077267	-0.122855	-0.122855	-0.00193773	-0.00193773
C7-2_2358	0.0390913	-0.243845	-0.0458989	-0.0987879	-0.187836	0.0359772	0.17138	-0.323401	-0.319224	-0.300105	-0.335712	0.0346725	-0.0616032	-0.340562	-0.288105	-0.0411613	-0.0805014	0.0265182	-0.350134	-0.116471	-0.0603824	-0.0603824	-0.0883801	-0.0883801
C7-2_2467	-0.062131	-0.355315	-0.173715	-0.279049	-0.123817	0.0574683	-0.301887	-0.190725	-0.209903	-0.202429	0.211612	0.315799	0.282214	-0.221836	-0.105861	-0.201607	-0.192944	-0.152424	-0.043357	-0.187873	-0.149226	-0.149226	-0.0550346	-0.0550346
C7-2_2510	-0.124147	-0.479609	-0.160517	-0.19972	-0.0543463	-0.0102642	-0.0905559	-0.501771	-0.513557	-0.484053	-0.21022	0.321731	0.189453	-0.338706	-0.292339	-0.0700915	-0.0582843	-0.0788029	-0.283163	-0.152451	-0.189617	-0.189617	-0.128673	-0.128673
C7-2_2653	0.460534	0.360681	0.446443	0.422558	-0.380583	0.195496	0.239568	0.944645	0.919501	0.952688	0.17519	-0.61853	-0.486816	0.321719	0.450638	0.141471	-0.0947983	0.13324	0.16807	0.398481	0.418926	0.418926	0.333659	0.333659
C7-2_2737	-0.0353955	-0.0809702	0.169103	0.267752	-0.0596072	-0.0103778	0.0150052	-0.175695	-0.162225	-0.18442	0.00307499	0.163122	0.122992	0.0759902	0.136864	0.342514	0.068648	0.334252	0.143766	0.123928	-0.277571	-0.277571	-0.0621972	-0.0621972
C7-2_2820	-0.0351206	0.0972671	0.0814484	0.0809091	-0.234304	-0.0552304	0.0728872	0.153558	0.12974	0.197661	-0.357254	-0.215133	-0.246968	-0.191013	-0.0590969	-0.0767568	-0.248925	-0.0124603	-0.281118	0.0996535	0.00395228	0.00395228	0.0620661	0.0620661
C7-2_2941	-0.294985	-0.243283	-0.139577	-0.0634515	-0.0209444	-0.382014	-0.291742	-0.310711	-0.345714	-0.263729	-0.394782	0.188775	0.0864971	-0.159616	-0.0943205	-0.134223	-0.0902349	-0.0845286	-0.141155	-0.150209	-0.325745	-0.325745	-0.219894	-0.219894
C7-2_3647	-0.240005	-0.501377	-0.373319	-0.30789	-0.0377161	0.00327275	0.12902	-0.666428	-0.663245	-0.644005	-0.368188	0.444304	0.29945	-0.442813	-0.446981	-0.234076	-0.18734	-0.225871	-0.415582	-0.295527	-0.0846083	-0.0846083	-0.0315266	-0.0315266
C7-2_3905	-0.285021	-0.420809	-0.511413	-0.312964	-0.0318638	0.0968071	-0.113332	-0.594153	-0.604469	-0.583308	-0.15198	0.483119	0.350698	-0.346173	-0.345119	-0.19029	-0.239247	-0.0995437	-0.284599	-0.417465	-0.22115	-0.22115	-0.132349	-0.132349
C7-2_4783	0.528801	0.444317	0.513182	0.454217	-0.291069	0.101031	0.217401	0.899514	0.91325	0.877823	0.300925	-0.701731	-0.5525	0.376378	0.541548	0.291298	0.00218517	0.317747	0.392704	0.439966	0.374505	0.374505	0.292113	0.292113
C7-2_4998	-0.346335	-0.210944	-0.124933	-0.0370464	0.135752	-0.141627	-0.393527	-0.522553	-0.560954	-0.499754	-0.127806	0.561998	0.512383	-0.0586938	-0.0667644	0.0965637	0.0128579	0.0539508	-0.0172223	-0.195927	-0.34288	-0.34288	-0.217832	-0.217832
C7-2_6055	-0.21627	-0.231347	-0.515909	-0.441876	-0.0637498	-0.397956	-0.0764615	-0.428005	-0.424038	-0.413133	-0.252276	0.142038	0.0812068	-0.284944	-0.186599	-0.22406	-0.101574	-0.155788	-0.0449852	-0.271488	-0.0446863	-0.0446863	-0.237343	-0.237343
C7-2_6195	0.33565	0.450976	0.141546	0.151306	-0.25142	-0.195013	0.132772	0.520783	0.542856	0.52819	-0.131733	-0.537565	-0.471974	0.0381132	0.277047	0.0622241	-0.281597	0.113912	0.17233	0.238657	0.235896	0.235896	0.323231	0.323231
C7-2_6247	0.571829	0.347399	0.377606	0.302377	-0.13198	-0.0104629	0.243796	0.637574	0.701109	0.584542	0.355901	-0.662794	-0.529424	0.319977	0.465105	0.309666	0.0718978	0.381787	0.516127	0.30607	0.349807	0.349807	0.244252	0.244252
C7-2_6432	-0.119173	-0.371851	-0.184658	-0.177669	0.112955	0.211929	-0.156394	-0.529185	-0.56234	-0.506061	-0.160821	0.514759	0.409861	-0.312766	-0.314295	-0.203617	-0.229701	-0.229937	-0.300794	-0.437588	-0.26656	-0.26656	0.00650981	0.00650981
C7-2_6489	-0.21003	-0.304699	-0.67628	-0.495489	-0.343855	-0.0564255	0.219045	-0.481063	-0.469737	-0.493684	0.0168454	0.306526	0.319917	-0.370356	-0.31053	-0.209851	-0.205799	-0.0257186	-0.163139	-0.417474	-0.0199608	-0.0199608	-0.0730063	-0.0730063
C7-2_6803	-0.400693	-0.378132	-0.748739	-0.626636	-0.20716	-0.0472351	-0.0790021	-0.612481	-0.612852	-0.6048	-0.171878	0.473658	0.407537	-0.517155	-0.506165	-0.417245	-0.328809	-0.30148	-0.392784	-0.472203	-0.136679	-0.136679	-0.134518	-0.134518
C7-2_6955	0.264083	0.39857	0.216029	0.465509	-0.29729	0.0874269	0.272259	0.830747	0.832657	0.827561	0.142324	-0.553363	-0.444864	0.469847	0.524951	0.196613	-0.0590097	0.236071	0.327107	0.358098	0.304798	0.304798	0.250522	0.250522
C7-2_7396	-0.230323	-0.355824	-0.159113	-0.0544907	0.148021	0.175267	-0.305167	-0.576607	-0.604034	-0.568249	-0.028501	0.634841	0.552975	-0.130388	-0.186996	-0.0954948	-0.103855	-0.129006	-0.0899041	-0.377551	-0.244294	-0.244294	0.0354836	0.0354836
C7-2_7820	-0.251779	-0.247608	-0.66166	-0.440025	-0.21151	-0.216611	0.256625	-0.501893	-0.472574	-0.522204	0.00521178	0.257444	0.273622	-0.242941	-0.20645	-0.117063	-0.0580392	0.0271345	0.000554506	-0.329732	-0.0779746	-0.0779746	-0.153563	-0.153563
C7-2_7836	-0.31382	-0.409587	-0.627622	-0.360729	-0.214648	-0.123326	0.219708	-0.542409	-0.511701	-0.562433	-0.0112525	0.211137	0.170769	-0.236283	-0.190117	-0.0871273	-0.0240547	0.106712	-0.012618	-0.288403	-0.0908238	-0.0908238	-0.214207	-0.214207
C7-2_8335	0.274832	0.472558	0.349065	0.544075	-0.152504	0.0660111	0.0415728	0.828106	0.831119	0.814134	0.260072	-0.528317	-0.40937	0.548141	0.588184	0.303134	0.0544301	0.287136	0.447403	0.406422	0.245598	0.245598	0.256664	0.256664
C7-2_8839	-0.120513	0.417315	0.531661	0.764685	0.208602	0.0424087	-0.365597	0.411438	0.459923	0.335891	0.66463	-0.240893	-0.163957	0.770427	0.84506	0.696079	0.533029	0.723467	0.875541	0.657393	-0.173058	-0.173058	-0.122696	-0.122696
C7-2_8939	-0.0155393	0.0571193	0.0314645	-0.19575	0.217671	0.281183	-0.162538	-0.125455	-0.0956003	-0.147458	0.0743297	0.200414	0.195974	-0.271284	-0.211686	-0.376526	-0.307064	-0.328863	-0.234656	-0.1462	-0.054221	-0.054221	0.180798	0.180798
C7-2_9103	-0.0516926	-0.0116289	-0.189014	-0.47601	-0.0494842	0.166776	-0.091807	-0.306342	-0.30034	-0.309803	-0.0353774	0.232613	0.252481	-0.502503	-0.411523	-0.49634	-0.353624	-0.320883	-0.406942	-0.387862	-0.12454	-0.12454	0.00712266	0.00712266
C7-2_10311	0.119022	-0.145608	-0.550236	-0.547444	-0.0836913	0.138607	0.269322	-0.359257	-0.31182	-0.370389	-0.178335	0.0517362	0.00578311	-0.476532	-0.477583	-0.376203	-0.357876	-0.291712	-0.307369	-0.393215	0.32187	0.32187	0.211704	0.211704
C7-2_11810	0.232592	0.334486	0.0506369	0.160936	-0.238716	0.0130743	0.168745	0.792787	0.76735	0.819399	-0.0580602	-0.532321	-0.453145	0.18279	0.228565	-0.1396	-0.287432	-0.17205	0.0318175	0.141909	0.277133	0.277133	0.288782	0.288782
C7-2_12470	0.526529	0.425806	0.429374	0.374669	-0.156447	0.159429	0.248573	0.855347	0.863765	0.847202	0.167644	-0.611525	-0.48779	0.331142	0.379255	0.0740645	-0.12317	0.0841519	0.241981	0.252617	0.400507	0.400507	0.374309	0.374309
C7-2_12815	0.0206823	0.169865	0.250094	0.105785	0.248421	-0.117077	-0.143961	-0.16025	-0.143384	-0.181734	0.133672	0.121105	0.159016	0.106311	0.0924565	0.0496303	0.12475	0.0720673	0.302226	-0.155799	-0.240784	-0.240784	-0.147319	-0.147319
C7-2_1311	-0.355874	-0.188223	-0.581154	-0.628611	0.073059	-0.251149	-0.0990879	-0.618436	-0.592362	-0.622184	-0.184074	0.286535	0.227117	-0.432852	-0.487824	-0.372936	-0.0640491	-0.267342	-0.263087	-0.404852	-0.196008	-0.196008	-0.332518	-0.332518
C7-2_13805	-0.237106	-0.109514	0.113524	0.0258782	0.436967	-0.0146997	-0.386738	-0.522526	-0.521834	-0.539259	0.115806	0.483769	0.45011	0.0467779	-0.0671226	0.048432	0.20936	-0.0139904	0.1714	-0.241784	-0.385117	-0.385117	-0.203849	-0.203849
C7-2_14599	0.239562	0.284174	0.318646	0.250638	0.188955	-0.0644458	-0.110336	0.34295	0.37268	0.301055	0.369232	-0.24351	-0.138614	0.403553	0.381202	0.245996	0.224312	0.20621	0.531836	0.122353	0.0161998	0.0161998	-0.0117838	-0.0117838
C7-2_16807	-0.320855	-0.0742766	0.0944827	0.0826458	0.494035	0.058047	-0.48865	-0.479898	-0.479354	-0.494249	0.0951555	0.458736	0.389555	0.100285	-0.040017	0.0393419	0.214796	-0.0329221	0.159986	-0.163186	-0.351186	-0.351186	-0.188937	-0.188937
C7-2_19806	0.311693	-0.109568	-0.0377427	-0.261455	-0.394481	-0.0822593	0.569298	-0.133261	-0.112338	-0.150303	0.0644187	0.0244443	0.13392	-0.251229	-0.194589	-0.0932075	0.024468	0.00891073	-0.125826	-0.0978983	0.364714	0.364714	0.224858	0.224858
C7-2_21262	-0.126296	0.369738	0.145733	0.270642	0.149089	-0.121776	-0.375139	-0.0523607	-0.0392173	-0.0716462	0.14355	0.0756241	0.12481	0.31153	0.333355	0.306764	0.152076	0.372737	0.448156	0.0209268	-0.265899	-0.265899	-0.173374	-0.173374
C7-2_21776	-0.472277	-0.202652	-0.473831	-0.521926	0.161137	-0.379014	-0.36009	-0.629999	-0.667196	-0.583311	-0.424128	0.402308	0.346919	-0.397456	-0.416325	-0.334421	-0.194359	-0.310912	-0.278644	-0.52298	-0.431233	-0.431233	-0.400671	-0.400671
C7-2_23184	-0.478548	0.131057	0.0265781	0.190739	0.477286	-0.224578	-0.591127	-0.222002	-0.270035	-0.195146	-0.0804798	0.235522	0.186286	0.299207	0.0392105	0.217484	0.452151	-0.00103822	0.129991	0.0795722	-0.347426	-0.347426	-0.25298	-0.25298
C7-2_25218	-0.221224	-0.191976	-0.312892	-0.435382	-0.297495	0.00557024	-0.194618	-0.207954	-0.23809	-0.179216	-0.196839	0.193381	0.138812	-0.455976	-0.319817	-0.433978	-0.366671	-0.359023	-0.377094	-0.293104	-0.27715	-0.27715	-0.227192	-0.227192
C7-2_27661	0.0879564	0.0138817	-0.0292885	-0.120379	0.281665	0.00723898	-0.0881322	-0.353045	-0.31441	-0.39371	0.209824	0.232517	0.259711	-0.0342923	-0.113611	0.0152797	0.0691918	0.0298445	0.202283	-0.329182	-0.102299	-0.102299	0.00358421	0.00358421
C7-2_29044	-0.202511	-0.0685622	-0.305563	-0.4758	0.19035	-0.358583	-0.244339	-0.624922	-0.615965	-0.631013	-0.0655661	0.422398	0.436183	-0.295528	-0.288923	-0.147702	-0.0017495	-0.134462	-0.00869483	-0.38004	-0.290018	-0.290018	-0.214218	-0.214218
C7-2_30470	-0.333174	-0.0983695	-0.292678	-0.23052	0.353218	-0.22659	-0.150745	-0.424653	-0.403542	-0.422505	-0.198031	0.191498	0.0901286	-0.141272	-0.284147	-0.0249971	0.206475	-0.199052	-0.158905	0.0736602	-0.0815935	-0.0815935	-0.0643742	-0.0643742
C7-2_34145	0.240792	0.280854	0.235681	0.20563	0.206042	-0.0306796	-0.0867292	0.422538	0.447454	0.406806	0.105392	-0.40688	-0.378693	0.306218	0.169239	0.1756	0.156021	0.184139	0.194258	0.191073	0.162018	0.162018	0.0750749	0.0750749
C7-2_44703	-0.208759	-0.235182	-0.299851	-0.468711	0.181831	0.0222152	-0.245205	-0.485771	-0.490262	-0.467207	-0.257127	0.282514	0.175285	-0.446875	-0.466585	-0.348323	-0.165045	-0.351553	-0.434679	-0.259042	-0.180681	-0.180681	-0.0966276	-0.0966276
C7-2_55341	-0.000408876	-0.473529	-0.286355	-0.4643	-0.0548493	0.0344294	0.106724	-0.402294	-0.421525	-0.3944	-0.0430971	0.374558	0.352464	-0.38503	-0.361639	-0.39547	-0.20607	-0.416138	-0.234998	-0.389538	0.252885	0.252885	0.0726314	0.0726314
C7-2_58404	-0.0980255	-0.495355	-0.484249	-0.448719	-0.303393	-0.296602	0.308941	-0.375914	-0.398571	-0.354346	-0.178213	0.32944	0.326543	-0.340786	-0.304731	-0.32148	-0.165112	-0.332601	-0.202125	-0.27461	0.30265	0.30265	0.124666	0.124666
C7-2_67133	0.576294	-0.0653082	0.00614689	-0.33973	-0.291589	0.349236	0.539326	0.153526	0.129634	0.179605	-0.149512	-0.102511	0.00365257	-0.393536	-0.356848	-0.455298	-0.486918	-0.40803	-0.436623	-0.42982	0.502767	0.502767	0.43023	0.43023
C7-2_69364	0.170499	-0.125062	-0.409959	-0.613323	-0.315987	0.0561823	0.321238	-0.124959	-0.159812	-0.0926658	-0.200675	0.16458	0.272344	-0.491121	-0.437557	-0.526117	-0.508056	-0.43238	-0.473023	-0.531607	0.256215	0.256215	0.226216	0.226216
C7-2_72935	0.107513	-0.128481	-0.506951	-0.715422	-0.211102	-0.0192102	0.151438	-0.250648	-0.24163	-0.239097	-0.216605	0.0534999	0.0770178	-0.607001	-0.498117	-0.519163	-0.476534	-0.395095	-0.454341	-0.434261	0.170483	0.170483	0.151972	0.151972
C7-2	-0.0421495	-0.061789	-0.361107	-0.461874	0.00374221	-0.0868238	0.0584521	-0.198738	-0.203059	-0.189616	-0.109346	-0.00314719	0.0200795	-0.350715	-0.379912	-0.295093	-0.156511	-0.31697	-0.229138	-0.252554	0.202313	0.202313	0.139383	0.139383
C7-2_80411	-0.116839	-0.108526	-0.254035	-0.223548	0.252616	0.0552877	-0.0252868	-0.235229	-0.217218	-0.242146	-0.0505649	0.117753	0.0499267	-0.133731	-0.29154	-0.132115	0.0949314	-0.281912	-0.197782	-0.0127956	0.0969214	0.0969214	0.0970895	0.0970895
C7-2_89655	-0.303506	-0.244481	-0.161057	-0.416648	0.453482	-0.211003	-0.292574	-0.672952	-0.700272	-0.636516	-0.36554	0.589196	0.534862	-0.355046	-0.503195	-0.273403	-0.0455009	-0.408336	-0.42471	-0.331406	-0.280253	-0.280253	-0.103983	-0.103983
C7-2_98179	0.00847402	0.118458	0.225839	0.0604463	0.130148	0.124449	-0.264563	0.11637	0.125236	0.0878675	0.296251	-0.114733	-0.0432807	-0.0114057	0.0840319	0.0796087	-0.0292523	0.0917428	0.145038	0.0376224	-0.140635	-0.140635	0.00735972	0.00735972
C7-2_101414	0.0359911	-0.165451	-0.0801449	0.0156565	0.0085165	0.200616	-0.159704	0.131737	0.111695	0.124691	0.207703	-0.0155242	-0.00728858	0.170364	0.138065	0.131407	0.107157	0.0290473	0.10089	0.0640077	0.0626013	0.0626013	-0.0306611	-0.0306611
C7-2_106242	-0.212592	-0.143809	-0.156372	-0.203788	0.0839412	-0.0156173	-0.302863	-0.103715	-0.0784457	-0.142439	0.294497	0.0664729	0.0784416	-0.0901916	-0.0376894	-0.106943	-0.106426	0.0520499	0.137819	-0.0376212	0.0921716	0.0921716	0.000244065	0.000244065
C7-2_108827	-0.292753	0.0674989	0.0762711	-0.0268113	0.197332	-0.40143	-0.280411	-0.348051	-0.372945	-0.342522	0.0222721	0.213076	0.246503	0.111959	-0.00577265	0.348144	0.467199	0.341798	0.158591	0.0913607	-0.187784	-0.187784	-0.353898	-0.353898
C7-2_112847	-0.443949	-0.0393797	-0.367656	-0.220705	0.144691	-0.213437	-0.302784	-0.412323	-0.419251	-0.406213	-0.0904278	0.277431	0.228072	-0.138675	-0.150815	-0.0290653	0.064648	-0.0776632	-0.0471609	0.0124511	-0.05572	-0.05572	-0.0161905	-0.0161905
C7-2_118867	0.115648	0.134062	-0.0863033	-0.216581	-0.0708378	-0.154784	-0.16148	0.0401032	0.0458967	0.0365169	0.0155591	-0.143791	-0.113716	-0.201193	-0.0523516	-0.077613	-0.14915	-0.0805507	0.0189569	0.00728339	0.098084	0.098084	0.162762	0.162762
C7-2_124506	-0.000169513	-0.175394	-0.0684735	-0.338208	0.170279	-0.0660768	-0.188006	-0.296281	-0.32707	-0.257594	-0.320105	0.152341	0.0815109	-0.397267	-0.451634	-0.328228	-0.124392	-0.424239	-0.421872	-0.151018	0.277606	0.277606	0.214805	0.214805
C7-2_134339	-0.110052	0.313919	-0.117206	-0.241152	-0.00878167	-0.100582	-0.229042	-0.232399	-0.269366	-0.214728	-0.0360417	0.324139	0.430551	-0.123155	-0.0956669	-0.0804599	-0.10343	0.00357945	-0.0808709	-0.320372	-0.280158	-0.280158	-0.190853	-0.190853
C7-2_146360	-0.061338	0.155003	-0.247578	-0.50562	-0.178456	-0.400374	0.0200905	-0.335811	-0.331573	-0.306283	-0.409464	-0.0642119	-0.0514937	-0.570212	-0.362173	-0.320637	-0.307398	-0.098592	-0.314499	-0.29496	-0.124546	-0.124546	-0.127555	-0.127555
C7-2_175512	-0.110956	0.110389	-0.065579	0.134311	0.00610585	0.208065	-0.198506	0.00358268	0.048682	-0.0523933	0.400826	-0.0833205	-0.101467	0.272275	0.330081	0.235581	0.298252	0.322429	0.390559	0.188567	-0.191801	-0.191801	-0.298466	-0.298466
C7-2_192432	-0.341619	-0.0868777	-0.10364	-0.189501	0.294932	-0.245323	-0.239134	-0.203599	-0.217637	-0.165198	-0.394348	0.0192233	-0.0404005	-0.189557	-0.191739	-0.098933	-0.0908867	-0.15607	-0.25721	-0.0885253	-0.459888	-0.459888	-0.351217	-0.351217
C7-3_2017	-0.345213	-0.385097	-0.422898	-0.392248	0.0335257	-0.0145133	-0.300743	-0.50243	-0.534501	-0.499882	0.0667359	0.62516	0.607017	-0.255702	-0.341061	-0.297025	-0.143228	-0.291563	-0.190761	-0.357323	-0.0588302	-0.0588302	0.0776492	0.0776492
C7-3_2119	0.559371	0.15463	0.0766114	0.0453601	-0.408387	0.287058	0.535624	0.695683	0.704585	0.695568	0.0615027	-0.659236	-0.550424	-0.0283893	0.0285569	-0.152853	-0.278165	-0.0384538	-0.0940846	-0.00499899	0.502364	0.502364	0.350117	0.350117
C7-3_2359	0.168734	-0.268452	-0.174818	-0.233773	-0.0528109	0.301643	0.281455	-0.157622	-0.130843	-0.150427	-0.252044	-0.148102	-0.217119	-0.394612	-0.39257	-0.224441	-0.191164	-0.217562	-0.445079	-0.186905	0.0953079	0.0953079	0.120187	0.120187
C7-3_2504	-0.0460169	-0.454871	-0.364769	-0.487699	-0.0216714	0.130057	0.0112574	-0.428872	-0.435857	-0.428466	-0.0336011	0.36337	0.341273	-0.441306	-0.458214	-0.390476	-0.215815	-0.356843	-0.380443	-0.383362	0.066982	0.066982	0.131593	0.131593
C7-3_2654	0.637689	0.0681959	0.187898	0.0455689	-0.393332	0.38487	0.493133	0.609833	0.612853	0.603689	0.148765	-0.548353	-0.437893	-0.0571532	0.0296456	-0.11935	-0.217159	-0.0373	-0.103815	-0.0142537	0.492126	0.492126	0.329735	0.329735
C7-3_2738	-0.283831	-0.406899	-0.141894	-0.0689234	0.130159	-0.0487343	-0.0502349	-0.508631	-0.525006	-0.482155	-0.292219	0.471467	0.383694	-0.159669	-0.286784	0.0158962	-0.0218806	-0.126419	-0.277041	-0.190112	-0.349148	-0.349148	-0.13615	-0.13615
C7-3_2822	0.227072	-0.141857	-0.162298	-0.0721988	-0.310912	0.445795	0.361067	0.328545	0.302992	0.358952	-0.156571	-0.290521	-0.288283	-0.178434	-0.262003	-0.270909	-0.30882	-0.222501	-0.435482	-0.146215	0.413805	0.413805	0.315999	0.315999
C7-3_2935	-0.278195	-0.2647	-0.363132	-0.354451	-0.0511006	-0.476278	-0.264661	-0.409591	-0.434603	-0.366557	-0.418622	0.248422	0.183192	-0.373973	-0.296448	-0.314779	-0.185383	-0.287126	-0.327473	-0.378227	-0.407981	-0.407981	-0.427956	-0.427956
C7-3_3650	-0.263557	-0.278328	-0.430118	-0.288955	0.269442	0.124565	0.0344243	-0.524152	-0.504342	-0.491258	-0.564329	0.149313	-0.04111	-0.367516	-0.510425	-0.24585	-0.142277	-0.318028	-0.529947	-0.213822	-0.133261	-0.133261	-0.000592139	-0.000592139
C7-3_3733	0.0367913	-0.0380747	-0.047439	0.0281443	-0.253267	-0.0998325	0.151193	0.307503	0.232364	0.386082	-0.439682	-0.209117	-0.191362	-0.00888441	-0.129202	-0.14172	-0.156229	-0.195412	-0.349989	-0.109979	0.107993	0.107993	-0.0106205	-0.0106205
C7-3_3906	-0.437901	-0.296259	-0.481477	-0.295355	0.274963	0.0657493	-0.140551	-0.61922	-0.628112	-0.58529	-0.435082	0.40511	0.222391	-0.290375	-0.481733	-0.217107	-0.0684578	-0.251478	-0.471028	-0.29886	-0.23055	-0.23055	-0.172525	-0.172525
C7-3_3931	-0.454189	-0.341616	-0.426833	-0.361669	0.150338	-0.17674	-0.12547	-0.509304	-0.531047	-0.453744	-0.59471	0.184373	0.0128283	-0.320378	-0.403009	-0.273884	-0.134928	-0.216043	-0.459977	-0.24012	-0.28607	-0.28607	-0.290032	-0.290032
C7-3_4161	0.305933	0.286943	0.434766	0.232305	-0.182439	-0.198536	-0.126488	0.354751	0.345408	0.354112	0.113365	-0.303517	-0.202232	0.0636335	0.321162	0.151231	-0.0176104	0.129032	0.271641	0.146833	0.00211189	0.00211189	-0.0324047	-0.0324047
C7-3_4785	0.472539	0.196292	0.061542	0.123008	-0.417709	0.203895	0.45261	0.762823	0.753251	0.777204	0.00705797	-0.634433	-0.532968	0.0638991	0.0957392	-0.120662	-0.244539	-0.0458528	-0.078762	0.0469613	0.463198	0.463198	0.304174	0.304174
C7-3_4997	-0.5209	-0.33044	-0.372238	-0.314591	0.341365	-0.234944	-0.260103	-0.665613	-0.713909	-0.596094	-0.634008	0.45219	0.290691	-0.252721	-0.435261	-0.186327	-0.0198715	-0.295882	-0.470927	-0.302204	-0.391611	-0.391611	-0.344922	-0.344922
C7-3_5217	-0.152062	-0.232549	0.189391	0.137096	0.282115	-0.02875	-0.0142372	-0.153562	-0.197288	-0.100825	-0.387632	0.12007	0.0150601	0.115392	-0.0635966	0.0895026	0.161285	-0.0214162	-0.213606	0.159015	0.0135793	0.0135793	0.0271969	0.0271969
C7-3_6210	0.226215	0.392984	0.593436	0.524127	-0.0320533	-0.10309	0.0608135	0.51416	0.514649	0.519697	0.0144397	-0.433321	-0.390687	0.340938	0.440639	0.421722	0.206398	0.336741	0.298224	0.598866	0.197635	0.197635	0.212523	0.212523
C7-3_6418	-0.417029	-0.315093	-0.30546	-0.237966	0.121239	-0.242849	-0.302949	-0.62736	-0.682698	-0.564229	-0.516972	0.491715	0.355613	-0.257813	-0.347004	-0.141533	-0.0615218	-0.164589	-0.370427	-0.353331	-0.375263	-0.375263	-0.351341	-0.351341
C7-3_6490	-0.0886563	-0.379576	-0.561221	-0.51154	-0.287556	0.0684999	0.299072	-0.38754	-0.377128	-0.372338	-0.290292	0.0730955	0.0128405	-0.541663	-0.513465	-0.369798	-0.258316	-0.239661	-0.525369	-0.395162	-0.0137784	-0.0137784	-0.108225	-0.108225
C7-3_6622	-0.470209	-0.459183	-0.505284	-0.419503	0.148057	-0.27862	-0.208915	-0.702733	-0.755472	-0.637033	-0.572121	0.514242	0.37256	-0.372781	-0.497075	-0.254605	-0.0686192	-0.348579	-0.521653	-0.436616	-0.408556	-0.408556	-0.423285	-0.423285
C7-3_6959	0.528042	0.408382	0.389513	0.427054	-0.372814	0.135	0.413139	0.803653	0.83331	0.774525	0.296344	-0.725431	-0.59128	0.294877	0.498333	0.293308	0.0523399	0.35009	0.364582	0.453574	0.419173	0.419173	0.304442	0.304442
C7-3_7391	-0.256484	-0.498209	-0.237977	-0.225351	0.165749	-0.132922	-0.325567	-0.673783	-0.718572	-0.636463	-0.287282	0.693855	0.606991	-0.283135	-0.391369	-0.113432	-0.0466546	-0.313226	-0.373655	-0.428658	-0.424251	-0.424251	-0.224871	-0.224871
C7-3_7827	-0.0636076	-0.344608	-0.546431	-0.424659	-0.364721	0.00593182	0.478096	-0.247012	-0.217195	-0.25363	-0.125021	-0.0449347	-0.0618809	-0.398795	-0.362308	-0.274263	-0.126924	-0.125393	-0.336814	-0.229201	0.136567	0.136567	-0.0286112	-0.0286112
C7-3_8336_356680921726	0.443987	0.364287	0.637868	0.479517	-0.0726336	-0.00861682	0.138771	0.604425	0.638522	0.563059	0.380647	-0.511863	-0.397031	0.35474	0.526954	0.364971	0.215321	0.316532	0.506809	0.43732	0.140564	0.140564	0.0707463	0.0707463
C7-3_8502	0.360086	0.41963	0.711102	0.563407	0.0868601	0.0144988	-0.061274	0.57984	0.621693	0.521545	0.527669	-0.471506	-0.365472	0.462217	0.606891	0.474753	0.335404	0.426335	0.658792	0.540855	0.143896	0.143896	0.117241	0.117241
C7-3_8545	0.396746	0.403975	0.677003	0.525878	-0.00857852	-0.00443341	0.0456153	0.60741	0.645044	0.556686	0.468581	-0.501423	-0.38567	0.410569	0.575809	0.421722	0.281737	0.373787	0.595142	0.511542	0.169926	0.169926	0.117494	0.117494
C7-3_8650	0.38773	0.418455	0.694052	0.534954	0.0240647	-0.00199942	0.0159097	0.567268	0.608682	0.511861	0.495168	-0.465698	-0.352707	0.420885	0.594228	0.472022	0.312051	0.425195	0.624265	0.542231	0.159725	0.159725	0.116235	0.116235
C7-3_8716	0.26252	0.358231	0.613337	0.5033	0.192736	0.176337	0.0378045	0.43146	0.503769	0.362027	0.46608	-0.385215	-0.348937	0.340166	0.478007	0.338933	0.252773	0.297764	0.504847	0.540671	0.108712	0.108712	0.120038	0.120038
C7-3_8836	-0.336753	0.168015	0.572596	0.636205	0.546663	-0.157362	-0.35749	-0.0486225	-0.0293144	-0.0883987	0.340967	0.0371742	-0.00574929	0.705819	0.543675	0.743427	0.880546	0.618698	0.653563	0.642243	-0.238145	-0.238145	-0.352998	-0.352998
C7-3_10321	-0.338468	-0.434871	-0.715995	-0.657818	0.0487713	-0.0325314	-0.012896	-0.719024	-0.741793	-0.670979	-0.536185	0.441098	0.310152	-0.557968	-0.714708	-0.47565	-0.284038	-0.44565	-0.662112	-0.596361	-0.155322	-0.155322	-0.173141	-0.173141
C7-3_11810	0.245938	0.314632	0.143841	0.327806	-0.370505	0.156956	0.263332	0.883504	0.845721	0.906675	0.0788971	-0.533593	-0.430182	0.293988	0.316724	-0.0119212	-0.131474	-0.0118008	0.0456589	0.280641	0.375438	0.375438	0.294953	0.294953
C7-3_12543	0.269002	0.278336	-0.0223314	0.166322	-0.298567	0.301493	0.43827	0.715598	0.71954	0.723235	0.00318175	-0.536944	-0.493035	0.141744	0.146354	-0.185023	-0.269641	-0.0795903	-0.0755124	0.159505	0.425765	0.425765	0.347173	0.347173
C7-3_12612	-0.0884053	0.158945	-0.0668081	-0.120253	0.141482	0.100424	0.15826	-0.127448	-0.108567	-0.0993481	-0.442733	-0.0541439	-0.15804	-0.101888	-0.158394	-0.262575	-0.290534	-0.0949424	-0.254895	-0.0625677	0.00532935	0.00532935	0.0180765	0.0180765
C7-3_13117	-0.261851	-0.308547	-0.626192	-0.508857	-0.376227	-0.0158795	0.0520421	-0.326562	-0.341537	-0.307688	-0.184774	0.200688	0.152796	-0.463131	-0.465399	-0.391647	-0.231046	-0.222703	-0.491734	-0.39379	-0.123335	-0.123335	-0.245887	-0.245887
C7-3_13785	-0.376642	-0.513779	-0.487517	-0.511901	0.00323341	-0.215296	-0.286715	-0.811842	-0.873802	-0.767806	-0.292129	0.803388	0.752975	-0.429591	-0.514028	-0.296314	-0.172254	-0.337433	-0.426864	-0.655689	-0.434956	-0.434956	-0.32019	-0.32019
C7-3_14264	-0.480177	-0.410051	-0.436632	-0.49647	0.208811	-0.25961	-0.331496	-0.858641	-0.91016	-0.806594	-0.447438	0.742351	0.632953	-0.358382	-0.486481	-0.288215	-0.125512	-0.310269	-0.409077	-0.522963	-0.426994	-0.426994	-0.340352	-0.340352
C7-3_14653	0.0803831	0.0127273	-0.150379	0.0797007	-0.228529	0.115946	0.239745	0.432626	0.400663	0.455147	-0.015639	-0.293054	-0.245622	0.153192	0.0646214	-0.0976072	-0.101387	-0.00340868	-0.0525204	-0.0622835	0.257007	0.257007	0.110674	0.110674
C7-3_16746	-0.191707	-0.017201	0.42104	0.354821	0.36146	-0.0733404	-0.62205	-0.159917	-0.185184	-0.173853	0.271136	0.36176	0.355144	0.26975	0.248788	0.334527	0.322989	0.162998	0.346222	0.159978	-0.26091	-0.26091	-0.0619855	-0.0619855
C7-3_17204	0.081287	0.328688	0.311194	0.228475	0.252337	0.282426	-0.00751888	0.0974541	0.173489	0.062285	0.00315947	-0.283843	-0.372292	0.0391691	0.161039	0.0408873	-0.0324919	0.109208	0.092263	0.341648	-0.0010516	-0.0010516	0.109053	0.109053
C7-3_17383	0.367691	0.598432	0.489403	0.549546	0.0914238	0.255259	0.242477	0.732604	0.803096	0.685639	0.266807	-0.73301	-0.677645	0.444647	0.527666	0.291916	0.123482	0.353679	0.449087	0.536346	0.302489	0.302489	0.276468	0.276468
C7-3_18013	-0.206078	-0.162929	0.100032	0.0157235	0.239603	-0.293342	-0.467253	-0.412674	-0.454845	-0.375745	-0.256304	0.417205	0.317814	-0.00261893	-0.0339454	0.0625619	0.113968	-0.0423766	-0.0107492	-0.109209	-0.359452	-0.359452	-0.286047	-0.286047
C7-3_19810	-0.223822	-0.419661	-0.377246	-0.396936	-0.22734	-0.131014	0.243985	-0.389745	-0.417977	-0.360549	-0.240288	0.30599	0.283283	-0.330458	-0.387681	-0.231265	-0.0300965	-0.178599	-0.434524	-0.226538	-0.0266733	-0.0266733	-0.127485	-0.127485
C7-3_20131	0.575689	-0.0414231	0.179196	0.0760775	-0.576781	0.0917562	0.481928	0.504047	0.466936	0.512344	0.185606	-0.192393	-0.0284214	-0.0415864	0.0901859	0.0449432	-0.13256	0.00803249	-0.0696844	0.0705814	0.514562	0.514562	0.442386	0.442386
C7-3_21261	-0.553236	0.00539457	-0.297757	-0.268467	0.231649	-0.235896	-0.548864	-0.614089	-0.646668	-0.563977	-0.4901	0.434636	0.307276	-0.176569	-0.201518	-0.170937	-0.162532	-0.0755924	-0.204525	-0.275562	-0.485381	-0.485381	-0.371704	-0.371704
C7-3_22251	0.236304	0.138377	-0.209809	-0.0897734	-0.316482	-0.0242819	0.61892	0.4151	0.409963	0.448133	-0.283879	-0.372546	-0.305439	-0.0786985	-0.0635136	-0.196741	-0.291821	-0.168142	-0.233407	-0.0294117	0.376394	0.376394	0.230897	0.230897
C7-3_23187	-0.483943	-0.325904	-0.419125	-0.337172	0.0631749	-0.162836	-0.240986	-0.55545	-0.640175	-0.493443	-0.333337	0.683174	0.621856	-0.17666	-0.375073	-0.222996	-0.0458368	-0.30618	-0.39536	-0.400396	-0.242388	-0.242388	-0.27597	-0.27597
C7-3_27657	-0.323397	-0.376815	-0.553626	-0.63055	-0.0517717	-0.199652	-0.108991	-0.764648	-0.802057	-0.735748	-0.245567	0.689017	0.67047	-0.485803	-0.52686	-0.330505	-0.234467	-0.293397	-0.414649	-0.63953	-0.383076	-0.383076	-0.314696	-0.314696
C7-3_28536	-0.468857	-0.352823	-0.432587	-0.492864	0.247086	-0.225505	-0.269636	-0.861648	-0.900537	-0.812411	-0.484488	0.690444	0.563689	-0.362549	-0.492544	-0.277661	-0.124229	-0.295944	-0.421857	-0.473918	-0.408504	-0.408504	-0.325309	-0.325309
C7-3_33556	-0.15241	-0.447614	-0.589791	-0.421823	-0.114921	0.106913	0.23297	-0.35477	-0.382611	-0.316307	-0.342589	0.356252	0.279699	-0.393906	-0.606331	-0.374855	-0.251703	-0.399914	-0.646884	-0.382986	0.117705	0.117705	0.191954	0.191954
C7-3_34768	0.291723	0.371763	0.110892	0.346467	-0.18076	0.108013	0.386706	0.744683	0.773618	0.718736	0.254814	-0.628457	-0.515498	0.410451	0.417151	0.169607	0.043937	0.251213	0.371663	0.279763	0.389237	0.389237	0.248745	0.248745
C7-3_36059	0.385817	0.360843	0.165858	0.29951	-0.266378	0.0260819	0.414786	0.690957	0.73463	0.647963	0.360709	-0.605603	-0.460774	0.319727	0.426866	0.19371	0.0123994	0.275746	0.46457	0.247637	0.359821	0.359821	0.223003	0.223003
C7-3_40247	0.0605268	-0.0694025	-0.630426	-0.594664	-0.158101	0.0182696	0.420515	-0.325247	-0.275822	-0.333817	-0.22147	0.0526102	0.0409054	-0.478715	-0.486891	-0.418327	-0.395479	-0.319983	-0.33812	-0.415231	0.156047	0.156047	0.134848	0.134848
C7-3_41500	-0.328807	-0.20056	-0.292699	-0.421232	0.0423564	-0.376425	-0.317404	-0.660329	-0.717135	-0.606101	-0.412663	0.612947	0.565029	-0.293979	-0.340219	-0.238463	-0.156223	-0.199223	-0.2666	-0.432802	-0.262617	-0.262617	-0.252638	-0.252638
C7-3_48669	-0.0494448	0.172238	0.0070349	0.116244	-0.158964	-0.119881	-0.310294	0.287982	0.200374	0.332031	0.0186077	0.184522	0.263255	0.252532	0.261587	0.0142214	-0.148627	-0.0459642	0.128016	-0.0260399	0.018192	0.018192	0.0631589	0.0631589
C7-3_56276	-0.281792	-0.248998	-0.300699	-0.453742	0.154821	-0.153852	-0.26381	-0.698433	-0.745085	-0.667565	-0.207463	0.736535	0.711015	-0.284326	-0.354684	-0.22086	-0.166434	-0.243622	-0.256185	-0.491784	-0.332818	-0.332818	-0.211338	-0.211338
C7-3_63333	-0.218903	-0.208354	-0.262657	-0.298898	0.307402	0.0241469	-0.136779	-0.647993	-0.646688	-0.627771	-0.338693	0.421899	0.297678	-0.203971	-0.333895	-0.197084	-0.132483	-0.124994	-0.212582	-0.350806	-0.119452	-0.119452	-0.0215346	-0.0215346
C7-3_67127	-0.0846969	-0.322847	-0.374757	-0.528223	-0.0260664	0.0256397	-0.0594464	-0.698322	-0.739214	-0.643552	-0.511184	0.570987	0.477	-0.566984	-0.630784	-0.421682	-0.374217	-0.43331	-0.628002	-0.562065	-0.14381	-0.14381	0.0391387	0.0391387
C7-3_79567	-0.239039	-0.281203	-0.316189	-0.212337	0.292496	0.0566371	-0.0511832	-0.415377	-0.431939	-0.402525	-0.121355	0.429854	0.353777	-0.110547	-0.373575	-0.0880124	0.160405	-0.361049	-0.283667	-0.102439	0.0597783	0.0597783	0.101753	0.101753
C7-3_83260	-0.250831	-0.314345	-0.251644	-0.341146	0.240667	-0.0616871	-0.192857	-0.541511	-0.595647	-0.519205	-0.0447407	0.765683	0.753345	-0.130814	-0.332626	-0.147339	0.0185766	-0.322223	-0.250161	-0.308202	-0.139471	-0.139471	-0.0186035	-0.0186035
C7-3_8974	-0.415469	-0.405254	-0.450013	-0.537687	0.184134	-0.146003	-0.300909	-0.74486	-0.806453	-0.694896	-0.351246	0.778765	0.709992	-0.403089	-0.552166	-0.363513	-0.172123	-0.427686	-0.516907	-0.544014	-0.337426	-0.337426	-0.231863	-0.231863
C7-3_103368	-0.0665039	-0.365876	-0.346919	-0.293656	-0.125915	0.0737008	-0.129239	-0.274391	-0.322847	-0.254986	-0.000847806	0.561542	0.543476	-0.244386	-0.31042	-0.341486	-0.242386	-0.412498	-0.29598	-0.335914	0.152531	0.152531	0.261024	0.261024
C7-3_109200	-0.220385	-0.406382	-0.371168	-0.30273	0.0656889	-0.0666851	-0.159233	-0.496272	-0.550093	-0.474836	-0.0294824	0.680612	0.65354	-0.146409	-0.342647	-0.0920934	0.0828742	-0.269059	-0.259602	-0.287188	-0.0663814	-0.0663814	0.0127634	0.0127634
C7-3_111737	-0.20912	-0.420711	-0.208623	-0.353735	0.169021	-0.171436	-0.151056	-0.522954	-0.586017	-0.497335	-0.0311313	0.791065	0.802074	-0.124192	-0.312413	-0.117507	0.0680776	-0.27736	-0.245398	-0.308158	-0.117493	-0.117493	-0.0933691	-0.0933691
C7-3_114239	-0.222375	-0.425192	-0.172066	-0.383538	0.117985	-0.218921	-0.29315	-0.474569	-0.544521	-0.439902	-0.0892974	0.691041	0.671313	-0.12716	-0.213827	-0.247357	-0.106693	-0.248369	-0.157598	-0.342005	-0.108787	-0.108787	-0.119743	-0.119743
C7-3_118652	-0.176746	-0.45913	-0.391606	-0.501424	-0.0282924	-0.165903	-0.169942	-0.48881	-0.554147	-0.44636	-0.205306	0.675631	0.641804	-0.311852	-0.364131	-0.383215	-0.274913	-0.425722	-0.339433	-0.464843	-0.071169	-0.071169	-0.0405391	-0.0405391
C7-3_123353	-0.246251	-0.275579	-0.294744	-0.44467	0.0924121	-0.284314	-0.229473	-0.513789	-0.581721	-0.462945	-0.290787	0.591694	0.577201	-0.247401	-0.306819	-0.318964	-0.211495	-0.321507	-0.238192	-0.425165	-0.0474535	-0.0474535	-0.0740908	-0.0740908
C7-3_133744	-0.0585598	-0.299002	-0.20288	-0.371767	-0.155494	-0.118658	0.0495939	-0.280556	-0.325806	-0.273049	0.116409	0.548748	0.658789	-0.230643	-0.308294	-0.249235	-0.0906838	-0.246289	-0.244783	-0.302944	0.127813	0.127813	0.180536	0.180536
C7-3_147019	-0.302889	-0.324273	-0.30417	-0.47349	-0.0138827	-0.292748	-0.238285	-0.546167	-0.614493	-0.495873	-0.28744	0.595318	0.597398	-0.340454	-0.368093	-0.313564	-0.188989	-0.25202	-0.354525	-0.501172	-0.285365	-0.285365	-0.293054	-0.293054
C7-3_160796	-0.066352	-0.347309	-0.196717	-0.276112	0.0554371	-0.0270626	-0.153669	-0.413369	-0.4399	-0.410628	0.0483455	0.565334	0.575131	-0.205019	-0.345259	-0.165663	-0.0277725	-0.197572	-0.228955	-0.258364	0.131206	0.131206	0.281145	0.281145
C7-3_180351	-0.185668	-0.354902	-0.263837	-0.248688	0.120869	-0.291535	-0.161787	-0.426349	-0.468702	-0.389504	-0.256505	0.393344	0.340133	-0.154583	-0.239275	-0.154239	-0.0372625	-0.203167	-0.172007	-0.362112	-0.212087	-0.212087	-0.1878	-0.1878
C7-3_192795	-0.10417	-0.168936	-0.213689	-0.365716	0.00353517	-0.114349	-0.116546	-0.340719	-0.37518	-0.332311	0.0381635	0.447022	0.503018	-0.238937	-0.25457	-0.313704	-0.174684	-0.279108	-0.0931466	-0.372469	0.0821632	0.0821632	0.10428	0.10428
C7-4_2975	-0.219164	-0.327567	-0.462062	-0.333148	0.0401124	-0.253375	0.0154842	-0.640934	-0.636884	-0.631491	-0.229634	0.409875	0.323513	-0.27256	-0.342981	-0.132632	0.0671763	-0.183976	-0.160775	-0.308956	-0.198583	-0.198583	-0.102549	-0.102549
C7-4_3906	-0.404712	-0.108338	-0.531192	-0.391198	0.0317077	-0.014283	-0.183756	-0.42807	-0.41454	-0.429223	-0.12713	0.220455	0.14476	-0.272127	-0.365935	-0.174127	-0.103081	0.00494179	-0.262983	-0.23042	-0.102165	-0.102165	-0.145743	-0.145743
C7-4_4160	-0.557919	-0.147942	-0.478009	-0.509275	-0.0769436	-0.333467	-0.374751	-0.50861	-0.544487	-0.469576	-0.329453	0.350236	0.291016	-0.333933	-0.332812	-0.303627	-0.198862	-0.0766432	-0.300344	-0.370738	-0.42413	-0.42413	-0.498817	-0.498817
C7-4_4577	0.0486677	0.508708	0.638755	0.795162	0.0653894	-0.0270416	-0.163691	0.702385	0.709298	0.676022	0.372545	-0.478016	-0.414085	0.814861	0.888135	0.64682	0.409467	0.658651	0.768805	0.784659	0.0918269	0.0918269	0.112027	0.112027
C7-4_4995	-0.614555	-0.272208	-0.490345	-0.316008	0.242441	-0.315528	-0.385409	-0.62643	-0.665954	-0.59761	-0.2116	0.577887	0.512342	-0.139448	-0.285082	-0.0912573	0.118844	-0.167795	-0.175978	-0.279429	-0.371411	-0.371411	-0.321458	-0.321458
C7-4_6427	-0.504725	-0.379643	-0.500114	-0.457343	0.209507	-0.25058	-0.382915	-0.73935	-0.781567	-0.704187	-0.286897	0.630822	0.56112	-0.30732	-0.460799	-0.224792	-0.0800894	-0.239338	-0.299991	-0.500306	-0.37953	-0.37953	-0.251494	-0.251494
C7-4_6504	-0.238973	-0.271941	-0.415301	-0.423648	0.0989216	-0.0714889	-0.0844939	-0.606315	-0.653223	-0.560195	-0.365562	0.504988	0.458248	-0.399883	-0.48302	-0.254633	-0.173667	-0.356911	-0.427581	-0.499747	-0.297345	-0.297345	-0.0975655	-0.0975655
C7-4_6621	-0.5629	-0.359315	-0.552592	-0.356655	0.185581	-0.317765	-0.374861	-0.673872	-0.715173	-0.637797	-0.292056	0.581774	0.486488	-0.224525	-0.345189	-0.131464	0.0629317	-0.232884	-0.245027	-0.351683	-0.400324	-0.400324	-0.35151	-0.35151
C7-4_7391	-0.198363	-0.35146	0.00404468	-0.124323	0.25103	-0.0870214	-0.277594	-0.584891	-0.579175	-0.585153	-0.119297	0.397558	0.301093	-0.0873627	-0.184014	0.0572404	0.119744	0.0492087	-0.0205805	-0.121994	-0.143143	-0.143143	-0.061763	-0.061763
C7-4_8335	0.425093	0.334482	0.464032	0.324848	-0.38097	0.220368	0.208588	0.787268	0.756393	0.801092	0.132923	-0.527052	-0.411859	0.170802	0.342662	0.0111849	-0.163095	0.0561597	0.0800684	0.272126	0.328237	0.328237	0.230312	0.230312
C7-4_8596	0.292825	0.480608	0.339282	0.39155	-0.225752	0.0792695	0.267136	0.673374	0.701076	0.669568	-0.00200491	-0.709844	-0.645703	0.123933	0.302881	0.0258935	-0.119381	0.0903448	0.152381	0.330666	0.294532	0.294532	0.274344	0.274344
C7-4_8715	0.193787	0.175091	-0.0287402	0.0374995	-0.284962	0.0504727	0.5597	0.294148	0.351007	0.282982	-0.135633	-0.50841	-0.496055	-0.210858	-0.0701888	-0.238259	-0.255153	-0.100035	-0.115495	0.049276	0.251764	0.251764	0.185832	0.185832
C7-4_8834	-0.283344	0.377256	0.462114	0.589599	0.0908489	-0.05924	-0.204256	0.510098	0.49139	0.514814	0.127426	-0.328058	-0.324143	0.645945	0.647253	0.32907	0.277941	0.412588	0.47027	0.557174	-0.12776	-0.12776	-0.234937	-0.234937
C7-4_10242	-0.569861	-0.307724	-0.573475	-0.356304	0.176146	-0.144507	-0.289961	-0.595593	-0.625465	-0.569621	-0.226746	0.532448	0.447111	-0.206287	-0.351445	-0.152464	-0.00759893	-0.236243	-0.248009	-0.301335	-0.283618	-0.283618	-0.21038	-0.21038
C7-4_11841	0.521363	0.426428	0.457501	0.50578	-0.348822	0.221926	0.23234	0.950603	0.937769	0.943604	0.297792	-0.638442	-0.496285	0.375792	0.508702	0.25828	-0.0107648	0.23028	0.30408	0.444396	0.472021	0.472021	0.424185	0.424185
C7-4_12585	0.418563	0.460877	0.446254	0.607166	-0.302101	0.25581	0.308939	0.903567	0.926133	0.872283	0.375011	-0.686786	-0.566985	0.50839	0.64376	0.396776	0.127063	0.433671	0.452901	0.558849	0.372883	0.372883	0.275192	0.275192
C7-4_13926	-0.267165	-0.530843	-0.336272	-0.4673	-0.0155191	0.10842	-0.172595	-0.609345	-0.614226	-0.61871	0.0381943	0.618838	0.563668	-0.386157	-0.415401	-0.393283	-0.301313	-0.279754	-0.272499	-0.584868	-0.312124	-0.312124	-0.302006	-0.302006
C7-4_17194	-0.0534367	0.22276	-0.173653	0.0510956	-0.0690905	-0.144491	0.448163	0.197218	0.262146	0.186994	-0.205315	-0.456373	-0.480542	-0.0235712	0.0219409	-0.0747536	-0.0342085	0.0173067	-0.0109436	0.247764	0.212697	0.212697	0.12932	0.12932
C7-4_21268	0.0131887	0.373345	0.199397	0.246429	-0.0762007	-0.268032	-0.154264	0.160077	0.201065	0.13217	0.120483	-0.292459	-0.234144	0.116144	0.333531	0.364381	0.0745909	0.427254	0.413746	0.36153	0.0633968	0.0633968	0.143987	0.143987
C7-4_23248	-0.491087	-0.0591129	-0.508694	-0.203443	-0.0422386	-0.0792745	-0.241842	-0.331485	-0.347451	-0.325433	-0.0340025	0.379733	0.358866	-0.0744462	-0.14697	-0.00702014	-0.00361954	-0.0654474	-0.0831719	-0.0998973	-0.177552	-0.177552	-0.0860236	-0.0860236
C7-4_27673	-0.331314	-0.371232	-0.410295	-0.496284	0.0671295	-0.0730548	-0.0886522	-0.630117	-0.604731	-0.650006	-0.00946147	0.486469	0.438713	-0.392561	-0.408349	-0.409028	-0.243976	-0.247519	-0.206212	-0.537699	-0.328686	-0.328686	-0.33121	-0.33121
C7-4_28555	-0.371813	-0.339994	-0.433325	-0.438474	0.240599	-0.0905647	-0.0896195	-0.741165	-0.698584	-0.7495	-0.251878	0.430052	0.284324	-0.360778	-0.421331	-0.351419	-0.211252	-0.228352	-0.21954	-0.395138	-0.244361	-0.244361	-0.187469	-0.187469
C7-4_34792	0.30932	0.319377	0.136778	0.349168	-0.207437	0.10609	0.302237	0.69568	0.758743	0.633464	0.475254	-0.622504	-0.499075	0.384025	0.474551	0.259328	0.0765955	0.392123	0.514826	0.365553	0.410524	0.410524	0.306313	0.306313
C7-4_55321	-0.424754	-0.332692	-0.455535	-0.450696	0.055508	-0.359639	-0.322107	-0.679442	-0.679378	-0.682227	-0.0746064	0.579325	0.499369	-0.236404	-0.228577	-0.197977	-0.0131371	-0.0839307	-0.0755218	-0.299203	-0.353852	-0.353852	-0.37456	-0.37456
C7-4_64039	-0.430385	-0.0999163	-0.267197	-0.309157	0.22993	-0.0238569	0.0119776	-0.595743	-0.552864	-0.619747	-0.0521839	0.367829	0.292402	-0.30622	-0.316037	-0.201409	-0.00199456	-0.184047	-0.14096	-0.231452	-0.474959	-0.474959	-0.368541	-0.368541
C7-4_67018	0.00517475	-0.245989	-0.375906	-0.361566	-0.174968	0.261295	0.359923	-0.338516	-0.300327	-0.351673	-0.110228	0.18846	0.14661	-0.463545	-0.484427	-0.339507	-0.252512	-0.359657	-0.41994	-0.29316	0.0601995	0.0601995	0.161993	0.161993
C7-4_70964	-0.201797	-0.304816	-0.566765	-0.382895	-0.0325481	0.0626301	0.0998581	-0.399882	-0.388746	-0.396209	-0.164735	0.324824	0.268835	-0.352394	-0.481371	-0.332226	-0.181262	-0.39318	-0.4045	-0.361021	-0.130763	-0.130763	0.0450108	0.0450108
C7-4_75400	-0.293033	-0.187652	-0.27407	-0.321963	0.432567	-0.106402	-0.216801	-0.47454	-0.411478	-0.509466	-0.0183913	0.217926	0.110028	-0.0920796	-0.0965774	-0.190548	-0.0976421	-0.0691536	0.115258	-0.152692	-0.286514	-0.286514	-0.17238	-0.17238
C7-4_77934	-0.357844	0.0627383	-0.105262	-0.223595	0.554769	-0.303214	-0.206074	-0.52664	-0.476402	-0.542621	-0.172824	0.145244	0.0562414	0.0110942	-0.0971781	-0.0151122	0.272316	0.0424496	0.113405	-0.0790808	-0.397462	-0.397462	-0.472567	-0.472567
C7-4_80194	-0.279954	0.115636	-0.288045	-0.320619	0.282891	-0.104975	-0.372338	-0.58964	-0.575226	-0.589797	-0.168489	0.396206	0.316891	-0.255326	-0.301463	-0.111534	0.0341187	-0.124089	-0.19274	-0.346887	-0.641939	-0.641939	-0.426094	-0.426094
C7-4_83560	-0.107739	0.0335	-0.367878	-0.348885	0.0875928	-0.218756	-0.295936	-0.472581	-0.474326	-0.452479	-0.293389	0.178708	0.123588	-0.306419	-0.30086	-0.0896103	-0.064767	-0.126362	-0.160664	-0.414194	-0.355395	-0.355395	-0.27512	-0.27512
C7-4_85813	-0.0408695	-0.117937	-0.491123	-0.394794	-0.0614872	0.180944	-0.201007	-0.47493	-0.45389	-0.489501	-0.0222653	0.307386	0.256474	-0.424453	-0.438404	-0.232911	-0.227933	-0.203144	-0.262715	-0.533294	-0.243005	-0.243005	-0.0299154	-0.0299154
C7-4_87555	-0.16478	-0.332147	-0.443007	-0.308303	0.0969066	-0.108475	-0.220137	-0.553631	-0.554581	-0.549091	-0.132963	0.348599	0.263903	-0.235635	-0.33977	-0.0850771	-0.00680745	-0.159961	-0.126683	-0.358337	-0.192011	-0.192011	0.0314383	0.0314383
C7-4_89816	-0.270418	-0.414045	-0.410921	-0.327312	0.29523	-0.305245	-0.357402	-0.601534	-0.604801	-0.601394	-0.0776984	0.466744	0.420136	-0.137009	-0.271364	-0.0143254	0.0739048	-0.126401	-0.0246868	-0.294596	-0.13647	-0.13647	-0.0326685	-0.0326685
C7-4_92969	-0.199447	-0.360988	-0.173764	-0.406952	0.384756	-0.0664083	-0.0982175	-0.435428	-0.419254	-0.45312	0.0458892	0.423131	0.398822	-0.137237	-0.255548	-0.252745	-0.0772389	-0.308777	-0.0450676	-0.185203	-0.0373148	-0.0373148	0.0729131	0.0729131
C7-4_95466	-0.398237	-0.163499	-0.0539887	-0.16236	0.513336	-0.131343	-0.151291	-0.442693	-0.43126	-0.4546	0.00457924	0.405736	0.357312	0.12014	-0.0872888	0.00479783	0.314543	-0.120665	0.0675297	-0.0023209	-0.294217	-0.294217	-0.332151	-0.332151
C7-4_97314	-0.297956	-0.223217	-0.243756	-0.409547	0.380206	-0.305529	-0.162108	-0.540768	-0.526541	-0.540351	-0.166388	0.373547	0.303508	-0.181933	-0.330838	-0.167751	0.142832	-0.270616	-0.133893	-0.200861	-0.231638	-0.231638	-0.376147	-0.376147
C7-4_102330	-0.0786549	-0.280792	-0.469095	-0.46319	-0.00941357	-0.051167	-0.0999008	-0.503249	-0.478946	-0.50106	-0.235453	0.24678	0.151786	-0.371916	-0.366381	-0.296521	-0.242718	-0.253376	-0.197536	-0.373657	0.00427332	0.00427332	-0.0335238	-0.0335238
C7-4_105952	-0.213679	-0.379929	-0.442145	-0.3662	0.0969919	0.0453031	-0.207391	-0.409079	-0.382612	-0.400099	-0.309934	0.226176	0.0719311	-0.335609	-0.321746	-0.341199	-0.413702	-0.327516	-0.257143	-0.298705	-0.15895	-0.15895	0.0055071	0.0055071
C7-4_109364	-0.342351	-0.116112	-0.331947	-0.0864435	0.286772	-0.018144	-0.184164	-0.378868	-0.326801	-0.387678	-0.241467	-0.0229941	-0.190044	0.0234535	-0.0281022	0.0176082	0.0324356	0.13451	0.0685594	0.108161	0.0333207	0.0333207	0.0575781	0.0575781
C7-4_113346	-0.265304	-0.105925	0.120125	0.129776	0.601333	-0.333429	-0.0118404	-0.233286	-0.209967	-0.23081	-0.19126	0.0163873	-0.0561119	0.336052	0.0788484	0.285547	0.50844	0.128072	0.161513	0.307121	-0.0776989	-0.0776989	-0.169413	-0.169413
C7-4_119227	-0.314678	-0.120509	-0.1886	-0.249595	0.156336	-0.455724	-0.14909	-0.476004	-0.513356	-0.436395	-0.3229	0.382925	0.36252	-0.146724	-0.277319	-0.00319753	0.146153	-0.146346	-0.195142	-0.255824	-0.457401	-0.457401	-0.484829	-0.484829
C7-4_126278	-0.298416	-0.318318	-0.419428	-0.29549	0.119739	-0.078674	-0.290022	-0.601356	-0.590081	-0.59306	-0.249615	0.357871	0.200196	-0.277614	-0.263647	-0.0959915	-0.100278	-0.12826	-0.181061	-0.170231	-0.240232	-0.240232	-0.0954422	-0.0954422
C7-4_136697	-0.0323696	-0.413707	-0.163171	-0.352709	0.218265	-0.346781	-0.18371	-0.463809	-0.501052	-0.421382	-0.353724	0.419941	0.394082	-0.240406	-0.355517	-0.187134	-0.0930538	-0.318026	-0.269809	-0.336076	-0.0768805	-0.0768805	0.0234914	0.0234914
C7-4_151983	-0.558205	-0.108708	-0.32424	-0.389438	0.448308	-0.292953	-0.0996303	-0.569248	-0.537399	-0.5633	-0.329585	0.262373	0.179939	-0.22875	-0.283273	-0.217727	-0.0337939	-0.209076	-0.194536	-0.182747	-0.518624	-0.518624	-0.490053	-0.490053
C7-4_167343	-0.229889	-0.140534	0.225769	0.025159	0.640757	-0.0614774	-0.220652	-0.32766	-0.332706	-0.333562	0.0435645	0.346595	0.259563	0.344328	0.0466925	0.232471	0.450159	0.0793761	0.191692	0.151523	-0.198789	-0.198789	-0.269638	-0.269638
C7-4_176599	-0.168092	0.0938189	-0.0298699	-0.218852	-0.0342607	-0.148433	-0.23764	-0.306263	-0.329722	-0.303061	0.0431353	0.376744	0.427058	0.0258742	0.097522	0.0171427	-0.0578974	0.127573	0.167306	-0.151154	-0.261554	-0.261554	-0.25667	-0.25667
C7-4_190217	-0.344258	0.232794	-0.164021	-0.0904647	0.669493	-0.228161	-0.367826	-0.304753	-0.284313	-0.287341	-0.357031	-0.00414773	-0.109373	0.0335938	-0.198156	0.0729466	0.284453	-0.121735	-0.0793576	0.0325851	-0.273906	-0.273906	-0.198818	-0.198818
C4-1_2017	-0.109956	-0.242277	-0.0551472	-0.216946	0.160803	0.0281279	-0.159933	-0.198462	-0.197005	-0.232255	0.346334	0.260656	0.282408	0.0341667	-0.0599868	-0.0199126	0.171148	0.0534003	0.119674	-0.0396388	0.109867	0.109867	-0.00722252	-0.00722252
C4-1_2121	0.512608	0.49745	0.404847	0.418762	-0.325783	0.109521	0.261495	0.886708	0.882255	0.887897	0.148959	-0.696976	-0.563786	0.290607	0.429116	0.217774	-0.0596649	0.21287	0.257128	0.396107	0.45566	0.45566	0.390374	0.390374
C4-1_2220	-0.0761908	-0.240258	-0.0326415	-0.184452	0.101778	0.0776282	-0.0518736	-0.118645	-0.113498	-0.153268	0.348206	0.173906	0.19642	0.0184292	-0.0522903	-0.053997	0.143055	0.0434196	0.0959539	0.00243293	0.198948	0.198948	0.0486148	0.0486148
C4-1_3006	-0.312045	-0.119262	-0.248371	-0.227499	0.371587	-0.311397	-0.28857	-0.385805	-0.416933	-0.346271	-0.341784	0.237229	0.161091	0.00272866	-0.185785	-0.0649927	0.144766	-0.171988	-0.0613322	-0.146119	-0.0682569	-0.0682569	-0.153681	-0.153681
C4-1_3198	-0.245616	0.103423	-0.438656	-0.364246	0.030013	-0.110365	0.155799	-0.303505	-0.274651	-0.278012	-0.49465	-0.100389	-0.198643	-0.287392	-0.295093	-0.211207	-0.241318	-0.135404	-0.237627	-0.183165	-0.25408	-0.25408	-0.169246	-0.169246
C4-1_3278	-0.280486	0.158535	-0.395751	-0.34213	0.0966599	-0.12049	0.118063	-0.326468	-0.296887	-0.29828	-0.5329	-0.102381	-0.204306	-0.289019	-0.294822	-0.19739	-0.214187	-0.143135	-0.251875	-0.168187	-0.30772	-0.30772	-0.225278	-0.225278
C4-1_3662	-0.267722	0.227015	-0.46328	-0.406552	0.0995305	-0.152645	0.264978	-0.280374	-0.231103	-0.256115	-0.587872	-0.226382	-0.324247	-0.317522	-0.31326	-0.301998	-0.29813	-0.155109	-0.260081	-0.165378	-0.165557	-0.165557	-0.168023	-0.168023
C4-1_3922	-0.184996	-0.179064	0.0158411	-0.149238	-0.00815426	-0.25133	-0.199007	-0.260652	-0.27907	-0.238691	-0.190972	0.161474	0.138937	-0.114398	-0.0450519	-0.00207704	-0.0963264	0.0966662	-0.0330187	0.0128274	-0.0922497	-0.0922497	0.0350548	0.0350548
C4-1_4030	-0.310404	0.161015	-0.468267	-0.452695	0.100715	-0.32818	0.128552	-0.394276	-0.361363	-0.365475	-0.568565	-0.0994555	-0.167595	-0.312047	-0.317065	-0.23633	-0.215424	-0.119738	-0.186876	-0.239784	-0.252414	-0.252414	-0.253521	-0.253521
C4-1_4075	-0.289888	-0.272778	-0.157211	-0.0875129	0.433722	-0.161495	-0.242382	-0.593173	-0.611015	-0.559334	-0.381366	0.400201	0.252207	-0.0349492	-0.236661	0.00700505	0.177015	-0.145309	-0.126019	-0.205788	-0.278731	-0.278731	-0.177811	-0.177811
C4-1_4160	0.0570526	-0.072204	0.0413884	-0.0771314	-0.0935768	-0.422372	-0.00810253	-0.0577865	-0.0534505	-0.061069	0.00485298	-0.064012	-0.0126029	-0.0365831	0.0615067	0.0191208	0.0377131	0.106587	0.208138	0.0140722	0.134842	0.134842	0.138895	0.138895
C4-1_4272	0.144473	0.368744	0.430618	0.462507	0.276823	-0.222138	-0.0546706	0.429798	0.473413	0.385599	0.334013	-0.443319	-0.37737	0.632003	0.61507	0.579339	0.502708	0.535404	0.731554	0.56674	0.162283	0.162283	0.0193344	0.0193344
C4-1_4461	-0.0922947	-0.0168641	-0.0332112	-0.0582438	-0.0114856	0.0759173	-0.184056	0.000401612	-0.02394	0.0294848	-0.199262	0.149108	0.103463	-0.208778	-0.113928	-0.349565	-0.415987	-0.343672	-0.288963	-0.209309	-0.28352	-0.28352	-0.0456029	-0.0456029
C4-1_4559	-0.000626128	0.425385	-0.0529251	0.260236	-0.202612	0.0628957	0.188743	0.63162	0.60956	0.669177	-0.209769	-0.4848	-0.463748	0.241055	0.26565	-0.000315032	-0.176272	-0.0355684	0.0172219	0.235312	0.0555089	0.0555089	0.110231	0.110231
C4-1_4645	-0.326448	0.231889	-0.405436	-0.308313	0.203502	-0.194927	0.136402	-0.192023	-0.157126	-0.15644	-0.625102	-0.195757	-0.300493	-0.224984	-0.245332	-0.267772	-0.249465	-0.237043	-0.285801	-0.0447034	-0.171927	-0.171927	-0.143866	-0.143866
C4-1_4900	-0.17392	0.140816	-0.525395	-0.460833	0.0783102	-0.122788	0.327095	-0.322637	-0.274456	-0.300862	-0.560223	-0.143169	-0.238437	-0.382716	-0.388548	-0.370029	-0.363312	-0.239099	-0.305961	-0.282947	-0.0937073	-0.0937073	-0.0898534	-0.0898534
C4-1_4988	-0.358062	-0.136199	-0.358507	-0.201294	0.0890554	-0.0767765	0.191421	-0.411609	-0.411653	-0.370737	-0.529896	0.149064	0.0272632	-0.186212	-0.317515	-0.200067	-0.160012	-0.177746	-0.28533	-0.211785	-0.231523	-0.231523	-0.0885357	-0.0885357
C4-1_5614	0.214284	0.107833	-0.118541	-0.165688	-0.233116	0.0255628	0.214162	0.374251	0.352165	0.381138	0.099829	-0.258406	-0.130384	-0.0125275	-0.0572384	-0.195018	-0.157636	-0.138757	0.00763066	-0.0838161	0.552564	0.552564	0.343354	0.343354
C4-1_6207	0.342527	0.396812	0.459143	0.560577	-0.112329	0.195281	0.120487	0.935488	0.902977	0.949309	0.164966	-0.55929	-0.470047	0.530072	0.507814	0.234174	0.0826147	0.129964	0.263602	0.479936	0.389526	0.389526	0.326569	0.326569
C4-1_6431	-0.222692	-0.311975	0.035753	0.121936	0.275468	0.108172	-0.290095	-0.433736	-0.463197	-0.410658	-0.170728	0.425044	0.307664	-0.0214629	-0.190867	-0.0108459	0.115608	-0.147716	-0.155546	-0.156483	-0.186834	-0.186834	0.0517829	0.0517829
C4-1_6802	-0.445442	-0.193175	-0.407794	-0.237376	-0.194205	0.0786974	-0.0175557	-0.291031	-0.289964	-0.293788	-0.019768	0.182238	0.122188	-0.213685	-0.282538	-0.162295	-0.0510159	0.0235784	-0.236694	-0.182212	-0.219751	-0.219751	-0.242712	-0.242712
C4-1_6955	0.439689	0.214829	0.425928	0.531584	-0.310869	0.322002	0.32477	0.624736	0.644352	0.586832	0.42301	-0.500786	-0.395194	0.390354	0.503253	0.401487	0.260039	0.421097	0.372191	0.428151	0.333153	0.333153	0.254624	0.254624
C4-1_7396	-0.238125	-0.28575	0.106975	0.216798	0.265311	0.119751	-0.242062	-0.396492	-0.41849	-0.385403	-0.0687909	0.400462	0.304648	0.096282	-0.0879165	0.129499	0.254378	-0.00141006	-0.0455672	-0.0490233	-0.200772	-0.200772	0.01583	0.01583
C4-1_7616	-0.310007	0.015198	-0.0148785	-0.148119	0.129389	-0.343064	-0.3105	-0.373903	-0.431957	-0.29845	-0.603131	0.249023	0.15891	-0.118181	-0.1081	-0.142341	-0.125415	-0.116686	-0.224856	-0.203895	-0.43155	-0.43155	-0.412098	-0.412098
C4-1_8237	-0.000495618	-0.0508564	0.171156	0.148834	0.0389822	0.241141	-0.149148	0.0022947	-0.0274102	0.0209172	-0.0505964	0.201935	0.168565	-0.0326953	-0.0122906	-0.179697	-0.227551	-0.20418	-0.162665	-0.135601	-0.150075	-0.150075	0.0719061	0.0719061
C4-1_8333	0.404401	0.329663	0.476963	0.583082	-0.132837	0.112848	0.20395	0.617345	0.670013	0.545462	0.629669	-0.508832	-0.367056	0.546652	0.656479	0.549204	0.408749	0.565156	0.69005	0.507665	0.289768	0.289768	0.209038	0.209038
C4-1_8545	0.435154	0.321889	0.466104	0.557958	-0.101491	0.175481	0.245553	0.615839	0.684522	0.534683	0.648176	-0.540075	-0.408011	0.490151	0.596588	0.517394	0.398762	0.525491	0.63782	0.521522	0.340213	0.340213	0.241951	0.241951
C4-1_8713	0.425355	-0.0321855	0.201889	0.252805	-0.156398	0.291285	0.333928	0.330124	0.378616	0.260248	0.584678	-0.202705	-0.11941	0.151101	0.195106	0.143576	0.175006	0.125514	0.284807	0.182681	0.455433	0.455433	0.398022	0.398022
C4-1_8932	-0.113282	-0.0485035	0.0279024	0.0377455	0.116486	0.199265	-0.196407	-0.0604048	-0.074004	-0.0492428	-0.0628041	0.248501	0.199139	-0.0933703	-0.086747	-0.255585	-0.261772	-0.281455	-0.222821	-0.135932	-0.180431	-0.180431	0.0291184	0.0291184
C4-1_9887	0.345175	0.374812	0.343615	0.457174	-0.28367	0.15489	0.122924	0.937481	0.889116	0.961663	0.133281	-0.531324	-0.412502	0.389364	0.422254	0.115118	-0.0719873	0.0557302	0.163761	0.340954	0.40235	0.40235	0.346562	0.346562
C4-1_10706	-0.407299	-0.205684	-0.0554724	-0.0169436	0.213797	-0.282839	-0.266205	-0.598958	-0.607174	-0.572768	-0.34736	0.395992	0.25948	-0.0664671	-0.197358	0.0950698	0.182991	0.101671	-0.152195	-0.023066	-0.326483	-0.326483	-0.231639	-0.231639
C4-1_11884	0.27101	0.389512	0.356425	0.514867	-0.256909	0.170082	0.0739023	0.894267	0.842472	0.927152	0.0459519	-0.510361	-0.425102	0.410046	0.430281	0.172719	-0.0421199	0.100816	0.121223	0.394515	0.311064	0.311064	0.300473	0.300473
C4-1_12637	0.346916	0.310688	0.361908	0.500438	-0.327575	0.182346	0.126958	0.881539	0.823139	0.907585	0.157786	-0.420652	-0.298157	0.375308	0.388674	0.155474	-0.00976803	0.0529443	0.10096	0.361119	0.437381	0.437381	0.414721	0.414721
C4-1_13820	-0.0789656	-0.507281	-0.0181557	-0.00374435	0.0324896	-0.00625972	-0.181836	-0.537729	-0.562623	-0.550665	0.198762	0.652161	0.62938	-0.105191	-0.188034	0.0985599	0.215291	-0.0207912	-0.0507127	-0.211906	-0.0629785	-0.0629785	0.0217381	0.0217381
C4-1_14668	-0.236006	-0.383114	-0.528316	-0.566411	-0.165086	-0.167752	-0.0311566	-0.504221	-0.535378	-0.487656	-0.0982875	0.498012	0.507647	-0.462905	-0.469591	-0.387665	-0.240405	-0.355289	-0.314535	-0.473755	0.0436884	0.0436884	-0.0109851	-0.0109851
C4-1_17280	-0.00714108	-0.188086	-0.0836272	0.00507152	-0.0741552	-0.00265906	0.0246668	-0.0975472	-0.0758469	-0.150788	0.473826	0.129108	0.188716	0.0480013	0.0695893	0.0398558	0.192601	0.0602417	0.291852	0.0206616	0.254476	0.254476	0.215633	0.215633
C4-1_19799	-0.0799187	-0.294545	-0.361291	-0.431634	-0.101165	-0.380127	-0.128374	-0.318515	-0.345509	-0.31026	0.00280996	0.376574	0.388691	-0.183382	-0.211988	-0.177367	-0.0718416	-0.133402	-0.0549988	-0.279854	0.0466574	0.0466574	-0.0906232	-0.0906232
C4-1_20063	0.320846	0.342462	0.280614	0.343126	-0.313246	-0.00104895	0.0503362	0.871767	0.815309	0.900527	0.114782	-0.430741	-0.305453	0.331159	0.383418	0.100971	-0.0963137	0.0300942	0.143349	0.33861	0.413456	0.413456	0.346947	0.346947
C4-1_22339	0.408086	0.414362	0.373482	0.461671	-0.299805	0.129186	0.10723	0.967963	0.93741	0.976241	0.222581	-0.59034	-0.459463	0.401209	0.478779	0.197531	-0.033975	0.151772	0.246263	0.412161	0.418508	0.418508	0.355295	0.355295
C4-1_23242	-0.0648794	-0.223034	-0.143193	-0.033371	-0.174816	-0.249614	-0.244777	0.095548	0.0414874	0.103757	0.21493	0.198231	0.232434	0.0932918	0.0910197	0.0384558	0.112001	-0.0530396	0.0719406	0.0166447	0.0781243	0.0781243	-0.114079	-0.114079
C4-1_25482	-0.443445	-0.332209	-0.37017	-0.217089	0.186717	0.0342781	-0.463169	-0.480899	-0.473189	-0.515819	0.28117	0.570187	0.50297	-0.0343191	-0.062776	-0.0613949	0.0157943	-0.00256886	0.0937522	-0.196039	-0.289325	-0.289325	-0.229194	-0.229194
C4-1_27665	0.00351815	-0.440677	-0.221118	-0.17384	-0.0847872	-0.0264605	-0.0373184	-0.319777	-0.318152	-0.366569	0.47468	0.4632	0.53124	-0.0379782	-0.073363	0.0249144	0.142305	0.00203994	0.177244	-0.216266	0.163734	0.163734	0.127773	0.127773
C4-1_28554	-0.0373607	-0.481442	-0.187165	-0.118922	-0.0171221	-0.0727738	-0.076504	-0.427632	-0.431924	-0.463806	0.36894	0.515012	0.548822	-0.0232855	-0.0842462	0.123145	0.227911	0.0442938	0.153834	-0.190528	0.08972	0.08972	0.0553632	0.0553632
C4-1_29004	-0.0767875	-0.502713	-0.309128	-0.242829	-0.0327502	-0.0967598	-0.0859071	-0.521926	-0.528041	-0.550946	0.282589	0.573162	0.595403	-0.159959	-0.220109	0.0200824	0.14806	-0.0558741	0.029942	-0.304362	0.0344251	0.0344251	0.0349236	0.0349236
C4-1_33637	0.299126	-0.340594	0.113409	-0.310819	-0.113735	0.0925541	0.0255274	-0.181991	-0.213707	-0.182983	0.15517	0.276547	0.324831	-0.262263	-0.241339	-0.136776	-0.0367492	-0.13612	-0.198039	-0.24227	0.169496	0.169496	-0.0313644	-0.0313644
C4-1_35500	0.57635	-0.10427	0.415556	0.184051	-0.280289	0.353993	0.231311	0.371724	0.342488	0.366846	0.272374	-0.172918	-0.0892092	0.0364998	0.102499	0.105549	0.0619694	0.0423191	-0.0400305	0.0552238	0.308477	0.308477	0.136808	0.136808
C4-1_41992	0.00811537	-0.379745	-0.241689	-0.203526	-0.122531	-0.254634	-0.151363	-0.206288	-0.225095	-0.205011	0.0553972	0.22306	0.209527	-0.118704	-0.108815	-0.0825644	-0.00673511	-0.119225	0.0572903	-0.158082	0.207559	0.207559	0.119955	0.119955
C4-1_44124	-0.143593	-0.484312	-0.44334	-0.48263	-0.127039	-0.254835	-0.2102	-0.476108	-0.512317	-0.448412	-0.193347	0.409095	0.358007	-0.406327	-0.42757	-0.26792	-0.17225	-0.274754	-0.301315	-0.404862	-0.00129501	-0.00129501	-0.0881032	-0.0881032
C4-1_53981	-0.218445	-0.234511	0.159192	-0.04843	0.277785	-0.337152	-0.321927	-0.458923	-0.481326	-0.443174	-0.129453	0.397841	0.323989	0.0428247	-0.0404635	0.202273	0.246924	0.168032	0.0256151	0.0451771	-0.254596	-0.254596	-0.327454	-0.327454
C4-1_55430	-0.173876	-0.341422	0.0940171	-0.0512613	0.202038	-0.256131	-0.279255	-0.483996	-0.502801	-0.486921	0.0599527	0.532316	0.49671	0.0364753	-0.0360451	0.210238	0.249631	0.151172	0.0629335	-0.0359395	-0.230611	-0.230611	-0.271451	-0.271451
C4-1_67276	0.294736	-0.287762	0.163642	-0.259946	-0.128211	0.0407039	0.0278365	-0.162086	-0.191204	-0.165172	0.168024	0.24438	0.304761	-0.220361	-0.166387	-0.0709385	0.00990452	-0.0630866	-0.127736	-0.183667	0.138994	0.138994	-0.0581261	-0.0581261
C4-1_71922	0.0322822	-0.265574	0.153562	-0.0429888	-0.0437477	-0.219559	-0.138351	-0.310589	-0.343345	-0.298081	-0.0131502	0.346179	0.335301	-0.150827	-0.133531	0.137772	0.188606	0.0512997	-0.130402	-0.039721	-0.115541	-0.115541	-0.202402	-0.202402
C4-1_81865	0.543255	-0.024997	0.36003	0.063035	-0.0920726	0.426858	0.303913	0.134804	0.144515	0.116409	0.177975	-0.1577	-0.112242	-0.12301	-0.0574965	0.00660046	0.0398587	-0.0304895	-0.119288	-0.0646806	0.206014	0.206014	0.0644866	0.0644866
C4-1_89653	0.225487	-0.308387	-0.197242	-0.457492	-0.136319	-0.0405237	-0.0985247	-0.278541	-0.319285	-0.243038	-0.226879	0.250675	0.243178	-0.554483	-0.475488	-0.359652	-0.317441	-0.390614	-0.520332	-0.470885	0.000449329	0.000449329	-0.0491792	-0.0491792
C4-1_94716	0.261635	-0.37027	-0.0856217	-0.180847	-0.117697	0.0732763	0.0848687	-0.174268	-0.174543	-0.222194	0.520621	0.344072	0.466072	-0.0619008	-0.0306184	0.0118236	0.0804519	-0.00165055	0.157354	-0.238077	0.258079	0.258079	0.195377	0.195377
C4-1_99550	-0.0811369	-0.581227	-0.242441	-0.260279	-0.122389	-0.303403	-0.0897763	-0.462988	-0.493844	-0.470098	0.176396	0.579578	0.616925	-0.18802	-0.188375	-0.0248675	0.121601	-0.141475	-0.00898392	-0.288214	0.000207913	0.000207913	-0.0752227	-0.0752227
C4-1_110860	-0.037238	-0.341732	-0.103608	-0.21353	-0.00900407	-0.112675	-0.307492	-0.450263	-0.479653	-0.434982	-0.0848153	0.484412	0.429826	-0.235607	-0.25796	-0.0131356	-0.0252281	-0.0598032	-0.202265	-0.25568	-0.155853	-0.155853	-0.151423	-0.151423
C4-1_124068	0.0380199	-0.102929	0.385496	0.131887	0.154755	-0.11996	-0.218736	-0.239625	-0.255986	-0.244571	0.107855	0.258763	0.255077	0.145344	0.11965	0.322983	0.263474	0.31545	0.199134	0.0832086	-0.101385	-0.101385	-0.190632	-0.190632
C4-1_137172	0.469582	-0.0711363	0.46114	0.0919035	-0.204419	0.196668	0.0903171	0.0938713	0.082603	0.0809831	0.222757	-0.0354717	0.0289123	-0.0242364	0.0852749	0.167569	0.101122	0.209645	0.0340739	0.086106	0.202227	0.202227	0.113695	0.113695
C4-1_146900	-0.106118	-0.215274	0.036101	-0.182574	0.0380085	-0.244817	-0.327088	-0.369598	-0.399472	-0.353619	-0.0775543	0.358001	0.33013	-0.202299	-0.170103	-0.0602012	0.0164184	-0.0626777	-0.099706	-0.208288	-0.217631	-0.217631	-0.325176	-0.325176
C4-1_176240	-0.188805	-0.315706	-0.227162	-0.315619	0.0921731	-0.109841	-0.27757	-0.446827	-0.461558	-0.442861	-0.0349266	0.370856	0.302767	-0.243794	-0.292699	-0.19316	-0.0549797	-0.187128	-0.112486	-0.249843	0.0339172	0.0339172	-0.0905566	-0.0905566
C4-1_188590	0.0508539	-0.296861	-0.236691	-0.353743	0.18745	0.062147	-0.12777	-0.405372	-0.391975	-0.406503	-0.12311	0.216795	0.104053	-0.344056	-0.360064	-0.345591	-0.237339	-0.296547	-0.245828	-0.322547	0.0658473	0.0658473	0.126971	0.126971
C4-2_2014	-0.131285	-0.248725	-0.0154992	-0.269223	-0.259309	-0.126175	0.106789	-0.420316	-0.416004	-0.421325	-0.0807011	0.316969	0.309652	-0.37592	-0.241822	-0.189729	-0.200446	-0.0347779	-0.180196	-0.151632	-0.0744056	-0.0744056	-0.0502273	-0.0502273
C4-2_2123	0.357363	0.343475	0.408026	0.246767	-0.176126	-0.0416148	0.198942	0.460773	0.479808	0.453054	0.0596228	-0.448751	-0.37127	0.0725892	0.275015	0.236845	-0.0354337	0.222412	0.174235	0.40904	0.273723	0.273723	0.283295	0.283295
C4-2_2537	-0.164323	-0.16319	-0.445772	-0.455927	-0.10942	0.0292751	0.108527	-0.418911	-0.371086	-0.419783	-0.3211	0.14153	0.0205626	-0.561763	-0.464461	-0.383234	-0.37328	-0.28526	-0.461634	-0.179367	-0.115363	-0.115363	0.020115	0.020115
C4-2_2816	-0.108163	0.200073	-0.102277	-0.173792	0.195888	0.0426126	-0.124053	-0.134356	-0.0821636	-0.145821	-0.176555	0.0277594	-0.0355239	-0.201673	-0.10498	-0.163201	-0.271127	-0.147114	-0.110989	0.0942298	-0.0459682	-0.0459682	0.14753	0.14753
C4-2_2852	-0.150761	-0.0190075	-0.57716	-0.432684	-0.0790944	0.0582664	0.0525378	-0.294163	-0.230375	-0.310109	-0.214704	-0.0175155	-0.120056	-0.446602	-0.36854	-0.305716	-0.340624	-0.159596	-0.317873	-0.171603	-0.0669906	-0.0669906	0.0212468	0.0212468
C4-2_3015	-0.291066	-0.288716	-0.37264	-0.341707	0.125691	-0.115987	-0.440881	-0.604441	-0.594098	-0.592924	-0.28824	0.431414	0.294316	-0.37043	-0.296189	-0.248016	-0.240922	-0.241613	-0.218846	-0.318463	-0.380042	-0.380042	-0.178249	-0.178249
C4-2_3215	0.0232095	0.0549693	-0.158666	-0.262689	-0.118473	-0.231069	0.0397012	-0.131748	-0.109128	-0.123336	-0.242714	0.031159	0.00616879	-0.36486	-0.20623	-0.125935	-0.208952	-0.153094	-0.269218	0.0216555	-0.103518	-0.103518	-0.00226751	-0.00226751
C4-2_3285	0.0611405	0.074766	-0.22904	-0.262103	-0.289571	-0.177857	0.0642207	-0.0687081	-0.0419248	-0.068103	-0.165331	-0.010513	-0.0297443	-0.361183	-0.112136	-0.168164	-0.30624	-0.118025	-0.19513	0.00459022	-0.101042	-0.101042	0.0255169	0.0255169
C4-2_3650	-0.110264	-0.013928	-0.422791	-0.386544	-0.0243371	0.0177349	-0.0822329	-0.30133	-0.260454	-0.299929	-0.289908	0.0963643	-0.00995551	-0.460158	-0.296345	-0.36698	-0.496222	-0.252964	-0.300345	-0.188493	-0.0798903	-0.0798903	0.109314	0.109314
C4-2_3915	-0.357094	-0.350691	-0.563191	-0.415497	0.227943	0.0811959	-0.124173	-0.659748	-0.657447	-0.648606	-0.248784	0.531797	0.389786	-0.3603	-0.482837	-0.277985	-0.210085	-0.267683	-0.376515	-0.438587	-0.215198	-0.215198	-0.113588	-0.113588
C4-2_4162	0.470696	0.268734	0.334099	0.146743	-0.385719	0.144879	0.0983797	0.69459	0.664043	0.701957	0.196351	-0.430027	-0.276043	0.0917813	0.286898	-0.155271	-0.364839	-0.0113002	0.152273	-0.0199233	0.312732	0.312732	0.267188	0.267188
C4-2_4272	0.263275	0.459376	0.546481	0.504702	-0.115446	-0.0964475	-0.0273601	0.578278	0.604662	0.554111	0.227995	-0.554922	-0.468803	0.365585	0.609749	0.46857	0.126213	0.504161	0.532839	0.588029	0.17069	0.17069	0.187078	0.187078
C4-2_4911	-0.158991	0.1606	-0.59931	-0.510524	-0.120488	-0.109103	0.0484914	-0.241535	-0.207732	-0.232746	-0.326419	-0.0570445	-0.127348	-0.469678	-0.374803	-0.360586	-0.37975	-0.222096	-0.345076	-0.214035	-0.0706778	-0.0706778	-0.0260464	-0.0260464
C4-2_4999	-0.496084	-0.458364	-0.443168	-0.438938	0.279783	-0.168765	-0.288322	-0.706068	-0.763925	-0.64977	-0.446206	0.628143	0.495149	-0.271676	-0.431705	-0.253957	-0.132706	-0.294765	-0.403862	-0.441352	-0.395948	-0.395948	-0.347653	-0.347653
C4-2_5608	0.0760965	0.0632321	-0.379072	-0.422078	-0.329368	-0.0637715	0.461376	-0.0215075	0.00968511	-0.036884	0.00231973	-0.224604	-0.136282	-0.376216	-0.280531	-0.241861	-0.223785	-0.0706325	-0.14935	-0.170942	0.294422	0.294422	0.205975	0.205975
C4-2_5860	-0.412844	-0.364462	-0.734579	-0.567889	0.00657063	-0.00991406	-0.0839256	-0.550023	-0.528942	-0.551834	-0.184754	0.300061	0.182185	-0.462395	-0.524227	-0.371778	-0.201055	-0.293997	-0.380708	-0.402973	-0.246717	-0.246717	-0.213229	-0.213229
C4-2_6207	0.215798	0.389287	0.73332	0.676246	0.220124	0.10461	-0.102742	0.695054	0.678377	0.7053	0.0870671	-0.45914	-0.442601	0.589343	0.542639	0.353089	0.23937	0.218901	0.364943	0.579559	0.179802	0.179802	0.178184	0.178184
C4-2_6430	-0.43989	-0.4653	-0.206835	-0.203508	0.459059	-0.169342	-0.446289	-0.689152	-0.720998	-0.651665	-0.369573	0.575535	0.419989	-0.16247	-0.324426	-0.136271	0.041188	-0.261883	-0.241228	-0.29615	-0.39173	-0.39173	-0.233204	-0.233204
C4-2_6487	-0.424197	-0.370546	-0.727915	-0.499959	-0.0831124	-0.0792721	-0.0536056	-0.588047	-0.582716	-0.591021	-0.0910456	0.380417	0.316456	-0.351539	-0.407124	-0.213295	-0.118091	-0.110902	-0.236435	-0.41797	-0.251644	-0.251644	-0.218202	-0.218202
C4-2_6800	-0.387848	-0.341955	-0.744024	-0.560288	-0.0412247	-0.020511	-0.121384	-0.53452	-0.518945	-0.53455	-0.172508	0.314353	0.20379	-0.45366	-0.506296	-0.376598	-0.224175	-0.296361	-0.350433	-0.422305	-0.215938	-0.215938	-0.170111	-0.170111
C4-2_6957	0.290766	0.417128	0.302386	0.596619	-0.158009	0.164956	0.0874977	0.840852	0.843999	0.815944	0.40705	-0.576656	-0.465178	0.624999	0.648942	0.38435	0.205042	0.385633	0.52439	0.456443	0.307058	0.307058	0.255171	0.255171
C4-2_7168	0.195885	0.402105	0.396993	0.730813	-0.0653467	0.0853669	0.0578928	0.708263	0.734524	0.661359	0.51189	-0.559008	-0.466693	0.770303	0.809634	0.656167	0.469599	0.672593	0.74424	0.639534	0.211587	0.211587	0.12812	0.12812
C4-2_7257	-0.262131	-0.280499	-0.551055	-0.235072	-0.0415627	0.0940707	-0.0345191	-0.241625	-0.247487	-0.23663	-0.0648203	0.149821	0.0492764	-0.186697	-0.229623	-0.17501	-0.0998455	-0.212947	-0.163158	-0.267729	-0.258682	-0.258682	-0.104039	-0.104039
C4-2_7381	-0.282156	-0.393732	-0.0746747	-0.0730847	0.507913	-0.177449	-0.255671	-0.594988	-0.625571	-0.58153	-0.084244	0.63435	0.566182	0.086698	-0.227626	0.159793	0.40085	-0.0998376	-0.0561233	-0.195731	-0.2946	-0.2946	-0.239791	-0.239791
C4-2_7397	-0.334438	-0.45392	-0.239293	-0.158417	0.28369	0.0139756	-0.437808	-0.599409	-0.60865	-0.588142	-0.17695	0.516876	0.374588	-0.172799	-0.215604	-0.173235	-0.13869	-0.176102	-0.117793	-0.353367	-0.359254	-0.359254	-0.123416	-0.123416
C4-2_7827	-0.369022	-0.347347	-0.688993	-0.435393	-0.0973234	-0.0824367	-0.0011185	-0.548427	-0.553528	-0.547435	-0.0729754	0.364703	0.327202	-0.303043	-0.363085	-0.179117	-0.0979049	-0.098909	-0.1864	-0.419655	-0.164579	-0.164579	-0.111519	-0.111519
C4-2_8334	0.350283	0.376772	0.486897	0.493311	0.0140925	0.184421	0.0330764	0.761263	0.757374	0.740145	0.38903	-0.455797	-0.33986	0.530604	0.497688	0.234711	0.152857	0.194934	0.432642	0.332371	0.291097	0.291097	0.224712	0.224712
C4-2_8547	0.37471	0.389715	0.646328	0.585743	0.0590946	0.207931	0.0718276	0.78695	0.779814	0.774663	0.309299	-0.506434	-0.407553	0.5599	0.513443	0.286153	0.204348	0.213586	0.401021	0.432942	0.310658	0.310658	0.241819	0.241819
C4-2_8648	0.412428	0.375345	0.715945	0.594055	0.0992671	0.181792	0.119646	0.706191	0.718917	0.671944	0.440064	-0.487835	-0.36986	0.576264	0.550228	0.377194	0.341687	0.312465	0.506772	0.454228	0.274303	0.274303	0.161206	0.161206
C4-2_8710	0.11351	0.0349352	0.1458	0.0564336	-0.0184463	0.174704	0.428895	0.126839	0.180548	0.0781309	0.286955	-0.269091	-0.231206	-0.0297035	0.0197152	-0.0558483	0.175689	-0.0214613	0.098145	0.156241	0.206981	0.206981	0.0821899	0.0821899
C4-2_8833	0.144921	0.263648	0.779468	0.738013	0.216894	0.136911	0.0289973	0.498143	0.511056	0.461828	0.428887	-0.374858	-0.307743	0.728034	0.66953	0.636869	0.629431	0.576049	0.600686	0.656023	0.102999	0.102999	-0.0573709	-0.0573709
C4-2_8933	0.0198016	0.0403898	0.168849	-0.179322	0.203168	0.20124	-0.0690311	0.0061008	0.020815	-0.00645716	0.0648739	0.135423	0.142921	-0.144073	-0.0888895	-0.374876	-0.29668	-0.292538	-0.167192	-0.0840462	-0.0505087	-0.0505087	-0.0313272	-0.0313272
C4-2_11819	0.162423	0.153293	-0.00769954	0.266055	-0.232735	0.238585	0.0815272	0.72993	0.675081	0.763486	0.0338268	-0.355632	-0.31685	0.278624	0.243799	-0.0792074	-0.174306	-0.15837	-0.000172254	0.134761	0.259304	0.259304	0.287149	0.287149
C4-2_12582	0.0299841	0.0119487	0.160475	0.0373172	0.0430627	0.104755	0.0324088	0.208017	0.125622	0.262689	-0.143403	0.0916393	0.135258	0.104919	-0.0543807	-0.236403	-0.109067	-0.284752	-0.218843	-0.212555	0.0227171	0.0227171	-0.0755972	-0.0755972
C4-2_13102	-0.401382	-0.406868	-0.75874	-0.654202	-0.126956	-0.11871	-0.0156142	-0.62021	-0.61529	-0.615216	-0.185863	0.406956	0.333582	-0.502125	-0.578071	-0.421037	-0.179459	-0.285493	-0.421374	-0.489531	-0.15254	-0.15254	-0.242671	-0.242671
C4-2_13797	-0.314179	-0.552049	-0.408464	-0.445041	0.172523	-0.11169	-0.280063	-0.786456	-0.82327	-0.7704	-0.111213	0.771558	0.721799	-0.327453	-0.460915	-0.275149	-0.0829868	-0.315026	-0.253182	-0.632882	-0.28549	-0.28549	-0.22124	-0.22124
C4-2_14595	-0.174965	-0.466456	-0.728713	-0.54635	-0.298181	0.140478	0.162587	-0.401642	-0.440883	-0.380874	-0.0893348	0.443628	0.401026	-0.483696	-0.544521	-0.496315	-0.340387	-0.413803	-0.498354	-0.642926	-0.0324664	-0.0324664	-0.0699172	-0.0699172
C4-2_16744	-0.330084	-0.355161	-0.0474989	0.0123379	0.385541	0.0714947	-0.484311	-0.444618	-0.489373	-0.417628	-0.137757	0.554355	0.440603	0.0417102	-0.159214	-0.0967426	0.020928	-0.198345	-0.0895678	-0.249637	-0.206313	-0.206313	-0.0395704	-0.0395704
C4-2_17189	-0.165142	-0.152842	-0.414476	-0.49153	0.00850908	-0.100144	0.0408701	-0.500607	-0.473914	-0.511549	-0.102299	0.186512	0.159663	-0.487299	-0.429891	-0.390145	-0.160313	-0.283163	-0.243692	-0.404176	-0.0876759	-0.0876759	-0.13816	-0.13816
C4-2_17374	-0.0365641	-0.0746548	-0.11178	-0.24337	0.0979924	0.0316881	-0.0375387	-0.354955	-0.339341	-0.365461	-0.0226753	0.119254	0.0969279	-0.320637	-0.30911	-0.24153	-0.0139906	-0.190069	-0.162917	-0.304649	-0.0847621	-0.0847621	-0.128756	-0.128756
C4-2_20032	-0.0368246	0.0871356	-0.156163	-0.0386588	-0.44744	-0.0729684	0.386813	0.490577	0.423398	0.545532	-0.184115	-0.246829	-0.154212	0.038198	0.050389	-0.250043	-0.265035	-0.179556	-0.208185	0.0426421	0.283858	0.283858	0.141728	0.141728
C4-2_21248	-0.45564	-0.180198	-0.390199	-0.347941	-0.0968593	-0.213179	-0.462598	-0.484563	-0.542501	-0.451586	-0.140843	0.469222	0.463467	-0.156446	-0.142915	-0.20544	-0.175098	0.00062986	-0.0696302	-0.514882	-0.434129	-0.434129	-0.491701	-0.491701
C4-2_22017	0.184019	0.265194	0.0464552	0.232644	-0.393362	0.0862325	0.0669265	0.77928	0.712597	0.823163	-0.0120904	-0.436342	-0.338375	0.200668	0.266531	-0.0689748	-0.209052	-0.101108	-0.0117297	0.0869015	0.189231	0.189231	0.103272	0.103272
C4-2_23201	-0.271238	0.000405864	0.11723	0.179952	0.161349	-0.231848	-0.177287	0.119394	0.0450248	0.166393	-0.113537	0.111107	0.128969	0.376085	0.220434	0.118641	0.246512	-0.041094	0.0893738	0.0538146	-0.294979	-0.294979	-0.43017	-0.43017
C4-2_27667	-0.211472	-0.456456	-0.530834	-0.568485	-0.0663739	-0.0618	-0.0703168	-0.693023	-0.717915	-0.692832	0.0213676	0.66583	0.682262	-0.431595	-0.499502	-0.332688	-0.163064	-0.288388	-0.275043	-0.713125	-0.220436	-0.220436	-0.243726	-0.243726
C4-2_28780	-0.357284	-0.460815	-0.431438	-0.499926	0.148164	-0.143082	-0.215221	-0.853429	-0.888889	-0.830645	-0.207125	0.733714	0.669328	-0.375721	-0.504651	-0.263251	-0.0536642	-0.262866	-0.31403	-0.632134	-0.351456	-0.351456	-0.370439	-0.370439
C4-2_33628	0.238836	-0.0869051	-0.247925	-0.415335	-0.547579	0.200788	0.527806	0.0196202	-0.00523039	0.0539729	-0.256141	-0.0831622	-0.0430578	-0.594534	-0.483625	-0.542047	-0.559115	-0.342717	-0.61203	-0.428769	0.273753	0.273753	0.15873	0.15873
C4-2_34772	0.502373	0.355641	0.277749	0.398664	-0.376858	0.256553	0.392263	0.91246	0.901788	0.907196	0.268291	-0.656798	-0.520451	0.312829	0.374627	0.106586	-0.0567748	0.13313	0.192427	0.271831	0.501227	0.501227	0.39781	0.39781
C4-2_36127	0.534012	0.17825	0.229898	0.249601	-0.356018	0.32629	0.349966	0.659948	0.677233	0.622056	0.449464	-0.474823	-0.334999	0.205003	0.284029	0.0726483	-0.0598445	0.161492	0.256141	0.0614808	0.390739	0.390739	0.287477	0.287477
C4-2_41584	-0.252771	-0.390468	-0.501338	-0.578084	-0.155084	-0.223477	-0.117192	-0.680936	-0.720337	-0.640546	-0.36018	0.488188	0.443424	-0.539977	-0.567336	-0.431526	-0.235017	-0.340057	-0.444495	-0.681015	-0.226873	-0.226873	-0.339391	-0.339391
C4-2_44256	-0.291866	-0.329514	-0.250458	-0.517493	-0.102803	-0.385959	0.0532072	-0.420314	-0.451482	-0.366727	-0.51492	0.20492	0.15264	-0.446608	-0.371516	-0.381954	-0.277026	-0.260998	-0.440415	-0.273295	-0.230844	-0.230844	-0.366525	-0.366525
C4-2_53539	-0.157408	-0.234378	-0.156198	-0.440469	-0.00816297	-0.200929	0.0417044	-0.316754	-0.342466	-0.289122	-0.228895	0.239822	0.271894	-0.413827	-0.358393	-0.358214	-0.213123	-0.306718	-0.38839	-0.365059	-0.205845	-0.205845	-0.330747	-0.330747
C4-2_55797	-0.105053	-0.407398	-0.374991	-0.472511	-0.082282	-0.0748155	-0.067646	-0.515244	-0.543082	-0.519489	0.117697	0.572649	0.637309	-0.385005	-0.413075	-0.27922	-0.127658	-0.276642	-0.240013	-0.679377	-0.274978	-0.274978	-0.330492	-0.330492
C4-2_67301	0.247209	-0.0913358	0.0857989	-0.298504	-0.282382	0.153792	0.425298	-0.0705654	-0.0965609	-0.0341484	-0.288366	-0.0736818	-0.0504808	-0.434507	-0.357773	-0.373226	-0.298222	-0.235718	-0.484335	-0.246321	0.213333	0.213333	0.0537591	0.0537591
C4-2_74732	-0.272626	0.202495	-0.155508	-0.232106	-0.0276594	-0.333228	-0.00146525	0.0359441	0.0227677	0.0797315	-0.42633	-0.2571	-0.248189	-0.260277	-0.160875	-0.290189	-0.211294	-0.209194	-0.271333	-0.059832	-0.161156	-0.161156	-0.272984	-0.272984
C4-2_80848	-0.140527	-0.0233786	-0.176412	-0.0622791	0.263826	-0.0774037	0.200942	-0.0812685	-0.0570413	-0.0867621	-0.0830609	-0.00903294	-0.0564106	-0.0106523	-0.195015	-0.02335	0.212928	-0.238207	-0.118147	0.183973	0.181815	0.181815	0.165554	0.165554
C4-2_83904	-0.251664	-0.118651	-0.309151	-0.172248	0.256821	-0.121145	-0.0710761	-0.362165	-0.365709	-0.36664	0.0118914	0.299761	0.280962	-0.0921826	-0.294596	0.00273703	0.25496	-0.209032	-0.118651	-0.18046	-0.165426	-0.165426	-0.1743	-0.1743
C4-2_89703	-0.400669	-0.315142	-0.272014	-0.51781	0.113597	-0.329503	-0.241635	-0.633	-0.695024	-0.570758	-0.47989	0.568918	0.518869	-0.436353	-0.487779	-0.405329	-0.224705	-0.37616	-0.505083	-0.511742	-0.424248	-0.424248	-0.472857	-0.472857
C4-2_102906	-0.0668755	-0.236911	-0.0104702	-0.275111	-0.193817	-0.245137	0.185433	-0.211698	-0.231461	-0.197216	-0.0928809	0.235669	0.317984	-0.297472	-0.172595	-0.221904	-0.191785	-0.163798	-0.193888	-0.151524	0.025699	0.025699	-0.0195289	-0.0195289
C4-2_106271	-0.0579159	-0.363144	-0.13059	-0.147891	-0.352571	-0.263711	0.414375	-0.143596	-0.152791	-0.131796	-0.108912	0.175471	0.221404	-0.222094	-0.137342	-0.0644259	-0.0717732	-0.0693425	-0.195175	0.0248297	0.156956	0.156956	0.105818	0.105818
C4-2_108838	-0.310585	-0.454256	-0.415897	-0.466285	0.0136237	-0.104081	0.186685	-0.358754	-0.377003	-0.336104	-0.21935	0.415819	0.389357	-0.292054	-0.429073	-0.430714	-0.206602	-0.413289	-0.453366	-0.285474	-0.0195162	-0.0195162	-0.0868748	-0.0868748
C4-2_110724	-0.361595	-0.277968	-0.295773	-0.347988	-0.235384	-0.125522	-0.274497	-0.30611	-0.365897	-0.285282	0.0384446	0.573727	0.624479	-0.26079	-0.269782	-0.243212	-0.272893	-0.177875	-0.231117	-0.414716	-0.266644	-0.266644	-0.30555	-0.30555
C4-2_113064	-0.347563	-0.135169	-0.274325	-0.276618	-0.0245491	-0.24236	0.0466485	-0.186381	-0.177367	-0.176553	-0.193211	0.0882198	0.0737305	-0.231711	-0.23006	-0.123476	-0.0840194	-0.0887928	-0.274348	-0.0229563	-0.208021	-0.208021	-0.298183	-0.298183
C4-2_117845	-0.153504	-0.041653	-0.298862	-0.343876	-0.237787	-0.143777	0.104958	-0.264457	-0.277255	-0.238208	-0.275361	0.0656341	0.0659111	-0.484592	-0.340545	-0.309162	-0.269653	-0.229016	-0.341211	-0.317654	-0.0904092	-0.0904092	-0.166381	-0.166381
C4-2_125294	-0.345496	-0.280201	-0.354231	-0.418452	-0.112778	-0.12622	0.174992	-0.424877	-0.454988	-0.37776	-0.446927	0.275479	0.223254	-0.407034	-0.403382	-0.421994	-0.311077	-0.334693	-0.42636	-0.265884	0.0964028	0.0964028	-0.0118877	-0.0118877
C4-2_147978	-0.382226	-0.0740699	-0.245755	-0.408455	-0.113385	-0.308176	-0.196734	-0.379791	-0.417396	-0.33002	-0.428979	0.254567	0.249724	-0.419557	-0.341512	-0.400018	-0.324491	-0.247701	-0.401353	-0.39512	-0.357484	-0.357484	-0.429015	-0.429015
C4-2_176290	-0.307127	-0.264626	-0.463752	-0.572214	0.0669374	-0.139003	0.0285394	-0.575201	-0.574231	-0.560004	-0.274388	0.372429	0.344042	-0.548663	-0.548331	-0.346748	-0.188203	-0.359823	-0.483662	-0.453551	-0.313187	-0.313187	-0.396999	-0.396999
C4-2_190228	-0.397692	-0.153739	-0.356938	-0.382447	0.177636	-0.21017	-0.0895019	-0.307015	-0.302577	-0.274984	-0.443626	0.142906	0.0709872	-0.223621	-0.264091	-0.30921	-0.331639	-0.275522	-0.256804	-0.0782831	-0.00134846	-0.00134846	0.0472776	0.0472776
C4-3_2847	0.203067	-0.146899	-0.080862	-0.200904	-0.206081	0.259007	0.271923	0.00445407	0.0210912	0.00795489	-0.129567	-0.177266	-0.217611	-0.322747	-0.259521	-0.16344	-0.156973	-0.0837045	-0.388734	-0.0509073	0.135148	0.135148	0.0158384	0.0158384
C4-3_3944	-0.220663	-0.192871	-0.473258	-0.380745	0.0758492	-0.083978	0.0442179	-0.376949	-0.343855	-0.366532	-0.357283	0.105248	-0.0303829	-0.369904	-0.425288	-0.312297	-0.180059	-0.251646	-0.425821	-0.143066	-0.0173757	-0.0173757	-0.0639355	-0.0639355
C4-3_4161	0.460784	0.394387	0.558343	0.522749	-0.0731401	0.0685824	0.172841	0.825354	0.854641	0.788725	0.38725	-0.629802	-0.507376	0.514407	0.617124	0.411023	0.182937	0.385672	0.51847	0.534702	0.304502	0.304502	0.205975	0.205975
C4-3_4396	-0.0768019	-0.157176	-0.464642	-0.337111	-0.112309	0.0269726	0.191922	-0.147418	-0.121555	-0.137427	-0.277348	-0.105295	-0.210224	-0.374761	-0.3812	-0.324522	-0.190162	-0.256053	-0.434432	-0.114023	0.0802692	0.0802692	0.00495024	0.00495024
C4-3_4996	-0.340735	-0.104953	-0.162721	-0.115954	0.292906	-0.122528	-0.30558	-0.390377	-0.439724	-0.328451	-0.498803	0.302076	0.176785	-0.141759	-0.242126	-0.0463373	-0.0369423	-0.194692	-0.351254	-0.189453	-0.394854	-0.394854	-0.341625	-0.341625
C4-3_5609	0.497185	0.0780273	0.184545	0.0291736	-0.40734	0.27226	0.489472	0.513541	0.508819	0.51932	0.0398856	-0.48974	-0.405349	-0.105907	0.0459465	-0.0943537	-0.201649	-0.0308222	-0.136844	0.118358	0.473082	0.473082	0.305232	0.305232
C4-3_6209	0.128454	0.24121	0.675437	0.657763	0.239341	0.0851191	-0.0362389	0.529669	0.490269	0.56121	-0.062926	-0.272713	-0.289984	0.561689	0.448283	0.407203	0.316605	0.197928	0.202518	0.594162	0.159686	0.159686	0.160033	0.160033
C4-3_6490	0.102883	-0.252208	-0.303412	-0.363728	-0.358563	0.163202	0.36454	-0.112218	-0.0937603	-0.118273	-0.0487186	-0.114845	-0.121269	-0.414204	-0.320344	-0.253702	-0.192991	-0.0866543	-0.353703	-0.211226	0.116358	0.116358	-0.0552605	-0.0552605
C4-3_6805	0.00848342	-0.263826	-0.309811	-0.375739	-0.186391	0.179652	0.124322	-0.184775	-0.180353	-0.176808	-0.143666	-0.010525	-0.0754913	-0.429939	-0.379515	-0.288933	-0.200885	-0.224137	-0.423939	-0.23629	-0.046579	-0.046579	-0.114298	-0.114298
C4-3_6958	0.523595	0.308129	0.366879	0.330971	-0.4058	0.243349	0.438883	0.791831	0.795185	0.785204	0.180854	-0.658183	-0.540575	0.185253	0.354156	0.137804	-0.0650091	0.186865	0.137195	0.365672	0.469924	0.469924	0.331957	0.331957
C4-3_7161	0.501907	0.314275	0.328565	0.309416	-0.390156	0.20654	0.47777	0.714123	0.734004	0.700354	0.16039	-0.693033	-0.590268	0.156585	0.334815	0.177933	-0.0277893	0.258724	0.157189	0.397622	0.485189	0.485189	0.334327	0.334327
C4-3_7260	0.34123	0.127707	0.0815999	0.151191	-0.320488	0.260864	0.340824	0.481068	0.479598	0.486739	0.0183906	-0.489627	-0.47139	-0.0329189	0.106714	0.0402275	-0.0800674	0.0114777	-0.0791309	0.182885	0.196775	0.196775	0.178228	0.178228
C4-3_7390	-0.317549	-0.613394	-0.207855	-0.25606	0.283069	-0.19604	-0.17421	-0.706995	-0.747904	-0.663973	-0.378535	0.600781	0.462659	-0.296892	-0.437857	-0.101324	0.102884	-0.312642	-0.436888	-0.275798	-0.345856	-0.345856	-0.278034	-0.278034
C4-3_7823	0.226791	-0.151471	-0.167606	-0.203692	-0.416582	0.106965	0.483589	0.0324886	0.0706923	0.0079582	0.0772105	-0.271105	-0.231674	-0.281573	-0.129739	-0.069093	-0.0727671	0.0922095	-0.145408	-0.0347765	0.221569	0.221569	0.035099	0.035099
C4-3_8335	0.384075	0.35288	0.578121	0.523801	-0.0443273	0.00737138	0.258953	0.75242	0.791907	0.714344	0.336964	-0.654488	-0.549208	0.510918	0.610537	0.421031	0.228334	0.422158	0.53812	0.587091	0.306526	0.306526	0.166175	0.166175
C4-3_8390	0.156363	0.211966	0.631106	0.344869	0.0719201	-0.108905	0.146791	0.537945	0.537523	0.534454	0.126001	-0.394042	-0.340069	0.441705	0.517751	0.19685	0.0853382	0.255042	0.413902	0.530818	0.249401	0.249401	0.0673457	0.0673457
C4-3_8499	0.398325	0.404926	0.781547	0.615639	-0.0180272	0.0497542	0.156269	0.723409	0.750793	0.681389	0.443131	-0.539883	-0.419053	0.509047	0.635807	0.461584	0.290371	0.445594	0.574732	0.637726	0.302424	0.302424	0.210209	0.210209
C4-3_8539	0.444241	0.352759	0.635959	0.564605	-0.0996582	0.0492365	0.262957	0.794338	0.822682	0.758449	0.37909	-0.62466	-0.504941	0.527296	0.631548	0.422371	0.236151	0.41236	0.540798	0.590114	0.355417	0.355417	0.229842	0.229842
C4-3_8550	0.394117	0.399594	0.676036	0.553144	-0.0310763	-0.0314636	0.230809	0.750534	0.784952	0.712792	0.360387	-0.623633	-0.50686	0.478001	0.613368	0.421022	0.247763	0.39666	0.546374	0.644008	0.342921	0.342921	0.233133	0.233133
C4-3_8649	0.414205	0.399706	0.690695	0.562954	-0.051901	-0.00607538	0.270909	0.721475	0.76205	0.679934	0.365723	-0.636615	-0.523153	0.468887	0.602914	0.445003	0.284681	0.432525	0.54875	0.646749	0.348192	0.348192	0.216882	0.216882
C4-3_8716	0.154687	0.0858112	0.142398	0.060248	-0.0539849	-0.0640161	0.539435	0.145402	0.219396	0.105551	0.0750841	-0.402258	-0.387619	-0.0719128	0.0326651	-0.00349549	0.167988	0.0168759	0.0757115	0.337051	0.322309	0.322309	0.159274	0.159274
C4-3_8835	-0.05068	0.338042	0.527334	0.693474	0.290599	-0.160991	-0.117374	0.253631	0.317356	0.182538	0.503878	-0.306473	-0.273611	0.753629	0.758926	0.853867	0.771657	0.815798	0.866923	0.763413	-0.0354851	-0.0354851	-0.118445	-0.118445
C4-3_10885	-0.38646	-0.527205	-0.202427	-0.147084	0.454574	-0.0503935	-0.415863	-0.661567	-0.690729	-0.636098	-0.235154	0.617354	0.454823	-0.0813045	-0.250197	-0.0828574	0.0669176	-0.236894	-0.171267	-0.267085	-0.360556	-0.360556	-0.181174	-0.181174
C4-3_11796	0.270217	0.392007	0.346705	0.537881	-0.170912	0.134769	0.0548227	0.918756	0.883604	0.938967	0.103853	-0.544222	-0.463899	0.489892	0.500999	0.217422	0.00497981	0.125166	0.235593	0.452579	0.319948	0.319948	0.334007	0.334007
C4-3_12529	0.17413	0.331792	0.0415309	0.185998	0.026077	0.33391	0.177352	0.481135	0.513182	0.478038	-0.0636886	-0.364774	-0.396594	0.0920996	0.120049	-0.138424	-0.306964	-0.101873	-0.078052	0.182787	0.201217	0.201217	0.291703	0.291703
C4-3_12619	-0.332011	0.0929884	-0.0990726	-0.138197	0.20616	-0.0677989	-0.136153	-0.369199	-0.36973	-0.326664	-0.539581	0.163776	0.0452107	-0.28398	-0.325857	-0.218296	-0.194976	-0.199391	-0.41937	-0.148632	-0.362728	-0.362728	-0.245091	-0.245091
C4-3_13824	-0.473436	-0.501928	-0.709895	-0.585041	0.0419262	-0.119785	-0.186155	-0.820569	-0.843158	-0.796333	-0.28161	0.644777	0.542001	-0.480639	-0.596435	-0.384738	-0.184288	-0.366804	-0.448114	-0.64388	-0.405248	-0.405248	-0.316229	-0.316229
C4-3_14441	-0.545288	-0.403553	-0.607269	-0.494878	0.21038	-0.247303	-0.367206	-0.83232	-0.860943	-0.795395	-0.395303	0.645794	0.508156	-0.341842	-0.49936	-0.307248	-0.0824258	-0.329332	-0.361695	-0.491601	-0.387246	-0.387246	-0.296681	-0.296681
C4-3_16675	0.268322	0.436326	0.522016	0.646423	-0.140564	-0.02176	0.183503	0.882806	0.889761	0.861982	0.337323	-0.634738	-0.517585	0.602212	0.711292	0.421821	0.238	0.384541	0.566288	0.686925	0.381167	0.381167	0.306074	0.306074
C4-3_16840	0.0408653	0.210144	0.488066	0.60587	0.173054	0.0334634	-0.0843513	0.532175	0.515367	0.531875	0.177733	-0.248284	-0.240922	0.48087	0.502824	0.29147	0.238837	0.0945647	0.370956	0.608888	0.270496	0.270496	0.386276	0.386276
C4-3_17205	0.0130181	0.234584	-0.163132	-0.164355	-0.119343	0.0539615	0.119135	0.0846567	0.134595	0.0719186	-0.112801	-0.313362	-0.348803	-0.293277	-0.122463	-0.277735	-0.215673	-0.172123	-0.179302	0.116902	0.130454	0.130454	0.142231	0.142231
C4-3_17679	0.426177	0.520133	0.14542	0.202865	-0.182814	0.157939	0.272448	0.713942	0.780721	0.660478	0.358158	-0.703815	-0.586517	0.182626	0.296192	0.0354947	-0.0247065	0.149395	0.314168	0.309683	0.489735	0.489735	0.387924	0.387924
C4-3_20202	0.0331186	0.179886	0.00490708	0.228013	-0.0469258	-0.0436402	-0.142544	0.387996	0.323797	0.444402	-0.233788	-0.0824992	-0.0567692	0.199135	0.187921	0.0510112	-0.0994612	-0.127146	-0.0646461	0.0977757	0.0362496	0.0362496	0.142088	0.142088
C4-3_21253	-0.537295	0.128893	-0.359457	-0.176293	0.176389	-0.380009	-0.594772	-0.372094	-0.387699	-0.33661	-0.377785	0.206981	0.129085	-0.0844401	-0.0361809	0.00224778	-0.09482	0.0516616	-0.0326078	-0.110397	-0.459251	-0.459251	-0.364676	-0.364676
C4-3_22238	0.237682	0.43114	0.0687589	0.172359	-0.112745	-0.133283	0.02001	0.540931	0.519614	0.571475	-0.148002	-0.407907	-0.294903	0.153824	0.221189	0.125781	-0.085846	0.0124794	0.0601461	0.115275	0.0918871	0.0918871	0.10099	0.10099
C4-3_23181	-0.335688	0.066296	-0.444719	-0.204008	0.132617	-0.267581	-0.310065	-0.298788	-0.327326	-0.262353	-0.306946	0.28042	0.269252	-0.0697562	-0.147738	-0.00776142	-0.0448108	-0.12482	-0.129944	-0.290828	-0.39741	-0.39741	-0.301539	-0.301539
C4-3_27655	-0.463088	-0.444658	-0.712508	-0.616946	0.0134762	-0.122424	-0.175587	-0.81386	-0.837686	-0.789675	-0.273258	0.654834	0.571866	-0.515027	-0.620679	-0.41801	-0.222354	-0.374418	-0.470515	-0.677916	-0.403817	-0.403817	-0.315496	-0.315496
C4-3_28527	-0.505021	-0.366856	-0.586574	-0.529872	0.202487	-0.20213	-0.341882	-0.883937	-0.908718	-0.849599	-0.394738	0.678928	0.551661	-0.412425	-0.553903	-0.330064	-0.117264	-0.333719	-0.409485	-0.550184	-0.413444	-0.413444	-0.30052	-0.30052
C4-3_34753	0.425341	0.388521	0.161917	0.289761	-0.151201	0.0835632	0.259401	0.688551	0.733297	0.65092	0.293369	-0.643212	-0.525534	0.323277	0.350084	0.189066	0.0419577	0.257943	0.371888	0.23043	0.379183	0.379183	0.294937	0.294937
C4-3_36074	0.268707	0.123137	0.0268624	0.102352	-0.0661893	-0.0195004	0.267606	0.316546	0.369182	0.262508	0.379518	-0.327435	-0.216906	0.223185	0.204945	0.133383	0.117677	0.209825	0.383348	0.0545166	0.276397	0.276397	0.156731	0.156731
C4-3_41517	-0.504477	-0.217956	-0.618659	-0.534824	-0.00458029	-0.322183	-0.207085	-0.703169	-0.735887	-0.648658	-0.55338	0.445564	0.329689	-0.449286	-0.543751	-0.388214	-0.149478	-0.317541	-0.488107	-0.453384	-0.311072	-0.311072	-0.295275	-0.295275
C4-3_49426	-0.491493	-0.309854	-0.621696	-0.492329	0.0570601	-0.17515	-0.404363	-0.751973	-0.775339	-0.731621	-0.222415	0.594623	0.516711	-0.349481	-0.41672	-0.259566	-0.168487	-0.158898	-0.248811	-0.588082	-0.46667	-0.46667	-0.34868	-0.34868
C4-3_55474	-0.402657	-0.435081	-0.664503	-0.606538	-0.04912	-0.0863322	-0.191338	-0.776152	-0.818089	-0.747017	-0.225446	0.720318	0.663146	-0.508515	-0.610829	-0.423026	-0.231213	-0.39931	-0.478711	-0.677131	-0.32903	-0.32903	-0.216099	-0.216099
C4-3_56189	-0.452716	-0.415224	-0.623052	-0.571785	0.0444667	-0.123798	-0.266233	-0.830674	-0.873445	-0.794104	-0.314168	0.733514	0.646231	-0.474774	-0.598944	-0.3907	-0.186969	-0.387328	-0.476519	-0.632608	-0.368886	-0.368886	-0.244553	-0.244553
C4-3_63532	0.386415	0.0277122	0.0680909	-0.0601922	0.0553934	0.102014	0.244531	0.0888681	0.15613	0.0438575	0.161651	-0.239026	-0.198097	0.020288	-0.0413877	-0.0240566	-0.0270848	0.0636719	0.157289	-0.132728	0.194573	0.194573	0.163709	0.163709
C4-3_67137	0.472647	-0.162844	0.0749982	-0.343642	0.073152	0.256092	0.19967	-0.150746	-0.106177	-0.151775	-0.25385	-0.0400775	-0.102659	-0.416948	-0.420218	-0.358272	-0.396033	-0.313128	-0.41467	-0.305287	0.155341	0.155341	0.172297	0.172297
C4-3_69327	-0.0306448	-0.0858715	-0.206066	-0.212365	0.00946704	0.0415921	-0.177855	-0.0995349	-0.13536	-0.0529862	-0.35158	0.176274	0.11528	-0.159812	-0.343657	-0.321445	-0.254294	-0.318907	-0.41515	-0.350639	-0.100912	-0.100912	-0.0146119	-0.0146119
C4-3_76355	-0.0928124	-0.230983	-0.63261	-0.515066	-0.203617	0.0816814	-0.129835	-0.3811	-0.421819	-0.354486	-0.141694	0.401743	0.430377	-0.521637	-0.576263	-0.398062	-0.445541	-0.359444	-0.474958	-0.734877	-0.0564173	-0.0564173	0.0392907	0.0392907
C4-3_83775	-0.418455	-0.398319	-0.629009	-0.539395	-0.0683069	-0.0979319	-0.233473	-0.763295	-0.81689	-0.724402	-0.271359	0.729083	0.669228	-0.484807	-0.585524	-0.389247	-0.210585	-0.394046	-0.49042	-0.654522	-0.352146	-0.352146	-0.216492	-0.216492
C4-3_91285	-0.167381	-0.148655	-0.449211	-0.324982	0.184027	0.0146636	0.0409549	-0.518302	-0.468946	-0.549301	0.00443764	0.288511	0.241827	-0.199597	-0.323535	-0.220495	-0.0938398	-0.115483	-0.0266351	-0.375053	0.0756232	0.0756232	0.0633227	0.0633227
C4-3_95161	-0.361523	-0.409112	-0.378111	-0.308478	0.154282	0.0217362	-0.241248	-0.762077	-0.783766	-0.747817	-0.163647	0.728118	0.613308	-0.243346	-0.379184	-0.213102	-0.065757	-0.237203	-0.25635	-0.380828	-0.175601	-0.175601	-0.064929	-0.064929
C4-3_103096	0.142222	0.0994311	-0.157958	-0.0215652	-0.192454	-0.0161024	-0.111196	0.249975	0.258447	0.222258	0.308941	0.000939577	0.0485197	0.179675	0.211043	0.0448271	-0.0125897	0.109114	0.200312	-0.0122954	-0.0903375	-0.0903375	-0.0665315	-0.0665315
C4-3_112661	-0.285263	-0.446018	-0.564246	-0.499515	-0.108359	-0.0412706	-0.268252	-0.655921	-0.718864	-0.624056	-0.123726	0.767694	0.737572	-0.41554	-0.517785	-0.36637	-0.214576	-0.409413	-0.416012	-0.612425	-0.188472	-0.188472	-0.0318841	-0.0318841
C4-3_119064	0.0496661	0.0289957	0.00563604	-0.117981	0.454115	-0.0626889	0.0292141	-0.241193	-0.192014	-0.282086	0.161429	0.0857912	0.103643	-0.00327701	-0.164221	-0.0223406	0.163924	-0.075757	0.164631	-0.188272	0.0779331	0.0779331	0.00445131	0.00445131
C4-3_122328	0.0257045	-0.0389693	-0.107556	0.00176863	0.3112	0.121577	-0.175949	-0.25306	-0.202785	-0.290485	0.114081	0.0818649	-0.00654007	0.0219924	-0.109722	0.0180293	0.128796	-0.0498386	0.14423	-0.131884	0.0332626	0.0332626	0.0314932	0.0314932
C4-3_126928	0.201093	0.0667718	-0.0188235	-0.143109	0.414204	0.117792	-0.218135	-0.13733	-0.109234	-0.159121	0.0743796	0.0910618	0.0852169	-0.0292053	-0.238045	-0.0804362	0.0211676	-0.168016	-0.0320093	-0.246071	0.0986557	0.0986557	0.177437	0.177437
C4-3_139790	-0.243382	-0.348735	-0.460432	-0.480934	0.0223558	-0.0754258	-0.299227	-0.587945	-0.638579	-0.572102	0.00267424	0.687531	0.691021	-0.360739	-0.455073	-0.366275	-0.165164	-0.400207	-0.270297	-0.587019	-0.117752	-0.117752	-0.0179542	-0.0179542
C4-3_148647	0.127784	0.0879526	0.161974	0.0755457	0.514468	0.101186	-0.176384	-0.0519812	0.0367316	-0.134023	0.445298	-0.119457	-0.12149	0.180256	0.120738	0.160755	0.260383	0.144673	0.438429	0.06704	0.0604293	0.0604293	0.0371468	0.0371468
C4-3_167931	-0.106976	-0.31488	-0.252653	-0.316469	0.361604	-0.160731	-0.280275	-0.44185	-0.46517	-0.441314	0.0516077	0.419248	0.427082	-0.104099	-0.296609	-0.0973946	0.108866	-0.227589	-0.04233	-0.376074	-0.0278791	-0.0278791	0.0296575	0.0296575
C4-3_180071	0.134107	-0.0508129	0.0657348	0.0632859	0.46271	-0.00139496	-0.0719781	0.0150804	0.0806368	-0.0455568	0.33753	-0.0154798	-0.0356664	0.297333	0.150481	0.172601	0.277122	0.116923	0.370009	0.125004	0.0897186	0.0897186	0.0677224	0.0677224
C4-3_197569	-0.466063	-0.307094	-0.307568	-0.0202952	0.0642243	-0.0109621	-0.411876	-0.288714	-0.30755	-0.304877	0.241498	0.403329	0.373853	0.13791	0.101581	0.0595251	0.0860651	0.0574006	0.242065	-0.115761	-0.155159	-0.155159	-0.186134	-0.186134
C4-4_3726	-0.472596	-0.297415	-0.0700573	-0.21275	0.122359	-0.515829	-0.288919	-0.532636	-0.597521	-0.47495	-0.388287	0.553686	0.518962	-0.0725399	-0.156573	-0.0141989	0.0282553	-0.0237858	-0.168219	-0.25487	-0.543578	-0.543578	-0.600001	-0.600001
C4-4_3921	-0.473549	-0.21555	-0.34081	-0.39635	0.317284	-0.154648	-0.256276	-0.534442	-0.548483	-0.486948	-0.548526	0.341844	0.179451	-0.27764	-0.341565	-0.308418	-0.281235	-0.220048	-0.409205	-0.272763	-0.418227	-0.418227	-0.378927	-0.378927
C4-4_4159	-0.388145	-0.0149464	-0.226872	-0.345805	0.0187942	-0.416569	-0.169077	-0.239021	-0.285823	-0.163682	-0.641905	0.127994	0.0459573	-0.200695	-0.145316	-0.340757	-0.39728	-0.17398	-0.283498	-0.241675	-0.38781	-0.38781	-0.452047	-0.452047
C4-4_4994	-0.52974	-0.274509	-0.269547	-0.227214	0.276168	-0.369534	-0.375295	-0.536588	-0.610839	-0.461931	-0.531494	0.552031	0.429945	-0.117332	-0.226802	-0.150775	-0.0591745	-0.255086	-0.303837	-0.279535	-0.497294	-0.497294	-0.453386	-0.453386
C4-4_6206	0.209871	0.376764	0.598587	0.598878	-0.0342519	0.075444	0.0524276	0.746768	0.704009	0.780459	-0.0353149	-0.44483	-0.402442	0.486876	0.478477	0.294775	0.120774	0.180323	0.193668	0.573308	0.276981	0.276981	0.267269	0.267269
C4-4_6305	0.188525	0.0024249	0.0475154	-0.146556	-0.097256	-0.250121	0.309242	-0.137147	-0.113702	-0.131284	-0.215569	-0.165142	-0.148452	-0.229864	-0.25056	-0.0949046	-0.0352309	0.0542633	-0.123743	-0.0894373	0.311216	0.311216	0.182683	0.182683
C4-4_6417	-0.251979	-0.277741	-0.316595	-0.202497	0.0246185	-0.228638	-0.36865	-0.478507	-0.515278	-0.44712	-0.232737	0.371016	0.266697	-0.201539	-0.260573	-0.130932	-0.0412302	-0.0860759	-0.15306	-0.33826	-0.134003	-0.134003	-0.17655	-0.17655
C4-4_6955	0.577436	0.170638	0.405645	0.18889	-0.316522	0.266478	0.343784	0.481343	0.493409	0.463911	0.208283	-0.449931	-0.349995	0.00832977	0.196723	0.129148	-0.0368322	0.158928	0.0756539	0.22156	0.383747	0.383747	0.280699	0.280699
C4-4_7388	-0.0443569	-0.400167	0.104623	-0.150044	0.261292	-0.187083	-0.101914	-0.480942	-0.504794	-0.459681	-0.187851	0.41804	0.351485	-0.120021	-0.242782	0.0374565	0.18771	-0.106594	-0.180055	-0.0856955	-0.0577818	-0.0577818	-0.0764413	-0.0764413
C4-4_8209	0.20422	0.482246	0.483247	0.680383	-0.167407	0.136248	0.0717053	0.958312	0.939098	0.953987	0.303168	-0.587822	-0.482604	0.638226	0.687928	0.370503	0.182247	0.33027	0.448559	0.624575	0.288322	0.288322	0.240484	0.240484
C4-4_8331	0.444285	0.409148	0.522538	0.447787	-0.319826	0.0949572	0.255294	0.825286	0.822	0.819698	0.210301	-0.624757	-0.500386	0.290753	0.473438	0.251699	0.0149681	0.256196	0.271108	0.510613	0.416575	0.416575	0.33232	0.33232
C4-4_8389	0.381635	0.361068	0.545084	0.365491	-0.206925	0.027488	0.21503	0.725549	0.723087	0.731349	0.0604454	-0.602374	-0.524444	0.296631	0.46753	0.180779	-0.0459547	0.229071	0.270249	0.490769	0.340764	0.340764	0.2354	0.2354
C4-4_8553	0.399338	0.506112	0.554529	0.53392	-0.231119	0.118352	0.232069	0.890037	0.899688	0.879247	0.209431	-0.698269	-0.590825	0.379513	0.539503	0.268046	0.0477479	0.274104	0.3344	0.585631	0.385235	0.385235	0.327749	0.327749
C4-4_8593	0.246007	0.519949	0.348319	0.478429	-0.0878969	0.0099943	0.215363	0.740125	0.779438	0.718207	0.151801	-0.734568	-0.673717	0.373352	0.486168	0.190612	0.109134	0.237501	0.39066	0.568255	0.415725	0.415725	0.35697	0.35697
C4-4_8646	0.409197	0.520893	0.572367	0.574212	-0.184687	0.0901309	0.258931	0.887249	0.900913	0.876295	0.189085	-0.731454	-0.635239	0.427076	0.55454	0.316009	0.127802	0.307866	0.358227	0.634051	0.420635	0.420635	0.330217	0.330217
C4-4_8707	0.0730162	0.131568	0.028518	0.0967846	0.0118978	0.0864132	0.52147	0.138995	0.235038	0.0894173	0.0652238	-0.370195	-0.413019	0.0212167	0.0831614	-0.0253943	0.128454	0.0570252	0.0964863	0.339192	0.201442	0.201442	0.110923	0.110923
C4-4_8721	0.344446	0.299078	0.154208	0.27716	-0.27005	0.00131559	0.276416	0.583794	0.583885	0.596788	-0.0575337	-0.585167	-0.549914	0.10487	0.179864	-0.00428643	-0.0752074	0.0570296	0.0562348	0.236311	0.461428	0.461428	0.356137	0.356137
C4-4_8832	-0.0834846	0.424081	0.45415	0.744159	0.0852757	-0.0496963	-0.0390468	0.697226	0.688576	0.696681	0.161963	-0.472961	-0.457239	0.778182	0.738105	0.499508	0.40787	0.464527	0.545383	0.757822	0.150825	0.150825	0.0783777	0.0783777
C4-4_10879	-0.123316	-0.494203	-0.0846097	-0.0781211	0.252856	0.0354807	-0.283517	-0.439211	-0.477506	-0.416271	-0.122036	0.503703	0.385048	-0.0622417	-0.191587	-0.0926823	0.0380789	-0.229652	-0.142281	-0.230584	-0.109696	-0.109696	0.0333427	0.0333427
C4-4_12611	0.102299	-0.00615662	-0.0381809	-0.25399	0.0642386	-0.375839	0.163156	-0.347521	-0.316025	-0.352254	-0.171318	0.0131091	0.0455416	-0.266777	-0.294466	-0.117293	0.0188113	-0.0234287	-0.0525393	-0.253894	0.0914345	0.0914345	0.0152644	0.0152644
C4-4_13817	-0.120733	-0.545556	-0.633648	-0.634343	-0.21487	-0.0961651	0.123906	-0.623132	-0.632637	-0.625381	-0.0199531	0.487381	0.490773	-0.528726	-0.580306	-0.361614	-0.163162	-0.311144	-0.370821	-0.596821	0.0235969	0.0235969	-0.046203	-0.046203
C4-4_14437	-0.379894	-0.576852	-0.558012	-0.527122	0.242611	-0.160096	-0.221161	-0.879717	-0.898035	-0.856058	-0.307441	0.697101	0.558577	-0.396937	-0.549096	-0.308441	-0.0857652	-0.377165	-0.363676	-0.512394	-0.229087	-0.229087	-0.156242	-0.156242
C4-4_17200	-0.0355772	0.11104	-0.149383	-0.0571016	0.00794802	-0.0523657	0.073026	-0.00482198	0.0276627	-0.00972159	-0.121324	-0.185129	-0.242892	-0.135247	-0.0746116	-0.207305	-0.105638	-0.126795	-0.0503953	0.0646823	0.173484	0.173484	0.189707	0.189707
C4-4_17370	0.163923	0.355301	0.178875	0.237942	-0.0086704	0.0821376	0.0865427	0.409274	0.43749	0.400855	0.00657863	-0.460115	-0.464814	0.0888936	0.165655	-0.0341405	-0.034087	0.00581057	0.0912583	0.276242	0.23796	0.23796	0.244395	0.244395
C4-4_21256	-0.281236	0.35079	-0.00643176	0.0371351	0.012911	-0.302655	-0.508098	-0.0778538	-0.0704891	-0.0665766	-0.180694	-0.145365	-0.181806	0.039595	0.265774	0.160087	-0.118825	0.386686	0.255687	0.0961592	-0.3409	-0.3409	-0.284012	-0.284012
C4-4_23182	-0.44345	-0.171197	-0.455023	-0.322646	-0.0147762	0.153855	-0.315869	-0.410375	-0.464169	-0.36792	-0.255814	0.517103	0.428977	-0.24275	-0.299136	-0.350596	-0.372256	-0.298444	-0.367925	-0.510152	-0.503949	-0.503949	-0.358514	-0.358514
C4-4_27643	-0.189063	-0.469181	-0.625253	-0.621654	-0.168859	-0.123828	0.0576942	-0.643414	-0.64506	-0.652199	0.00870157	0.501604	0.513474	-0.507647	-0.542147	-0.329743	-0.128268	-0.276139	-0.333455	-0.604424	-0.153166	-0.153166	-0.204976	-0.204976
C4-4_28500	-0.436756	-0.486141	-0.559894	-0.52855	0.285258	-0.147787	-0.261279	-0.915819	-0.922054	-0.900942	-0.278606	0.698056	0.566087	-0.392185	-0.533345	-0.286923	-0.0617039	-0.32987	-0.336039	-0.530107	-0.371484	-0.371484	-0.280759	-0.280759
C4-4_34741	0.515056	0.448762	0.350806	0.431936	-0.315969	0.241143	0.319772	0.963222	0.962222	0.954685	0.25301	-0.721724	-0.583892	0.354095	0.442219	0.158476	-0.0668363	0.183668	0.269817	0.35091	0.496828	0.496828	0.396194	0.396194
C4-4_36224	0.56618	0.362349	0.359676	0.409538	-0.424545	0.230385	0.42015	0.869689	0.889812	0.837385	0.394635	-0.709742	-0.554566	0.288411	0.440505	0.220622	0.0468843	0.277212	0.319755	0.383969	0.535437	0.535437	0.378792	0.378792
C4-4_40346	0.0144923	-0.301442	-0.297133	-0.423681	-0.245094	-0.273395	0.146408	-0.431358	-0.4333	-0.442552	0.0708457	0.27994	0.358127	-0.38999	-0.381051	-0.167278	0.0274584	-0.0907388	-0.174631	-0.421472	0.0191272	0.0191272	-0.12145	-0.12145
C4-4_41493	-0.291994	-0.192724	-0.390595	-0.374029	0.0209831	-0.461674	-0.133991	-0.534346	-0.538924	-0.51462	-0.283364	0.266045	0.212173	-0.183297	-0.263591	-0.0570106	0.0699519	0.00162598	-0.0595098	-0.237476	-0.108992	-0.108992	-0.239047	-0.239047
C4-4_44963	-0.02558	-0.143615	-0.31712	-0.271981	-0.110722	-0.116938	0.00876145	-0.192196	-0.201995	-0.17593	-0.162187	0.0440552	-0.0204464	-0.348045	-0.270372	-0.369476	-0.180645	-0.339176	-0.230666	-0.184875	0.180428	0.180428	0.176986	0.176986
C4-4_49387	-0.212254	-0.146209	-0.288723	-0.390977	-0.0448185	-0.0956981	-0.27595	-0.33129	-0.346229	-0.340569	0.135218	0.294817	0.339614	-0.0879031	-0.0777432	-0.0603554	-0.115145	0.128782	0.0919983	-0.347412	-0.19145	-0.19145	-0.307264	-0.307264
C4-4_55512	-0.152215	-0.453882	-0.518121	-0.487405	-0.208719	-0.0865193	0.02275	-0.542114	-0.556703	-0.555542	0.147718	0.527428	0.572138	-0.374791	-0.422635	-0.203863	-0.0210213	-0.193061	-0.233082	-0.520756	-0.130757	-0.130757	-0.171568	-0.171568
C4-4_56211	-0.321157	-0.530229	-0.559822	-0.494258	0.0191418	-0.123396	-0.159808	-0.759332	-0.782017	-0.758355	-0.0063922	0.716258	0.687321	-0.360978	-0.485839	-0.207969	0.0146914	-0.266173	-0.280769	-0.551741	-0.270642	-0.270642	-0.228638	-0.228638
C4-4_63536	0.376724	0.389005	0.161554	-0.0309027	0.0574004	0.138498	0.325198	0.527536	0.58196	0.520538	-0.133496	-0.640777	-0.591643	0.0471423	0.043519	-0.123635	-0.248109	0.0162093	-0.0447802	0.133626	0.317286	0.317286	0.177831	0.177831
C4-4_67158	-0.129584	-0.0452341	-0.24151	-0.414564	0.20199	-0.0241491	0.0670943	-0.26101	-0.257862	-0.215083	-0.581346	0.120608	0.00291622	-0.324784	-0.379385	-0.427552	-0.437813	-0.352913	-0.495613	-0.251114	-0.149619	-0.149619	-0.146771	-0.146771
C4-4_69362	-0.108912	0.0279399	-0.154747	-0.112249	0.166195	-0.101628	-0.0510008	0.132913	0.0813541	0.196969	-0.429434	0.0404067	0.000112925	0.0713251	-0.139159	-0.192661	-0.186605	-0.283352	-0.299363	-0.0802501	0.0641067	0.0641067	0.000923056	0.000923056
C4-4_84110	-0.190063	-0.524172	-0.572018	-0.508147	-0.0930649	-0.0188792	-0.0625554	-0.635882	-0.654245	-0.645742	0.112915	0.643415	0.642892	-0.377901	-0.471737	-0.255346	-0.0595783	-0.291166	-0.258508	-0.560995	-0.0952153	-0.0952153	-0.0911056	-0.0911056
C4-4_91137	0.237545	0.0810772	-0.17131	-0.289854	0.163364	0.125499	0.00390219	-0.114805	-0.0633106	-0.147931	0.0800407	-0.0907144	-0.0444625	-0.164853	-0.19148	-0.228242	-0.220804	-0.11614	0.0413623	-0.454449	-0.00347485	-0.00347485	0.0354489	0.0354489
C4-4_96191	-0.0927417	-0.501842	-0.463141	-0.55908	0.189614	-0.0696686	-0.0890449	-0.652923	-0.671972	-0.632087	-0.235919	0.615454	0.543233	-0.425518	-0.606749	-0.397872	-0.240276	-0.437219	-0.466246	-0.677006	-0.245003	-0.245003	-0.133258	-0.133258
C4-4_105278	0.16972	-0.162417	-0.265564	0.0452941	-0.0201358	0.475704	0.0399564	0.0930077	0.0766291	0.112641	-0.120344	0.0497369	-0.0532616	-0.044024	-0.159905	-0.145677	-0.2439	-0.340666	-0.281073	-0.126521	0.20188	0.20188	0.398029	0.398029
C4-4_112537	-0.146106	-0.459187	-0.522368	-0.4337	-0.178491	0.0038047	-0.111304	-0.542722	-0.575475	-0.544642	0.115088	0.601171	0.621761	-0.357468	-0.418354	-0.224833	-0.0913467	-0.277854	-0.237817	-0.534908	-0.0549383	-0.0549383	0.00535052	0.00535052
C4-4_122263	0.125956	-0.28226	-0.17961	-0.28718	0.151295	0.136933	-0.185471	-0.522866	-0.523832	-0.525955	-0.0411048	0.549377	0.483119	-0.313018	-0.425123	-0.17273	-0.038673	-0.347288	-0.312084	-0.462277	-0.284513	-0.284513	-0.0263326	-0.0263326
C4-4_141083	-0.135239	-0.440828	-0.479316	-0.339203	0.0297326	0.117091	-0.0551519	-0.495935	-0.502707	-0.509983	0.119546	0.563597	0.561606	-0.317611	-0.453695	-0.205947	-0.0303795	-0.35815	-0.288576	-0.399408	0.0892402	0.0892402	0.162893	0.162893
C4-4_150009	-0.151038	-0.141885	-0.434167	-0.211296	0.0760811	0.261991	-0.0152539	-0.335617	-0.295868	-0.362356	0.0365635	0.259719	0.172177	-0.270805	-0.259627	-0.30792	-0.280286	-0.236956	-0.169225	-0.282538	0.0394065	0.0394065	0.135922	0.135922
C4-4_171618	-0.149091	-0.575353	-0.550013	-0.434409	0.0179444	0.128669	-0.0857554	-0.693879	-0.686237	-0.706751	-0.00302385	0.644114	0.536137	-0.354975	-0.43331	-0.229824	-0.151383	-0.25449	-0.284321	-0.44504	-0.0483636	-0.0483636	-0.0265612	-0.0265612
C4-4_191434	-0.00757208	-0.207877	-0.339704	-0.457195	-0.301641	-0.026535	-0.153415	-0.289838	-0.31881	-0.265417	-0.166239	0.196461	0.13432	-0.420632	-0.335428	-0.385255	-0.309535	-0.285114	-0.294428	-0.403824	-0.159546	-0.159546	-0.0716076	-0.0716076
H-1_1511	-0.182497	-0.351205	-0.370342	-0.358041	-0.140486	-0.284815	-0.188635	-0.285301	-0.319821	-0.256388	-0.186613	0.379869	0.35102	-0.213893	-0.161999	-0.285767	-0.245363	-0.299672	-0.147384	-0.296357	-0.074259	-0.074259	-0.17888	-0.17888
H-1_1537	-0.1383	-0.293598	-0.230019	-0.228006	-0.0832434	-0.371599	-0.251002	-0.192668	-0.239704	-0.163143	-0.11118	0.35225	0.366253	-0.143708	-0.0825729	-0.150809	-0.119039	-0.266915	-0.115995	-0.312721	-0.304212	-0.304212	-0.42893	-0.42893
H-1_1556	-0.262602	-0.326547	-0.345227	-0.396423	-0.0739861	-0.319232	-0.285136	-0.300059	-0.343888	-0.263454	-0.226045	0.424883	0.389718	-0.198386	-0.153219	-0.331007	-0.287373	-0.321385	-0.163272	-0.27493	-0.115174	-0.115174	-0.198795	-0.198795
H-1_1582	-0.140831	-0.283146	-0.243153	-0.216538	-0.0877032	-0.371976	-0.256676	-0.187698	-0.234709	-0.158391	-0.108056	0.348659	0.361785	-0.132691	-0.0702262	-0.13722	-0.108738	-0.259042	-0.105937	-0.306609	-0.30918	-0.30918	-0.42712	-0.42712
H-1_1600	-0.161016	-0.322611	-0.330607	-0.32037	-0.132642	-0.313763	-0.237211	-0.232162	-0.279423	-0.199991	-0.146277	0.40403	0.398073	-0.183935	-0.126333	-0.254026	-0.22938	-0.308986	-0.130378	-0.29996	-0.110542	-0.110542	-0.192126	-0.192126
H-1_1626	-0.133075	-0.288419	-0.23501	-0.208772	-0.0927329	-0.360296	-0.255381	-0.179832	-0.225392	-0.153156	-0.0847102	0.35422	0.3716	-0.130692	-0.0661272	-0.133494	-0.107174	-0.25592	-0.101616	-0.304851	-0.30956	-0.30956	-0.421336	-0.421336
H-1_1646	-0.238874	-0.262478	-0.374088	-0.322948	-0.11694	-0.312784	-0.292798	-0.258336	-0.305868	-0.224025	-0.173265	0.402482	0.379847	-0.172462	-0.132647	-0.270837	-0.202858	-0.297396	-0.137686	-0.291372	-0.14172	-0.14172	-0.224012	-0.224012
H-1_1671	-0.12424	-0.286312	-0.234788	-0.208418	-0.0928057	-0.359052	-0.246769	-0.17768	-0.22225	-0.151634	-0.0825578	0.346743	0.364081	-0.128868	-0.0668894	-0.131896	-0.101449	-0.252339	-0.098828	-0.305549	-0.301832	-0.301832	-0.420425	-0.420425
H-1_1690	-0.165824	-0.391772	-0.382059	-0.315152	-0.147449	-0.269102	-0.29145	-0.251299	-0.297102	-0.225028	-0.0899272	0.433315	0.406512	-0.177621	-0.114235	-0.253652	-0.210665	-0.316144	-0.116642	-0.289108	-0.103246	-0.103246	-0.150347	-0.150347
H-1_1715	-0.123023	-0.306139	-0.237565	-0.210112	-0.108688	-0.346354	-0.263674	-0.186315	-0.234422	-0.159656	-0.0716986	0.371382	0.388644	-0.137323	-0.0737573	-0.136945	-0.109011	-0.261879	-0.104038	-0.314333	-0.290842	-0.290842	-0.399443	-0.399443
H-1_1735	-0.204901	-0.340139	-0.335334	-0.302899	-0.128694	-0.32725	-0.272376	-0.25883	-0.302732	-0.229985	-0.130759	0.398457	0.380052	-0.177409	-0.107201	-0.243239	-0.185234	-0.285019	-0.111216	-0.275136	-0.141398	-0.141398	-0.225159	-0.225159
H-1_1759	-0.137374	-0.284898	-0.243188	-0.217446	-0.081537	-0.348988	-0.254537	-0.189842	-0.232999	-0.164629	-0.0826324	0.35681	0.372148	-0.138931	-0.0781454	-0.142306	-0.108843	-0.264865	-0.108775	-0.310959	-0.310974	-0.310974	-0.422088	-0.422088
H-1_1779	-0.230321	-0.366658	-0.31172	-0.349396	-0.0398329	-0.353942	-0.280051	-0.307199	-0.358793	-0.269703	-0.195145	0.485161	0.468553	-0.191683	-0.168645	-0.268337	-0.208528	-0.342463	-0.180763	-0.321181	-0.198236	-0.198236	-0.270103	-0.270103
H-1_1805	-0.125354	-0.326384	-0.260913	-0.228983	-0.102299	-0.330864	-0.25108	-0.200875	-0.247238	-0.174986	-0.0746552	0.386793	0.401403	-0.152714	-0.0977297	-0.150605	-0.121471	-0.281781	-0.12745	-0.329239	-0.291304	-0.291304	-0.392727	-0.392727
H-1_1824	-0.122543	-0.318959	-0.305638	-0.274733	-0.195196	-0.301487	-0.225184	-0.217083	-0.272558	-0.178236	-0.175416	0.389225	0.381066	-0.198091	-0.122336	-0.239794	-0.21867	-0.307955	-0.149672	-0.300562	-0.130807	-0.130807	-0.132136	-0.132136
H-1_1850	-0.132183	-0.328289	-0.253993	-0.24056	-0.0853959	-0.350781	-0.250974	-0.220823	-0.265822	-0.194219	-0.0933284	0.385039	0.397929	-0.164488	-0.108224	-0.155582	-0.11884	-0.282608	-0.131212	-0.337408	-0.307479	-0.307479	-0.414211	-0.414211
H-1_1893	-0.117405	-0.299995	-0.244022	-0.219823	-0.0803027	-0.351513	-0.25452	-0.1942	-0.238414	-0.168072	-0.0880006	0.366954	0.381736	-0.145307	-0.0920006	-0.135301	-0.102272	-0.269731	-0.125165	-0.315491	-0.30633	-0.30633	-0.407606	-0.407606
H-1_1938	-0.15808	-0.314439	-0.238442	-0.217084	-0.0741806	-0.348222	-0.249993	-0.213527	-0.258254	-0.186053	-0.103591	0.372686	0.378329	-0.155459	-0.104746	-0.141807	-0.090028	-0.275907	-0.144633	-0.303216	-0.324133	-0.324133	-0.43713	-0.43713
H-1_1982	-0.131296	-0.325095	-0.286211	-0.251458	-0.0908691	-0.326639	-0.278229	-0.233731	-0.276022	-0.209859	-0.0789066	0.410828	0.413965	-0.179257	-0.123272	-0.168953	-0.122277	-0.30469	-0.146319	-0.326503	-0.298199	-0.298199	-0.371709	-0.371709
H-1_2080	0.143804	-0.0736277	-0.164534	-0.168866	-0.165576	-0.364457	-0.105308	0.105289	0.0764455	0.121793	-0.0150475	0.049093	0.13554	-0.0971721	0.00156424	-0.0805905	-0.0968248	-0.213312	-0.0327114	-0.249572	-0.171244	-0.171244	-0.283864	-0.283864
H-1_2117	-0.349489	-0.279388	-0.317279	-0.240207	0.108053	-0.422831	-0.266135	-0.338019	-0.371203	-0.307378	-0.221798	0.384268	0.340298	-0.141558	-0.21208	-0.0570572	0.0992341	-0.243697	-0.234135	-0.185814	-0.39957	-0.39957	-0.523073	-0.523073
H-1_2844	0.250454	-0.14234	-0.0884414	-0.0383791	-0.316453	-0.11838	-0.0442586	0.0581808	0.0487662	0.0330207	0.34701	0.151713	0.263987	0.0464192	0.159887	0.0934361	0.0195255	0.0857463	0.248734	-0.0773233	0.229368	0.229368	0.196872	0.196872
H-1_3051	0.25242	-0.161247	-0.101501	-0.0763181	-0.343524	-0.100301	-0.0412581	0.055652	0.0410126	0.0362168	0.309733	0.172629	0.276845	0.000308508	0.120852	0.0323784	-0.0374621	0.0255411	0.187133	-0.108573	0.227642	0.227642	0.183951	0.183951
H-1_3695	-0.403741	-0.308463	-0.405048	-0.268989	0.108746	0.0727503	-0.213441	-0.460535	-0.466077	-0.460884	-0.0377845	0.392761	0.294626	-0.153398	-0.3259	-0.0745894	0.107491	-0.0563137	-0.248067	-0.135724	-0.150323	-0.150323	-0.121608	-0.121608
H-1_4171	0.326999	0.449573	0.498489	0.660812	-0.136598	0.109509	-0.00621188	0.912107	0.898612	0.896348	0.395232	-0.534807	-0.402265	0.603169	0.671379	0.411349	0.164295	0.314297	0.529836	0.526714	0.333685	0.333685	0.315002	0.315002
H-1_4268	0.222955	0.46096	0.487106	0.726184	-0.175662	0.157395	-0.0179828	0.930761	0.907976	0.924954	0.335149	-0.517886	-0.422727	0.661654	0.712787	0.43896	0.196062	0.367269	0.482492	0.635292	0.276368	0.276368	0.294143	0.294143
H-1_5000	-0.375845	-0.186813	-0.0831579	-0.11846	0.304914	-0.400647	-0.380582	-0.448897	-0.503471	-0.385598	-0.495197	0.400631	0.291099	-0.0842028	-0.158617	-0.0857127	-0.0346971	-0.199631	-0.1896	-0.220252	-0.406878	-0.406878	-0.42588	-0.42588
H-1_5456	-0.482047	-0.12029	-0.470603	-0.317944	-0.0207218	-0.0265722	-0.219271	-0.412236	-0.394002	-0.406205	-0.232091	0.134592	0.00510568	-0.294164	-0.358351	-0.180388	-0.0831158	0.0199681	-0.317512	-0.135856	-0.238293	-0.238293	-0.250983	-0.250983
H-1_5848	-0.401437	0.222739	-0.416713	-0.283637	0.118567	-0.0431797	-0.172025	-0.273131	-0.229099	-0.257739	-0.457194	-0.102295	-0.246075	-0.311897	-0.310384	-0.24715	-0.208899	-0.0882909	-0.358056	0.0208941	-0.158462	-0.158462	-0.0765314	-0.0765314
H-1_6054	-0.336848	0.195738	-0.452772	-0.332033	0.113331	-0.0951219	-0.132624	-0.368141	-0.314223	-0.358032	-0.465497	-0.0375323	-0.19471	-0.360041	-0.330476	-0.259012	-0.213708	-0.123119	-0.337505	-0.0261198	-0.169132	-0.169132	-0.0970447	-0.0970447
H-1_6203	0.234337	0.340147	0.440377	0.566237	-0.136458	0.272571	-0.000879611	0.856888	0.804002	0.886416	0.0843122	-0.421325	-0.367431	0.473132	0.461401	0.145136	-0.0337423	0.057736	0.148174	0.419315	0.291211	0.291211	0.335416	0.335416
H-1_6798	-0.457146	-0.346956	-0.457556	-0.334276	0.0111341	-0.0160775	-0.162728	-0.482788	-0.490276	-0.470929	-0.169828	0.298731	0.205781	-0.272524	-0.40169	-0.194487	-0.0676797	-0.055985	-0.313764	-0.257907	-0.175732	-0.175732	-0.114415	-0.114415
H-1_6952	0.42189	0.378355	0.405298	0.471517	-0.243015	0.196882	0.195633	0.70968	0.74928	0.659916	0.462923	-0.630722	-0.512847	0.394061	0.488156	0.433463	0.247821	0.480657	0.448848	0.504188	0.390409	0.390409	0.308109	0.308109
H-1_6967	0.440844	0.304919	0.398667	0.391134	-0.300023	0.151668	0.34335	0.623826	0.668078	0.578558	0.373001	-0.623086	-0.5119	0.268518	0.401912	0.369203	0.223143	0.428197	0.347958	0.505901	0.446943	0.446943	0.325777	0.325777
H-1_7166	0.410583	0.345826	0.365801	0.388025	-0.256832	0.167268	0.252379	0.658449	0.697583	0.617196	0.360433	-0.652954	-0.547578	0.308687	0.40131	0.364345	0.211428	0.432977	0.35884	0.475013	0.424518	0.424518	0.307703	0.307703
H-1_7252	-0.180973	0.0118594	-0.160145	0.04872	0.216029	0.183565	-0.0604992	-0.0183734	0.0274198	-0.0358424	-0.0524357	-0.22739	-0.328117	0.00769319	-0.0455642	0.0655426	0.0509941	0.10924	-0.0431226	0.135051	-0.0664619	-0.0664619	0.0566103	0.0566103
H-1_7391	-0.19144	-0.463167	-0.0184914	0.00678348	0.163618	0.132133	-0.206895	-0.464298	-0.487544	-0.455209	-0.0497996	0.502344	0.41215	-0.0616828	-0.183923	-0.0724628	0.00644407	-0.110058	-0.105352	-0.224066	-0.134046	-0.134046	0.101015	0.101015
H-1_8238	-0.245331	0.332375	-0.306852	-0.0904461	0.182704	0.272017	-0.198892	-0.0489482	0.0379085	-0.093553	0.0291045	-0.182074	-0.278484	-0.0954928	-0.0943173	-0.0852154	-0.096137	0.0715936	-0.0780655	0.0778776	-0.182462	-0.182462	-0.104057	-0.104057
H-1_8327	0.380019	0.289695	0.510276	0.535426	0.0519317	0.216229	-0.0187684	0.533622	0.581533	0.455847	0.70962	-0.372148	-0.247121	0.549347	0.597581	0.497214	0.363806	0.493616	0.714909	0.395151	0.238644	0.238644	0.223671	0.223671
H-1_8342	0.412256	0.28316	0.558528	0.561801	0.00392187	0.205571	0.0817076	0.542791	0.598763	0.461174	0.711074	-0.421052	-0.291737	0.537473	0.622362	0.523269	0.391376	0.530993	0.730583	0.45335	0.271998	0.271998	0.232205	0.232205
H-1_8533	0.401479	0.286246	0.510214	0.514741	0.062098	0.238104	0.0172079	0.527359	0.587278	0.443948	0.707676	-0.392307	-0.270848	0.518264	0.577367	0.470885	0.329527	0.480091	0.70342	0.393948	0.261138	0.261138	0.235097	0.235097
H-1_8549	0.432091	0.250656	0.537895	0.511458	0.0196444	0.237922	0.0802155	0.51458	0.570553	0.432265	0.71462	-0.386547	-0.258552	0.501844	0.57089	0.473577	0.350003	0.481902	0.700081	0.388336	0.282235	0.282235	0.236821	0.236821
H-1_8588	0.188739	0.21414	0.214099	0.273713	0.0774233	0.155173	0.252917	0.213931	0.299114	0.12973	0.530564	-0.327185	-0.25496	0.260604	0.340611	0.262948	0.288631	0.296908	0.553752	0.275894	0.210489	0.210489	0.148802	0.148802
H-1_8640	0.365597	0.259309	0.503763	0.530414	0.07696	0.212952	0.0174362	0.483143	0.538276	0.399158	0.733302	-0.34083	-0.221095	0.545648	0.590222	0.50529	0.397135	0.492797	0.738067	0.393927	0.236752	0.236752	0.193681	0.193681
H-1_8707	0.137021	-0.0532955	-0.0765728	-0.035024	-0.0767464	0.164645	0.484184	-0.00318535	0.0667623	-0.0660199	0.335879	-0.141964	-0.0960166	-0.0440084	-0.021177	-0.0485121	0.0925766	0.0193471	0.19682	0.00131441	0.291013	0.291013	0.164649	0.164649
H-1_8835	0.154961	0.218819	0.425928	0.547157	0.106661	0.0964067	-0.0103777	0.33007	0.391019	0.240298	0.743799	-0.264114	-0.161561	0.597606	0.640397	0.616409	0.55998	0.615707	0.819842	0.467411	0.128369	0.128369	0.00529257	0.00529257
H-1_9233	-0.491598	-0.0864412	-0.433929	-0.430423	0.216169	-0.0379407	-0.0399856	-0.606263	-0.54692	-0.603808	-0.444862	0.0881941	-0.0991311	-0.397849	-0.413202	-0.338437	-0.188762	-0.10471	-0.332639	-0.17233	-0.283862	-0.283862	-0.325412	-0.325412
H-1_10405	-0.348054	0.161416	-0.459805	-0.320736	0.186792	-0.0523873	-0.193494	-0.258462	-0.22348	-0.235167	-0.495841	-0.0297441	-0.173982	-0.337798	-0.331799	-0.326142	-0.301316	-0.271067	-0.421933	-0.102232	-0.260225	-0.260225	-0.167024	-0.167024
H-1_10874	-0.543159	-0.313194	-0.41432	-0.333374	0.360889	-0.0490038	-0.422021	-0.670045	-0.669916	-0.643409	-0.408867	0.513761	0.329076	-0.28858	-0.379308	-0.297747	-0.199645	-0.318832	-0.361322	-0.263685	-0.367004	-0.367004	-0.224725	-0.224725
H-1_11233	-0.459409	0.0690873	-0.363823	-0.277508	0.0144655	-0.192839	-0.308775	-0.084581	-0.096017	-0.0444256	-0.408824	0.0275149	-0.0716202	-0.205526	-0.188202	-0.297304	-0.31898	-0.18255	-0.350352	-0.0429101	-0.295199	-0.295199	-0.316189	-0.316189
H-1_11788	-0.450521	-0.0728379	-0.444515	-0.208818	-0.0742215	0.0273518	-0.20568	-0.0303056	-0.0556744	0.00847827	-0.309053	-0.00597059	-0.107761	-0.156218	-0.236808	-0.263944	-0.233139	-0.152339	-0.375393	-0.0458981	-0.109282	-0.109282	-0.07349	-0.07349
H-1_12577	-0.00113412	0.183656	0.299968	0.184985	0.103746	0.00262863	0.247199	-0.0821884	-0.106364	-0.0438273	-0.318809	-0.0315319	-0.0474141	-0.0428596	-0.147892	0.0965056	0.234582	-0.0557999	-0.24085	0.0740882	-0.12236	-0.12236	-0.103673	-0.103673
H-1_13105	-0.517025	-0.362158	-0.530385	-0.468623	0.148702	-0.108382	-0.127147	-0.676018	-0.679223	-0.649643	-0.388716	0.366404	0.239622	-0.388856	-0.539967	-0.282182	-0.0989333	-0.201569	-0.432456	-0.325294	-0.238878	-0.238878	-0.148635	-0.148635
H-1_13835	-0.201817	-0.303382	-0.306204	-0.385003	0.155035	0.0544502	0.0609114	-0.662809	-0.679598	-0.638032	-0.294657	0.465945	0.373688	-0.401677	-0.48524	-0.343328	-0.181691	-0.35427	-0.344453	-0.508885	-0.246825	-0.246825	-0.0827661	-0.0827661
H-1_14553	-0.445671	-0.160311	-0.487175	-0.378297	0.115537	-0.0520819	-0.0666663	-0.57846	-0.573148	-0.554616	-0.390887	0.218401	0.0859501	-0.363941	-0.510519	-0.163486	0.0470139	-0.146501	-0.444584	-0.19709	-0.24703	-0.24703	-0.208385	-0.208385
H-1_14709	-0.463601	-0.193887	-0.450219	-0.36256	0.125982	-0.0557149	-0.0709433	-0.605316	-0.60597	-0.578417	-0.397498	0.263177	0.129302	-0.360741	-0.517278	-0.149781	0.0699058	-0.139996	-0.467795	-0.202652	-0.282466	-0.282466	-0.258029	-0.258029
H-1_17190	-0.130752	0.109958	-0.186857	-0.193899	0.0793588	0.07189	0.0392429	-0.307154	-0.263453	-0.321288	-0.124146	0.00731711	-0.0782339	-0.287669	-0.239664	-0.230153	-0.054838	-0.159982	-0.140149	-0.109263	-0.126425	-0.126425	-0.0755219	-0.0755219
H-1_19812	-0.0302287	0.162585	-0.0534834	0.0170786	-0.208561	-0.193345	0.104248	0.351889	0.302405	0.415105	-0.396957	-0.189859	-0.188428	0.023428	0.0782326	-0.220447	-0.369537	-0.187328	-0.154066	-0.0179072	0.00191112	0.00191112	-0.0679724	-0.0679724
H-1_20118	0.203541	0.374362	0.263526	0.410684	-0.283806	0.0858447	0.138961	0.880507	0.826454	0.919713	-0.0159849	-0.49078	-0.401767	0.337433	0.380098	0.0592726	-0.135863	-0.00493154	0.0688119	0.363422	0.3172	0.3172	0.295985	0.295985
H-1_20917	-0.229734	0.25666	-0.173602	0.0663804	-0.135764	-0.0333897	0.0382702	0.274171	0.233549	0.337834	-0.462305	-0.335231	-0.395294	-0.035823	-0.0986917	-0.0682608	-0.0712267	-0.101727	-0.340039	0.203968	0.0400828	0.0400828	0.0724277	0.0724277
H-1_21997	0.234364	0.39801	0.292884	0.431515	-0.275671	0.104462	0.167089	0.889002	0.839617	0.927406	-0.0308792	-0.545882	-0.461322	0.322196	0.36309	0.0820155	-0.101973	0.0107912	0.0527671	0.397572	0.360086	0.360086	0.329105	0.329105
H-1_23467	0.0250063	0.15766	0.126745	0.161928	-0.0789903	-0.0998012	-0.206909	0.377975	0.318453	0.428255	-0.190919	-0.134044	-0.123297	0.0322229	0.131115	-0.121117	-0.242633	-0.228535	-0.103478	0.00657525	-0.0762673	-0.0762673	-0.0994663	-0.0994663
H-1_27669	-0.214411	-0.299945	-0.281212	-0.395565	0.186287	0.0280272	0.0490574	-0.687433	-0.702434	-0.662169	-0.31377	0.473337	0.377578	-0.432996	-0.518984	-0.328193	-0.150898	-0.357559	-0.390803	-0.493207	-0.306509	-0.306509	-0.14006	-0.14006
H-1_28504	-0.222145	-0.318778	-0.130779	-0.296074	0.271741	-0.071596	0.0294651	-0.722936	-0.747802	-0.689211	-0.362174	0.506045	0.410971	-0.349889	-0.489262	-0.167706	0.0610058	-0.28114	-0.402165	-0.37364	-0.343645	-0.343645	-0.234283	-0.234283
H-1_33593	-0.0841841	-0.253949	-0.140874	-0.2966	-0.0840739	0.0598028	0.0518584	-0.103993	-0.160873	-0.0418406	-0.415792	0.262378	0.211091	-0.209931	-0.20332	-0.453208	-0.536071	-0.403882	-0.365719	-0.291209	0.0448969	0.0448969	-0.021397	-0.021397
H-1_35591	0.215171	0.238592	0.274784	0.400478	-0.257008	0.253943	0.178708	0.77188	0.721736	0.798016	0.0948159	-0.36689	-0.292576	0.352622	0.371967	-0.0169675	-0.169362	-0.0395258	0.132413	0.228942	0.337667	0.337667	0.273933	0.273933
H-1_41508	-0.18597	-0.0566037	-0.410304	-0.412477	-0.0322201	-0.293209	-0.0119292	-0.335249	-0.362442	-0.273947	-0.603403	0.0539204	-0.0330052	-0.387942	-0.381529	-0.394753	-0.373514	-0.315185	-0.301634	-0.348896	0.0486199	0.0486199	0.0300902	0.0300902
H-1_43503	-0.217216	-0.437184	-0.562869	-0.555944	-0.1321	-0.390878	0.0558117	-0.525521	-0.558552	-0.466663	-0.573524	0.354156	0.267838	-0.49988	-0.473174	-0.446707	-0.409175	-0.440206	-0.418635	-0.504223	-0.104398	-0.104398	-0.166494	-0.166494
H-1_53724	-0.24708	-0.0694374	0.00695213	-0.192325	0.233376	-0.254825	-0.0206654	-0.345106	-0.372864	-0.295064	-0.473527	0.228216	0.143121	-0.0546358	-0.129213	-0.142255	-0.157734	-0.0782094	-0.155312	-0.14653	-0.243881	-0.243881	-0.30704	-0.30704
H-1_55467	-0.192671	-0.27105	-0.0830125	-0.325921	0.218567	-0.114286	0.0457803	-0.57674	-0.607436	-0.543735	-0.29949	0.495889	0.432234	-0.252329	-0.341589	-0.239549	-0.140198	-0.236389	-0.26839	-0.398242	-0.324847	-0.324847	-0.255851	-0.255851
H-1_64452	-0.234384	-0.274047	-0.439798	-0.670897	0.0243205	-0.253093	-0.159556	-0.381826	-0.415739	-0.329773	-0.468743	0.360057	0.29431	-0.425007	-0.422574	-0.57308	-0.545531	-0.434269	-0.446975	-0.446442	-0.102097	-0.102097	-0.190692	-0.190692
H-1_67241	-0.204049	-0.147959	-0.0918387	-0.308671	0.0624325	-0.189598	-0.0665608	-0.153853	-0.205806	-0.08058	-0.577099	0.18529	0.110389	-0.176335	-0.172566	-0.410287	-0.46932	-0.334539	-0.337748	-0.215243	-0.115348	-0.115348	-0.195234	-0.195234
H-1_71909	-0.073016	-0.224547	-0.0595289	-0.302185	-0.12801	-0.364106	-0.046894	-0.18956	-0.264168	-0.121644	-0.398571	0.29955	0.2947	-0.176088	-0.120251	-0.293226	-0.349517	-0.252553	-0.214164	-0.336439	-0.18951	-0.18951	-0.300135	-0.300135
H-1_81600	-0.209928	-0.199653	-0.163623	-0.340332	0.219897	-0.263704	-0.0865431	-0.386697	-0.408033	-0.348812	-0.376312	0.124333	0.0421786	-0.15896	-0.195216	-0.29765	-0.244808	-0.183359	-0.0606141	-0.244996	0.0602396	0.0602396	-0.0325616	-0.0325616
H-1_83458	-0.300253	-0.390882	-0.20287	-0.287556	0.169019	-0.144613	-0.0827367	-0.472852	-0.5189	-0.437973	-0.221278	0.426732	0.34539	-0.122878	-0.213248	-0.216729	-0.120457	-0.241419	-0.0989521	-0.21543	0.0312242	0.0312242	-0.0153474	-0.0153474
H-1_87818	-0.12398	-0.0910522	-0.239126	-0.105586	0.00124437	-0.160348	-0.180119	0.126191	0.0683366	0.16898	-0.153871	0.146061	0.157319	0.0620652	-0.0236747	-0.219533	-0.214891	-0.2954	-0.0818422	-0.134242	0.172547	0.172547	0.0460396	0.0460396
H-1_95356	-0.196966	-0.442104	-0.120071	-0.39071	0.0837948	-0.152897	-0.0168809	-0.535799	-0.582704	-0.49011	-0.349676	0.539427	0.459793	-0.24792	-0.258115	-0.310149	-0.301616	-0.245632	-0.237851	-0.366227	-0.255996	-0.255996	-0.167103	-0.167103
H-2_2027	-0.251074	-0.357324	-0.211426	-0.252884	0.0962988	-0.114744	-0.306081	-0.269665	-0.267827	-0.276037	0.0205758	0.284091	0.24509	-0.197844	-0.237352	-0.0996241	-0.043515	-0.0852265	-0.208495	-0.178374	-0.280575	-0.280575	-0.287519	-0.287519
H-2_2074	-0.284706	-0.319861	-0.0901118	-0.180789	0.259902	-0.212941	-0.386525	-0.267494	-0.2634	-0.272042	-0.0121256	0.289152	0.254856	-0.114536	-0.151325	-0.0330217	0.0172278	-0.075855	-0.133328	-0.104371	-0.383077	-0.383077	-0.340657	-0.340657
H-2_2118	-0.375835	-0.380621	-0.229726	-0.284014	0.159255	-0.154625	-0.342313	-0.397965	-0.413488	-0.392166	-0.0438894	0.392942	0.342733	-0.193595	-0.267738	-0.0920836	0.00988568	-0.072977	-0.242222	-0.219509	-0.388957	-0.388957	-0.395114	-0.395114
H-2_2844	-0.162702	-0.0262634	-0.197364	-0.181395	-0.171246	0.212621	0.000858533	-0.0955954	-0.0793875	-0.0979506	-0.0760912	-0.0809819	-0.126346	-0.250797	-0.229657	-0.160495	-0.133542	0.0255264	-0.29631	-0.113322	-0.134727	-0.134727	-0.211604	-0.211604
H-2_3903	-0.450726	-0.304798	-0.42886	-0.250092	0.21897	0.137833	-0.152783	-0.630675	-0.629531	-0.617551	-0.254202	0.494894	0.354741	-0.2887	-0.447215	-0.16964	-0.101005	-0.204359	-0.383384	-0.276258	-0.185016	-0.185016	-0.081207	-0.081207
H-2_4159	0.347385	0.401369	0.421281	0.456135	-0.263432	0.175465	0.11203	0.906452	0.890176	0.902898	0.270318	-0.575492	-0.46303	0.459005	0.526256	0.157963	-0.057665	0.213907	0.350821	0.418277	0.412268	0.412268	0.317818	0.317818
H-2_5605	0.073918	0.00600743	0.0236414	-0.0482769	-0.2857	0.13373	0.314605	0.0965695	0.121315	0.0929408	-0.0779654	-0.277887	-0.277432	-0.240846	-0.112704	-0.0458201	-0.137993	0.0753535	-0.199435	0.163748	0.232823	0.232823	0.19383	0.19383
H-2_6205	0.224783	0.331635	0.658918	0.653682	0.0821764	0.11523	0.0464036	0.582623	0.554743	0.60388	1.58564e-06	-0.339219	-0.301237	0.490959	0.410486	0.417055	0.261873	0.235679	0.201029	0.562801	0.251439	0.251439	0.302339	0.302339
H-2_6315	-0.331911	-0.107059	-0.0355601	-0.168721	0.440487	-0.1493	-0.357504	-0.600305	-0.59736	-0.601388	-0.0972946	0.448218	0.338076	-0.0685351	-0.138315	-0.0992543	0.0963263	-0.0846678	0.0603696	-0.166025	-0.294904	-0.294904	-0.210755	-0.210755
H-2_6486	-0.385226	-0.334663	-0.595441	-0.420028	-0.12408	0.0634516	0.0556615	-0.514267	-0.49539	-0.516469	-0.15765	0.324911	0.237319	-0.413018	-0.462655	-0.201702	-0.121951	-0.144704	-0.431469	-0.241621	-0.18527	-0.18527	-0.178418	-0.178418
H-2_6799	-0.351695	-0.237562	-0.603513	-0.426662	-0.0348507	0.136288	-0.0277732	-0.402482	-0.371958	-0.408743	-0.15719	0.221268	0.121327	-0.41119	-0.484966	-0.283741	-0.180171	-0.23483	-0.457647	-0.214099	-0.102341	-0.102341	-0.0927028	-0.0927028
H-2_6952	0.450754	0.387501	0.346103	0.448428	-0.36537	0.26784	0.324157	0.932906	0.916706	0.937775	0.178022	-0.669638	-0.550165	0.368624	0.453635	0.16118	-0.0624222	0.189301	0.201705	0.379626	0.456389	0.456389	0.344938	0.344938
H-2_7158	0.488196	0.363566	0.374942	0.425012	-0.383101	0.260739	0.376993	0.882942	0.877491	0.88081	0.191653	-0.692616	-0.57007	0.319947	0.433007	0.190086	-0.0412985	0.238893	0.207742	0.394734	0.483753	0.483753	0.353526	0.353526
H-2_7257	0.371549	0.239221	0.139684	0.326479	-0.293206	0.290504	0.392564	0.738072	0.753598	0.727267	0.153997	-0.65402	-0.598096	0.266963	0.334247	0.187848	-0.0284592	0.212697	0.142235	0.379641	0.371149	0.371149	0.328892	0.328892
H-2_7391	-0.298874	-0.399394	-0.171977	-0.0918298	0.339237	0.129701	-0.20358	-0.576902	-0.582554	-0.557114	-0.284875	0.524811	0.379676	-0.180285	-0.35631	-0.0755713	-0.0132154	-0.245822	-0.355753	-0.156043	-0.179056	-0.179056	0.0240407	0.0240407
H-2_8328	0.46164	0.404612	0.492832	0.460916	-0.197696	0.19616	0.250884	0.878755	0.88084	0.867141	0.25815	-0.622363	-0.496263	0.443261	0.491196	0.207159	-0.0115979	0.225163	0.353654	0.390928	0.420545	0.420545	0.305287	0.305287
H-2_8342	0.417783	0.401329	0.528083	0.485669	-0.192348	0.192449	0.306608	0.854225	0.851307	0.855462	0.135017	-0.610844	-0.504783	0.427975	0.469951	0.220364	-0.028578	0.231287	0.271492	0.443667	0.397731	0.397731	0.304275	0.304275
H-2_8534	0.473787	0.398499	0.54227	0.489557	-0.241637	0.211253	0.270957	0.908197	0.905248	0.900773	0.242341	-0.638839	-0.509381	0.420494	0.485817	0.223356	0.00065213	0.230231	0.298405	0.444326	0.439637	0.439637	0.325357	0.325357
H-2_8551	0.444665	0.411161	0.553162	0.494481	-0.22863	0.203892	0.300538	0.884998	0.887344	0.878281	0.20189	-0.64812	-0.530166	0.409429	0.478584	0.228502	-0.00115466	0.242001	0.287167	0.479345	0.435409	0.435409	0.32598	0.32598
H-2_8588	0.207501	0.356759	0.166034	0.16643	-0.0942677	0.131689	0.412861	0.390952	0.473307	0.344774	0.140114	-0.57671	-0.55162	0.0588837	0.216809	0.0526525	0.00646019	0.121741	0.218232	0.460502	0.397222	0.397222	0.330391	0.330391
H-2_8641	0.487098	0.419885	0.590816	0.531951	-0.1831	0.195312	0.280458	0.871783	0.886379	0.848571	0.321327	-0.666141	-0.537779	0.472046	0.533077	0.31451	0.114475	0.32452	0.411199	0.503765	0.453162	0.453162	0.305428	0.305428
H-2_8701	0.0654658	-0.0414681	-0.24077	-0.208758	-0.201587	0.164399	0.613271	-0.0258805	0.0506564	-0.0614053	-0.0147538	-0.270683	-0.287661	-0.314043	-0.255266	-0.26364	-0.112452	-0.16037	-0.183389	0.0425743	0.331233	0.331233	0.196802	0.196802
H-2_8738	0.453061	-0.0962274	0.283443	0.106662	-0.327727	0.288729	0.292113	0.182427	0.1849	0.175257	0.0967618	-0.189269	-0.170902	-0.147673	-0.0676729	0.0694379	0.00576956	0.0912942	-0.175202	0.00189678	0.194008	0.194008	-0.00726553	-0.00726553
H-2_8835	-0.0483708	0.268712	0.580559	0.769037	0.248276	0.0651763	-0.080997	0.318805	0.360499	0.262301	0.46739	-0.29322	-0.275566	0.792438	0.704644	0.842471	0.776709	0.782136	0.734135	0.766385	0.0396993	0.0396993	-0.0981902	-0.0981902
H-2_9215	0.0821601	0.183707	-0.0614202	0.0374556	-0.351258	-0.0902832	-0.0236766	0.21612	0.201088	0.214509	0.133715	-0.125605	-0.0757375	-0.0592089	0.0735653	0.0460121	-0.0286177	0.0428086	0.0693186	0.199377	0.294683	0.294683	0.328198	0.328198
H-2_10876	-0.389943	-0.354452	-0.299583	-0.185903	0.360939	0.0432232	-0.419777	-0.694083	-0.694045	-0.683383	-0.23047	0.534331	0.34829	-0.132107	-0.271194	-0.121137	0.0142309	-0.159667	-0.156472	-0.274857	-0.383266	-0.383266	-0.182365	-0.182365
H-2_12625	-0.290618	-0.0318713	-0.143032	-0.299969	0.412157	-0.22595	-0.262037	-0.641943	-0.623536	-0.642727	-0.191174	0.401116	0.305071	-0.2095	-0.244017	-0.165476	0.0309877	-0.136321	-0.0434354	-0.249661	-0.342088	-0.342088	-0.262279	-0.262279
H-2_12803	-0.334005	-0.130477	-0.123636	-0.286824	0.375012	-0.272433	-0.351304	-0.776439	-0.765323	-0.778005	-0.163645	0.562085	0.471744	-0.255245	-0.291197	-0.0693187	0.118668	-0.0803979	-0.0948301	-0.271004	-0.470854	-0.470854	-0.344312	-0.344312
H-2_13106	-0.377281	-0.223449	-0.588636	-0.491007	-0.0877605	-0.00116235	-0.0113901	-0.510614	-0.476984	-0.517173	-0.187534	0.230745	0.13264	-0.470324	-0.500353	-0.281993	-0.113344	-0.164423	-0.448681	-0.250409	-0.223615	-0.223615	-0.266674	-0.266674
H-2_13815	-0.306708	-0.363301	-0.56327	-0.549853	0.118389	-0.138393	-0.26111	-0.776714	-0.78758	-0.769868	-0.140199	0.650081	0.578205	-0.436877	-0.490931	-0.343701	-0.16611	-0.346477	-0.273636	-0.579833	-0.29275	-0.29275	-0.159141	-0.159141
H-2_14260	-0.407713	-0.365001	-0.549753	-0.542863	0.199089	-0.247549	-0.336146	-0.852454	-0.871244	-0.826888	-0.322373	0.636689	0.513678	-0.43565	-0.503504	-0.329333	-0.102983	-0.342524	-0.337428	-0.525016	-0.374569	-0.374569	-0.284191	-0.284191
H-2_14547	-0.434924	-0.271778	-0.704227	-0.5678	-0.0417605	-0.107518	-0.21516	-0.656043	-0.645679	-0.647639	-0.254441	0.363017	0.236495	-0.50722	-0.53085	-0.374453	-0.152476	-0.270809	-0.417115	-0.419708	-0.326936	-0.326936	-0.277947	-0.277947
H-2_17190	-0.0884297	0.0860017	-0.233278	-0.208481	0.0541842	0.0565442	0.0284238	-0.201464	-0.136317	-0.231447	-0.0434502	-0.0464811	-0.135708	-0.281246	-0.172031	-0.248593	-0.10037	-0.176772	-0.110425	0.0346694	-0.0201132	-0.0201132	0.0632589	0.0632589
H-2_17366	-0.0179384	0.143606	-0.046473	-0.0703123	0.0653382	0.0977756	0.0470441	-0.083848	-0.0155837	-0.119834	0.0263844	-0.143939	-0.222845	-0.198455	-0.0728137	-0.14788	-0.0163047	-0.0845438	-0.0390077	0.158071	0.0028221	0.0028221	0.0578134	0.0578134
H-2_20053	0.217034	0.256745	0.105489	0.243106	-0.328522	0.0342299	0.15841	0.491733	0.465054	0.516603	-0.0618956	-0.275303	-0.253257	0.0528754	0.24527	0.0133925	-0.150215	-0.119169	0.0215963	0.279461	0.195143	0.195143	0.304231	0.304231
H-2_20832	-0.265264	-0.0332133	-0.680165	-0.515139	-0.217834	-0.160949	-0.105601	-0.393472	-0.391868	-0.366991	-0.37196	0.110128	0.00480736	-0.476139	-0.415726	-0.389966	-0.293843	-0.253414	-0.368242	-0.309053	-0.0729	-0.0729	-0.0729254	-0.0729254
H-2_21224	-0.56409	-0.160714	-0.54103	-0.355641	-0.0601406	-0.299615	-0.472662	-0.610876	-0.642824	-0.568209	-0.40815	0.398564	0.274649	-0.315596	-0.253699	-0.143334	-0.179605	-0.0615021	-0.227012	-0.256447	-0.377444	-0.377444	-0.314685	-0.314685
H-2_27640	-0.267406	-0.304498	-0.565103	-0.558117	0.0905109	-0.165792	-0.159409	-0.7313	-0.736851	-0.727366	-0.128797	0.584567	0.535205	-0.43058	-0.46457	-0.32258	-0.156627	-0.314295	-0.242476	-0.582936	-0.301283	-0.301283	-0.198226	-0.198226
H-2_28512	-0.417704	-0.36473	-0.539306	-0.530471	0.251944	-0.289195	-0.267901	-0.873699	-0.889347	-0.845615	-0.371453	0.626057	0.507061	-0.426246	-0.510669	-0.294812	-0.0668667	-0.332693	-0.346324	-0.526799	-0.419144	-0.419144	-0.325877	-0.325877
H-2_34199	0.395545	0.295532	-0.00284765	0.146898	-0.388728	0.220121	0.258197	0.589139	0.604559	0.582759	0.0809029	-0.441053	-0.364812	-0.0069317	0.123498	-0.083845	-0.33735	-0.0540419	0.0380342	0.149373	0.48682	0.48682	0.626587	0.626587
H-2_36248	0.28534	0.133517	-0.0204993	-0.0537635	-0.0989288	0.089776	0.208168	0.11116	0.155385	0.0564562	0.400726	-0.171812	-0.0632892	0.0292009	0.0501799	0.0392263	0.0222934	0.138782	0.315003	-0.101586	0.333434	0.333434	0.202403	0.202403
H-2_41466	-0.370236	-0.154887	-0.510378	-0.496437	0.00294617	-0.415932	-0.244393	-0.571337	-0.594633	-0.527979	-0.456854	0.355501	0.265166	-0.385754	-0.378658	-0.319863	-0.199298	-0.263668	-0.279011	-0.344204	-0.196494	-0.196494	-0.184745	-0.184745
H-2_55823	-0.163025	-0.332662	-0.396829	-0.468238	0.156658	-0.0989966	-0.177449	-0.63103	-0.65633	-0.6327	0.0579916	0.656163	0.671112	-0.328856	-0.418328	-0.241348	-0.0613307	-0.316657	-0.185642	-0.582776	-0.228868	-0.228868	-0.11831	-0.11831
H-2_63844	-0.0616641	-0.266397	-0.127608	-0.324153	0.00116173	0.0976496	-0.0132245	-0.385444	-0.350831	-0.386995	-0.230443	0.105235	-0.00493765	-0.496598	-0.393135	-0.28668	-0.227907	-0.231761	-0.396	-0.106503	-0.0402219	-0.0402219	0.00306482	0.00306482
H-2_67140	0.106088	0.074214	0.143349	-0.054504	-0.18521	0.064108	-0.00238296	-0.103664	-0.107613	-0.074873	-0.322915	-0.0846844	-0.142595	-0.344468	-0.202076	-0.0729228	-0.16977	-0.0124693	-0.353057	0.046748	-0.00494951	-0.00494951	0.0341336	0.0341336
H-2_75973	0.0444636	-0.062482	-0.124022	-0.0677149	-0.483458	0.102125	-0.0933084	0.0899185	0.0554813	0.0906035	0.193247	0.0356431	0.0753126	-0.177062	-0.044054	-0.01123	-0.170788	0.0849714	-0.053999	0.00695749	0.245964	0.245964	0.274989	0.274989
H-2_84225	-0.0951564	-0.320492	-0.32691	-0.432734	0.162904	-0.165754	-0.19838	-0.503519	-0.52541	-0.513451	0.153541	0.606842	0.650606	-0.273836	-0.329229	-0.179408	-0.0653628	-0.255855	-0.110138	-0.484785	-0.192746	-0.192746	-0.0596439	-0.0596439
H-2_89831	-0.521702	-0.304952	-0.355017	-0.312237	0.419654	0.035273	-0.366007	-0.657281	-0.644031	-0.660193	-0.14131	0.427478	0.260182	-0.294288	-0.39002	-0.252868	0.00560358	-0.257841	-0.283094	-0.281159	-0.49753	-0.49753	-0.369391	-0.369391
H-2_92127	-0.357222	-0.230748	-0.349496	-0.442755	0.102636	0.124479	-0.383965	-0.590456	-0.586895	-0.59094	-0.10594	0.421684	0.286441	-0.458771	-0.447757	-0.447284	-0.206797	-0.352393	-0.358704	-0.374466	-0.354707	-0.354707	-0.232307	-0.232307
H-2_94798	-0.179372	-0.00689367	0.0761052	-0.12552	0.139938	0.160139	-0.287501	-0.372334	-0.335294	-0.400523	0.0620852	0.254045	0.158756	-0.16148	-0.123216	-0.164273	-0.0780195	0.0303126	-0.0446437	-0.0163085	-0.0636068	-0.0636068	-0.0990625	-0.0990625
H-2_97171	-0.186193	-0.365582	-0.304537	-0.287934	0.0848364	-0.0995033	-0.338295	-0.385955	-0.414242	-0.362193	-0.177456	0.394353	0.319917	-0.280104	-0.331849	-0.22348	-0.213516	-0.270857	-0.277881	-0.176045	0.0924234	0.0924234	0.274774	0.274774
H-2_99112	-0.253222	-0.283704	-0.548557	-0.488153	0.121618	5.82127e-05	-0.226955	-0.459633	-0.43837	-0.452583	-0.267542	0.233893	0.118692	-0.58058	-0.608023	-0.518555	-0.359518	-0.534934	-0.479757	-0.405239	-0.0575977	-0.0575977	0.106478	0.106478
H-2_102962	-0.274215	-0.330759	-0.535082	-0.453165	-0.0309094	-0.0910231	-0.275593	-0.457171	-0.449887	-0.461632	-0.0600286	0.379296	0.309944	-0.417487	-0.418278	-0.278094	-0.20762	-0.223362	-0.325983	-0.304836	-0.186621	-0.186621	-0.0221676	-0.0221676
H-2_108178	-0.246747	-0.402959	-0.527316	-0.518379	0.0515587	-0.0307589	-0.127328	-0.469875	-0.475696	-0.47777	0.0482979	0.463791	0.446431	-0.403075	-0.473212	-0.391587	-0.204396	-0.369672	-0.303701	-0.365635	0.0911783	0.0911783	0.198867	0.198867
H-2_111846	0.0769738	-0.378006	-0.208821	-0.508252	-0.013193	-0.00619429	-0.0837374	-0.4345	-0.467375	-0.437945	0.150024	0.6831	0.721102	-0.346736	-0.381123	-0.328145	-0.212799	-0.35024	-0.261828	-0.460316	-0.0510855	-0.0510855	0.0919303	0.0919303
H-2_117945	-0.278475	-0.287528	-0.507654	-0.476654	-0.073784	-0.380373	-0.137695	-0.410278	-0.416961	-0.402968	-0.111045	0.370757	0.395274	-0.339507	-0.296371	-0.241966	-0.266269	-0.126139	-0.16965	-0.270152	0.0449659	0.0449659	0.115826	0.115826
H-2_126055	-0.139229	-0.098458	-0.469281	-0.336453	0.00768981	-0.0549419	-0.0666062	-0.269756	-0.254999	-0.279616	-0.00983283	0.0527647	0.00274464	-0.231457	-0.279718	-0.256994	-0.0956547	-0.1565	-0.0743953	-0.193843	0.244782	0.244782	0.189665	0.189665
H-2_137675	-0.333077	-0.339693	-0.418206	-0.344282	-0.0811212	-0.22066	-0.394716	-0.457932	-0.47805	-0.437114	-0.199494	0.411279	0.298122	-0.282946	-0.224176	-0.224292	-0.159317	-0.149171	-0.222026	-0.213526	-0.305566	-0.305566	-0.173809	-0.173809
H-2_143662	-0.217628	-0.46644	-0.50097	-0.398521	-0.263958	-0.179325	-0.283913	-0.371977	-0.414006	-0.350411	-0.0756082	0.450364	0.40245	-0.273854	-0.205257	-0.297005	-0.298911	-0.162798	-0.167491	-0.349986	-0.0482291	-0.0482291	-0.00487194	-0.00487194
H-2_148325	-0.388169	-0.450243	-0.569553	-0.511309	0.0114522	-0.242075	-0.197757	-0.538059	-0.554006	-0.519221	-0.21206	0.55682	0.460769	-0.305817	-0.298491	-0.325283	-0.271794	-0.296261	-0.249817	-0.238787	-0.11186	-0.11186	-0.0397062	-0.0397062
H-2_163774	-0.278929	-0.0355295	-0.254544	-0.181178	0.104334	0.0258695	-0.307433	-0.30232	-0.303631	-0.304611	-0.0139287	0.110501	0.0481473	-0.2053	-0.316305	-0.0560402	0.0402085	0.0504863	-0.180187	-0.185388	-0.118334	-0.118334	-0.116912	-0.116912
H-2_179148	-0.183193	-0.177922	-0.35333	-0.366176	0.140846	-0.386288	-0.288764	-0.350364	-0.388686	-0.325787	-0.126697	0.34646	0.360707	-0.184019	-0.257319	-0.189211	-0.0713573	-0.220289	-0.10103	-0.237554	0.123692	0.123692	0.181406	0.181406
H-3_4160	0.320359	0.291488	0.521871	0.483995	-0.158072	0.147997	0.266617	0.619917	0.638429	0.581678	0.432063	-0.430178	-0.298322	0.30448	0.395814	0.340591	0.274578	0.288462	0.310033	0.488385	0.255075	0.255075	0.238378	0.238378
H-3_5608	-0.0694682	-0.215685	-0.244557	-0.0795847	-0.0892275	0.175765	0.201964	-0.0601632	-0.0174183	-0.0986768	0.197489	-0.120236	-0.135571	-0.0593276	-0.0215673	0.0260829	0.0976766	0.142823	0.0114822	-0.0119035	-0.0727027	-0.0727027	-0.109153	-0.109153
H-3_6207	-0.0533588	0.0511192	0.459364	0.569786	0.288257	0.153944	-0.0931347	0.1098	0.0865544	0.119924	0.0279826	0.0540678	0.0134891	0.428245	0.236135	0.379333	0.439857	0.158323	0.147585	0.357922	-0.0368833	-0.0368833	0.105529	0.105529
H-3_6324	-0.460486	0.0735936	0.176107	0.0678182	0.475156	-0.133058	-0.40922	-0.306325	-0.324408	-0.259782	-0.480128	0.183301	0.0158159	0.124944	0.00929708	-0.00518454	0.0760109	0.00796589	-0.114084	0.163044	-0.408042	-0.408042	-0.324127	-0.324127
H-3_6416	-0.499761	-0.0505198	-0.074864	-0.0862132	0.312185	-0.197479	-0.541076	-0.552724	-0.583207	-0.505068	-0.46392	0.378598	0.204921	-0.0778743	-0.160019	-0.0594425	0.0595778	-0.0394827	-0.189049	-0.110248	-0.500921	-0.500921	-0.436053	-0.436053
H-3_6956	0.5517	0.197139	0.323054	0.21124	-0.383783	0.309937	0.44377	0.595059	0.612242	0.574635	0.232327	-0.550738	-0.442437	0.0552327	0.227488	0.102465	-0.0509619	0.171403	0.0822783	0.236925	0.413396	0.413396	0.276915	0.276915
H-3_7161	0.555207	0.195388	0.290751	0.177298	-0.379495	0.295027	0.474679	0.571653	0.598435	0.546959	0.225225	-0.571939	-0.467073	0.0267222	0.203893	0.0876503	-0.0550058	0.169389	0.079704	0.232306	0.424013	0.424013	0.284453	0.284453
H-3_8201	0.0607106	0.407458	0.480187	0.726426	-0.0167809	0.133133	0.0836907	0.688003	0.7266	0.623473	0.633299	-0.51371	-0.40401	0.68389	0.701519	0.610835	0.539675	0.611494	0.690391	0.70371	0.20473	0.20473	0.110539	0.110539
H-3_8332	0.307203	0.265535	0.418585	0.485454	-0.278156	0.218961	0.363725	0.631099	0.653007	0.598141	0.35517	-0.480247	-0.358896	0.268353	0.367251	0.305662	0.172935	0.288137	0.254802	0.42229	0.25861	0.25861	0.244833	0.244833
H-3_8390	0.208391	-0.196802	0.130869	0.114075	0.0122084	0.0723935	0.552287	0.158955	0.176906	0.147524	0.0576106	-0.113133	-0.109402	0.133889	0.119626	0.0170499	-0.0302417	0.00662392	0.109526	0.0645932	0.207002	0.207002	0.104782	0.104782
H-3_8537	0.355238	0.28433	0.501799	0.523462	-0.228817	0.229539	0.325938	0.703372	0.720693	0.673745	0.353391	-0.507594	-0.384084	0.320911	0.414908	0.320721	0.169277	0.275834	0.279064	0.464491	0.286462	0.286462	0.271128	0.271128
H-3_8551	0.368734	0.307132	0.513667	0.532871	-0.197917	0.19161	0.294626	0.712912	0.73316	0.680793	0.367388	-0.547914	-0.416962	0.336177	0.425637	0.329894	0.178535	0.291074	0.330233	0.466403	0.333295	0.333295	0.323004	0.323004
H-3_8590	0.161807	0.340331	0.41317	0.483522	0.00204335	0.155134	0.291827	0.630367	0.670663	0.607182	0.1438	-0.639348	-0.58596	0.309385	0.365804	0.171321	0.132978	0.151197	0.267082	0.520779	0.288861	0.288861	0.327963	0.327963
H-3_8646	0.352645	0.341217	0.511941	0.562111	-0.19195	0.211986	0.310116	0.73501	0.756758	0.701083	0.383287	-0.555901	-0.430768	0.368514	0.456265	0.3581	0.226134	0.309258	0.33645	0.51725	0.315588	0.315588	0.283357	0.283357
H-3_8714	0.188775	0.144745	0.0624075	0.123243	-0.147615	0.146648	0.58771	0.40103	0.454679	0.383679	-0.0310187	-0.549061	-0.519759	-0.0516744	9.98844e-05	-0.141531	-0.0332765	-0.0945817	-0.0918679	0.241077	0.351564	0.351564	0.260842	0.260842
H-3_8826	-0.256251	0.197394	-0.0141491	0.196208	0.0146824	-0.119874	0.149237	-0.015065	0.0571273	-0.0604892	0.123373	-0.328733	-0.342451	0.102451	0.120009	0.377664	0.430508	0.462137	0.195382	0.41785	-0.0524331	-0.0524331	-0.194009	-0.194009
H-3_8838	-0.381777	0.227651	0.352001	0.587971	0.413055	-0.0756682	-0.219573	0.0167085	0.0534848	-0.0166572	0.183217	-0.181258	-0.227887	0.521661	0.354429	0.665698	0.746997	0.576573	0.42396	0.619358	-0.147039	-0.147039	-0.198139	-0.198139
H-3_9036	-0.223754	0.247815	0.35365	0.58914	0.278203	-0.0840624	0.049088	0.31955	0.365025	0.287417	0.169169	-0.441013	-0.453943	0.517398	0.415443	0.554171	0.630954	0.479733	0.392223	0.749488	0.111552	0.111552	0.0207557	0.0207557
H-3_9213	-0.0674371	0.0293549	-0.23908	-0.169952	-0.0946707	-0.137089	-0.0347407	0.0568333	0.0396839	0.063747	0.0231946	0.0701109	0.0870427	-0.103548	-0.112535	-0.210662	-0.0154629	-0.210735	-0.155775	-0.0524816	-0.0523803	-0.0523803	0.0304772	0.0304772
H-3_10848	-0.297276	-0.416616	-0.12463	-0.0394979	0.348178	0.0134037	-0.386567	-0.532665	-0.555394	-0.519362	-0.11131	0.521734	0.410948	-0.0848814	-0.231554	-0.0420514	0.141325	-0.198288	-0.1746	-0.237425	-0.36962	-0.36962	-0.117203	-0.117203
H-3_12001	0.429182	0.408385	0.330174	0.428704	-0.152276	0.155863	0.150192	0.896916	0.904095	0.888114	0.201279	-0.67551	-0.57088	0.408604	0.460399	0.180363	-0.0201871	0.18014	0.295293	0.359986	0.344687	0.344687	0.320769	0.320769
H-3_12634	-0.344391	0.119258	0.223184	0.0601215	0.363495	-0.172825	-0.343729	-0.177507	-0.208559	-0.12021	-0.512197	0.100392	-0.0343927	0.131564	0.0626443	-0.0465029	-0.0436268	-0.0171092	-0.0860663	0.144216	-0.29521	-0.29521	-0.250092	-0.250092
H-3_12801	-0.340186	0.128243	0.222393	0.0546691	0.383332	-0.191488	-0.407287	-0.225627	-0.251403	-0.175895	-0.462119	0.139875	-0.000476873	0.13002	0.0760341	0.00735545	0.0153514	0.027452	-0.051768	0.167153	-0.324976	-0.324976	-0.283464	-0.283464
H-3_13817	-0.265223	-0.373302	-0.67738	-0.695478	-0.0929613	-0.206174	-0.128842	-0.727713	-0.74032	-0.715288	-0.186698	0.597191	0.560707	-0.568451	-0.577841	-0.435087	-0.253138	-0.374513	-0.433239	-0.662695	-0.340415	-0.340415	-0.286025	-0.286025
H-3_13908	-0.157955	-0.351256	-0.504671	-0.559121	0.00521809	-0.171355	-0.265174	-0.601101	-0.622118	-0.594787	-0.0516095	0.604085	0.583434	-0.401004	-0.436002	-0.32191	-0.149352	-0.324096	-0.308809	-0.576567	-0.336215	-0.336215	-0.23528	-0.23528
H-3_14256	-0.350216	-0.247472	-0.523804	-0.561717	0.164661	-0.250873	-0.325412	-0.785151	-0.798967	-0.751526	-0.430751	0.55252	0.422871	-0.450056	-0.496093	-0.34947	-0.187977	-0.326311	-0.401133	-0.472829	-0.36307	-0.36307	-0.270464	-0.270464
H-3_16671	0.396286	0.375414	0.467733	0.55817	-0.134638	0.291132	0.0994045	0.846923	0.860287	0.805336	0.533613	-0.505764	-0.378496	0.478456	0.52792	0.298983	0.119347	0.24134	0.480412	0.455736	0.404687	0.404687	0.423667	0.423667
H-3_17187	0.142333	0.290767	0.175331	0.133726	-0.0699412	0.195899	0.237626	0.307832	0.380105	0.262597	0.171151	-0.437537	-0.436307	-0.0411195	0.141804	-0.0458554	0.00811361	0.0197188	0.0829934	0.378749	0.209787	0.209787	0.188579	0.188579
H-3_17361	0.281367	0.424705	0.405316	0.353391	-0.107809	0.243088	0.201893	0.615403	0.658676	0.579865	0.266102	-0.557386	-0.505793	0.167881	0.331536	0.0962607	0.0686235	0.116049	0.196472	0.507432	0.31207	0.31207	0.265229	0.265229
H-3_20196	0.254041	-0.227553	-0.230415	-0.282043	-0.296516	0.044264	-0.153064	-0.00745329	-0.0650171	0.026429	-0.0747649	0.340714	0.351458	-0.257195	-0.194168	-0.316195	-0.415271	-0.386186	-0.290049	-0.459661	-0.110324	-0.110324	0.0219287	0.0219287
H-3_21117	-0.122723	-0.303333	-0.444077	-0.443741	-0.190495	-0.0630553	-0.323652	-0.335139	-0.397934	-0.301769	-0.0916321	0.605773	0.630936	-0.355139	-0.370004	-0.354792	-0.432204	-0.360135	-0.32918	-0.565499	-0.113587	-0.113587	0.0464173	0.0464173
H-3_27629	-0.239986	-0.429101	-0.701544	-0.716911	-0.127707	-0.202792	-0.0600194	-0.701655	-0.714442	-0.686742	-0.210011	0.544132	0.511815	-0.577464	-0.591066	-0.452005	-0.302494	-0.386944	-0.42778	-0.700472	-0.254483	-0.254483	-0.279917	-0.279917
H-3_28510	-0.360514	-0.310078	-0.560341	-0.591772	0.136792	-0.260131	-0.28632	-0.791517	-0.81042	-0.754363	-0.444346	0.55587	0.431106	-0.452508	-0.503052	-0.369806	-0.228885	-0.341924	-0.386415	-0.522305	-0.307164	-0.307164	-0.279878	-0.279878
H-3_34193	0.38436	0.425655	0.279739	0.360492	-0.318283	0.208616	0.160908	0.940166	0.90208	0.957903	0.151331	-0.544439	-0.419636	0.302527	0.365031	0.0354148	-0.152963	0.0107025	0.102415	0.300824	0.395973	0.395973	0.37254	0.37254
H-3_36170	0.370866	0.133431	-0.0766469	0.00829463	-0.311862	0.203053	0.244394	0.439915	0.45731	0.393238	0.506239	-0.186688	-0.0278742	0.0639821	0.108661	-0.0419242	-0.138263	0.0237798	0.206937	-0.109737	0.264217	0.264217	0.319944	0.319944
H-3_40395	-0.169689	-0.0466719	-0.207984	-0.34452	0.248136	-0.0267642	-0.323835	-0.472914	-0.475033	-0.450245	-0.320674	0.378478	0.239368	-0.238601	-0.260728	-0.294134	-0.221131	-0.253068	-0.255378	-0.267468	-0.322563	-0.322563	-0.175419	-0.175419
H-3_41456	-0.199453	-0.0269085	-0.252558	-0.392683	0.105995	-0.239171	-0.410115	-0.425403	-0.450923	-0.376384	-0.486544	0.27918	0.153198	-0.2944	-0.254541	-0.311211	-0.294409	-0.230565	-0.279621	-0.246116	-0.218563	-0.218563	-0.149795	-0.149795
H-3_55676	-0.056684	-0.288202	-0.522789	-0.52817	-0.0723797	0.0155916	-0.134638	-0.508893	-0.515039	-0.523507	0.120575	0.527718	0.53919	-0.354015	-0.389854	-0.307741	-0.222921	-0.26791	-0.159272	-0.593114	-0.0847081	-0.0847081	-0.0346137	-0.0346137
H-3_63778	0.249317	0.222359	-0.341291	-0.219235	-0.146675	0.182136	0.143644	0.0992492	0.120042	0.0778469	0.146529	-0.114152	-0.0255436	-0.309929	-0.285197	-0.292216	-0.256477	-0.267047	-0.194332	-0.391754	0.163357	0.163357	0.215425	0.215425
H-3_67124	0.149492	-0.075397	-0.257806	-0.343061	0.146273	-0.0987591	-0.136794	-0.373885	-0.390279	-0.337887	-0.379649	0.139654	0.117027	-0.441023	-0.450142	-0.228296	-0.185597	-0.310834	-0.45347	-0.435473	-0.0747537	-0.0747537	0.0509978	0.0509978
H-3_69267	-0.0263535	0.00400784	-0.225447	-0.284225	0.0845698	-0.0285862	-0.429668	-0.382833	-0.430021	-0.340211	-0.289294	0.403163	0.329887	-0.23826	-0.291805	-0.227741	-0.189953	-0.253916	-0.309481	-0.35353	-0.140524	-0.140524	0.0025769	0.0025769
H-3_73879	-0.289441	-0.0606138	-0.243314	-0.227573	0.247425	-0.0615263	-0.214474	-0.396105	-0.325845	-0.420014	-0.170826	0.0173376	-0.130305	-0.215605	-0.207255	-0.177722	-0.0263053	-0.0483466	-0.0892052	0.00796669	-0.260085	-0.260085	-0.0777619	-0.0777619
H-3_83889	0.0104698	-0.259504	-0.398298	-0.436252	-0.0627073	0.13722	-0.176001	-0.447837	-0.459866	-0.463697	0.176261	0.54043	0.555981	-0.300819	-0.367436	-0.250035	-0.205631	-0.238669	-0.149917	-0.533418	-0.0196844	-0.0196844	0.0903388	0.0903388
H-3_92162	0.0953255	-0.120076	0.0188112	-0.230304	0.128656	0.0937522	-0.207831	-0.165326	-0.147737	-0.196623	0.23545	0.224901	0.222674	-0.220684	-0.194285	-0.187276	-0.0371565	-0.200913	-0.07422	-0.168287	-0.0870364	-0.0870364	-0.0215401	-0.0215401
H-3_96847	-0.136974	-0.0372604	0.0375064	-0.13286	0.511904	-0.11762	-0.481961	-0.354358	-0.38002	-0.354682	0.0877814	0.457336	0.457763	-0.0321861	-0.146392	-0.0505438	0.161511	-0.214707	-0.018861	-0.222364	-0.24546	-0.24546	-0.151644	-0.151644
H-3_10245	-0.0309721	-0.134037	0.181561	-0.00160557	0.363586	-0.190771	-0.181945	-0.0543625	-0.0609617	-0.0690857	0.195191	0.00603409	0.045207	0.00785624	-0.00758388	-0.0262583	0.258854	-0.143531	0.139742	-0.0878349	-0.0848676	-0.0848676	-0.196868	-0.196868
H-3_10684	-0.151144	-0.446471	-0.0829257	-0.243967	0.164098	0.0569711	-0.309285	-0.336669	-0.351337	-0.332643	-0.0187619	0.308315	0.188939	-0.277182	-0.239675	-0.330014	-0.108354	-0.36925	-0.200042	-0.196109	-0.197199	-0.197199	-0.067792	-0.067792
H-3_112541	-0.0284754	-0.313904	-0.297643	-0.431638	0.0300289	0.0420577	-0.213617	-0.409887	-0.422963	-0.419554	0.117271	0.524168	0.508639	-0.301851	-0.332078	-0.284898	-0.182197	-0.344578	-0.154387	-0.386318	0.00314267	0.00314267	0.0617238	0.0617238
H-3_117115	-0.0400393	0.0360294	-0.0613764	-0.408223	0.375224	-0.251694	-0.28348	-0.43189	-0.417784	-0.425145	-0.220876	0.218631	0.223138	-0.427683	-0.480199	-0.22848	-0.040736	-0.346474	-0.311029	-0.330652	-0.160562	-0.160562	-0.166712	-0.166712
H-3_127018	-0.0225518	-0.1996	-0.00976871	-0.160044	0.237758	-0.0856561	-0.381872	-0.292673	-0.322542	-0.283147	0.00797364	0.445319	0.399678	-0.0567762	-0.110843	-0.0945178	0.0551189	-0.174666	-0.120634	-0.14599	-0.225416	-0.225416	-0.0785899	-0.0785899
H-3_138770	-0.189199	-0.0311285	-0.148017	-0.47133	0.213441	-0.102644	-0.326224	-0.399819	-0.395075	-0.404211	-0.0380627	0.370818	0.382482	-0.336048	-0.350153	-0.322425	-0.176107	-0.307327	-0.193601	-0.287662	-0.109256	-0.109256	-0.11385	-0.11385
H-3_144355	-0.148001	-0.169396	-0.163746	-0.236251	-0.088109	-0.0350502	-0.42386	-0.308256	-0.357993	-0.305882	0.19497	0.58668	0.652959	-0.211884	-0.183008	-0.131149	-0.0768025	-0.216278	-0.124183	-0.28028	-0.120515	-0.120515	0.00808153	0.00808153
H-3_152072	0.010752	-0.122405	0.0293326	-0.165158	-0.00826978	0.0744313	-0.323175	-0.149528	-0.189146	-0.161144	0.32425	0.478625	0.574954	-0.105152	-0.0791856	-0.120461	-0.0752603	-0.181546	-0.0195528	-0.206622	-0.0552309	-0.0552309	0.115953	0.115953
H-3_166237	-0.048115	0.0899039	0.120722	-0.275514	0.255362	-0.260919	-0.269208	-0.258357	-0.257724	-0.273925	0.13373	0.257892	0.338957	-0.203786	-0.196007	-0.13981	0.0851534	-0.179633	-0.00174084	-0.185547	-0.163005	-0.163005	-0.158507	-0.158507
H-3_188231	-0.203157	0.000615203	-0.266917	-0.057013	0.253771	0.0170969	-0.21538	-0.181859	-0.134029	-0.215302	0.0930798	0.0649823	-0.0296962	0.00905687	0.00165491	-0.111034	0.0282131	-0.113858	0.160365	0.0485669	0.101959	0.101959	0.108574	0.108574
H-4_4171	-0.3629	-0.193113	-0.372192	-0.365303	-0.162824	-0.307581	-0.211269	-0.227267	-0.303608	-0.140453	-0.610453	0.210622	0.160185	-0.377323	-0.300641	-0.480748	-0.50728	-0.422524	-0.448955	-0.387019	-0.211631	-0.211631	-0.173599	-0.173599
H-4_6309	0.0703337	0.173246	-0.0102238	-0.151169	0.333258	-0.251554	-0.13352	-0.245308	-0.192971	-0.283766	0.115878	0.0195981	0.0576065	-0.0391615	-0.119996	0.0373678	0.225824	0.0519034	0.186013	-0.113653	0.0238118	0.0238118	-0.00992448	-0.00992448
H-4_6414	-0.377725	-0.075571	-0.405804	-0.308156	0.148575	-0.325972	-0.391551	-0.631564	-0.623404	-0.633111	-0.125203	0.346365	0.277073	-0.217137	-0.24623	-0.0684334	0.0713558	0.043607	0.00490503	-0.368702	-0.348629	-0.348629	-0.395942	-0.395942
H-4_6953	0.61272	0.132827	0.391712	0.134664	-0.318951	0.328651	0.338187	0.44207	0.449163	0.424948	0.225619	-0.391209	-0.28605	-0.0344615	0.136298	0.070566	-0.0768575	0.106013	0.0309843	0.125482	0.383784	0.383784	0.286696	0.286696
H-4_8193	0.185373	0.467688	0.419523	0.638964	-0.212173	0.113943	0.10265	0.921535	0.924872	0.892956	0.451413	-0.597574	-0.465069	0.602142	0.678383	0.411136	0.211247	0.421828	0.528557	0.620762	0.314012	0.314012	0.251291	0.251291
H-4_8208	0.109226	0.408869	0.356744	0.607671	-0.181782	0.147066	0.0393614	0.917338	0.879484	0.927812	0.229308	-0.485174	-0.389975	0.579081	0.589801	0.260519	0.0877757	0.205409	0.324511	0.520688	0.264678	0.264678	0.239979	0.239979
H-4_8330	0.463746	0.29276	0.491133	0.370049	-0.352881	0.278975	0.274535	0.794662	0.755642	0.81339	0.122416	-0.449041	-0.322276	0.218808	0.338419	0.0921029	-0.156105	0.072262	0.0474777	0.313772	0.388448	0.388448	0.351137	0.351137
H-4_8591	-0.0159571	0.478052	0.0132715	0.289272	-0.195637	0.0161302	0.261102	0.540212	0.549396	0.565667	-0.255777	-0.561637	-0.546663	0.129746	0.233667	-0.00971607	-0.160793	0.00600382	0.000188914	0.3712	0.229491	0.229491	0.277088	0.277088
H-4_8641	0.240673	0.3571	0.400992	0.515663	-0.235817	0.200823	0.228554	0.79468	0.757079	0.828983	-0.0628367	-0.493436	-0.436304	0.330746	0.376506	0.129342	-0.0745625	0.0592774	0.0337584	0.440639	0.314592	0.314592	0.329991	0.329991
H-4_8668	0.0974967	0.432334	0.243147	0.456708	-0.188476	0.107213	0.266305	0.613515	0.614625	0.63908	-0.201732	-0.575707	-0.566761	0.224595	0.32144	0.114945	-0.0792432	0.0999904	0.0433316	0.457864	0.242739	0.242739	0.287893	0.287893
H-4_8703	-0.00707263	0.170647	-0.219428	-0.00402671	-0.210522	0.110646	0.558911	0.164673	0.2055	0.1773	-0.339977	-0.322492	-0.36242	-0.164001	-0.105578	-0.23894	-0.281798	-0.159791	-0.252584	0.0790801	0.168816	0.168816	0.190104	0.190104
H-4_8749	0.247361	-0.0842692	0.0873489	0.154388	-0.248212	0.225733	0.259153	0.0677924	0.051	0.0930621	-0.186277	-0.0419132	-0.0981406	-0.144614	-0.0838109	0.00752739	-0.104251	-0.0409309	-0.290661	-0.0439805	0.0303278	0.0303278	-0.00815461	-0.00815461
H-4_8822	0.0170567	0.415427	0.25142	0.498155	-0.258265	0.0211695	0.270476	0.682575	0.675969	0.700287	-0.0595351	-0.532813	-0.484823	0.386922	0.456692	0.25431	-0.00299216	0.306119	0.19809	0.539216	0.2437	0.2437	0.191301	0.191301
H-4_8836	-0.0529106	0.329988	0.340123	0.560382	-0.0576391	0.0919676	0.0786043	0.652836	0.61328	0.688652	-0.091599	-0.36199	-0.352111	0.510108	0.477274	0.228691	0.0374955	0.189081	0.177708	0.50236	0.146753	0.146753	0.141601	0.141601
H-4_9057	0.0108505	0.251331	0.122178	0.313709	-0.110551	0.0395751	0.452694	0.472912	0.495468	0.486868	-0.207809	-0.442844	-0.43924	0.201317	0.213781	0.0094033	-0.0890524	0.0471544	-0.00148579	0.381154	0.226809	0.226809	0.235392	0.235392
H-4_12006	0.549873	0.406964	0.382613	0.419722	-0.277391	0.19673	0.286246	0.901064	0.909191	0.878963	0.348369	-0.693276	-0.538399	0.359946	0.450098	0.221832	0.0542914	0.243762	0.322799	0.357094	0.47099	0.47099	0.370377	0.370377
H-4_12614	0.19573	0.186415	0.162007	-0.0212348	0.293262	-0.160068	-0.0291306	-0.053263	0.0221848	-0.111357	0.244163	-0.251478	-0.209287	0.0205414	-0.0304262	0.10976	0.309464	0.150631	0.281529	0.0322241	0.145088	0.145088	0.0204377	0.0204377
H-4_12798	0.0674277	0.157633	0.239306	0.0883537	0.369751	-0.196889	-0.177604	-0.11045	-0.0400374	-0.17522	0.338683	-0.148985	-0.132209	0.153916	0.119611	0.2564	0.469289	0.26033	0.434231	0.159568	-0.0182131	-0.0182131	-0.115265	-0.115265
H-4_13429	-0.164925	0.0297288	0.050106	-0.0818485	0.502924	-0.27146	-0.32744	-0.414045	-0.361128	-0.45435	0.107444	0.101794	0.059484	0.00979881	-0.0879338	0.113049	0.420542	0.0834054	0.219204	-0.0258956	-0.239554	-0.239554	-0.271657	-0.271657
H-4_13813	-0.15695	-0.35795	-0.544078	-0.668371	-0.16422	-0.0853455	-0.032745	-0.620771	-0.64623	-0.612992	-0.0472607	0.629872	0.666201	-0.527849	-0.535577	-0.350794	-0.292284	-0.294837	-0.406422	-0.664722	-0.275907	-0.275907	-0.239922	-0.239922
H-4_13907	-0.141726	-0.392143	-0.467778	-0.581667	-0.147164	-0.052771	-0.0855074	-0.587257	-0.624698	-0.578991	0.0175022	0.70569	0.743168	-0.440132	-0.449767	-0.280397	-0.244355	-0.274247	-0.353276	-0.62978	-0.337953	-0.337953	-0.26497	-0.26497
H-4_14251	-0.442307	-0.372799	-0.519811	-0.537764	0.24063	-0.0947464	-0.243175	-0.807695	-0.837955	-0.769094	-0.401677	0.69835	0.573222	-0.387774	-0.515117	-0.332767	-0.222159	-0.35755	-0.432578	-0.529517	-0.408438	-0.408438	-0.307654	-0.307654
H-4_17189	-0.00548173	0.147436	-0.183456	-0.0833698	-0.1172	0.11389	0.239646	0.0352103	0.0608961	0.050942	-0.313333	-0.182862	-0.251716	-0.237387	-0.139526	-0.258887	-0.32731	-0.182461	-0.272124	-0.00825186	0.0327797	0.0327797	0.110934	0.110934
H-4_17371	0.0849017	0.192144	0.0711895	0.121336	-0.125936	0.157735	0.19607	0.197035	0.207131	0.214945	-0.228251	-0.240987	-0.294409	-0.0909796	0.014496	-0.113737	-0.21543	-0.0810886	-0.173123	0.140541	0.0590705	0.0590705	0.129944	0.129944
H-4_21712	-0.31678	0.298071	-0.265687	-0.162659	0.200699	-0.327378	-0.194226	-0.338366	-0.340821	-0.299245	-0.485401	0.055909	-0.0148666	-0.0894592	-0.0780522	-0.0349314	-0.0387072	-0.00900752	-0.0580739	-0.0496664	-0.228821	-0.228821	-0.134949	-0.134949
H-4_25247	0.117238	-0.11913	-0.119973	-0.312084	0.0985685	-0.269737	-0.0478078	-0.284164	-0.239594	-0.333447	0.275395	0.106072	0.181043	-0.167729	-0.179473	-0.0168412	0.161829	0.0395249	0.145838	-0.23938	0.0241273	0.0241273	-0.0685128	-0.0685128
H-4_27627	-0.144568	-0.459006	-0.534158	-0.641551	-0.244491	-0.00794769	0.0409473	-0.559958	-0.589575	-0.546899	-0.0753792	0.564435	0.57723	-0.537394	-0.513629	-0.375859	-0.348588	-0.316472	-0.446514	-0.630579	-0.240308	-0.240308	-0.243055	-0.243055
H-4_28176	-0.534537	-0.383059	-0.421976	-0.176492	0.161835	0.0132686	-0.31908	-0.5511	-0.59474	-0.523243	-0.166528	0.622285	0.499068	0.00392738	-0.0884217	-0.0317444	-0.038696	-0.0733738	-0.12734	-0.244316	-0.46574	-0.46574	-0.370506	-0.370506
H-4_34404	0.197568	0.352556	0.243726	0.374163	-0.328902	0.0344686	0.142884	0.874748	0.81963	0.90987	0.0354543	-0.472132	-0.358668	0.340005	0.406604	0.0658031	-0.150663	0.0362196	0.128999	0.332654	0.307116	0.307116	0.266339	0.266339
H-4_36303	0.335999	0.238607	0.109184	0.252328	-0.480628	0.224068	0.337325	0.84292	0.8185	0.84675	0.220473	-0.439535	-0.308204	0.209763	0.32387	0.0109852	-0.245097	0.0315635	0.0719345	0.231945	0.325589	0.325589	0.32244	0.32244
H-4_40868	0.00154805	-0.251535	-0.177961	-0.418215	0.0866207	-0.0458502	0.00807992	-0.396863	-0.354862	-0.440955	0.212592	0.297744	0.326541	-0.206213	-0.282089	-0.0825006	0.0356322	0.0296146	-0.060111	-0.294823	-0.119245	-0.119245	-0.204854	-0.204854
H-4_56199	-0.215827	-0.513804	-0.489725	-0.523027	-0.135952	0.200334	-0.07283	-0.588432	-0.622105	-0.577127	-0.0378055	0.638345	0.59412	-0.417832	-0.46878	-0.330338	-0.326389	-0.26545	-0.401347	-0.613024	-0.218179	-0.218179	-0.229754	-0.229754
H-4_68850	0.0130422	-0.278076	-0.465836	-0.253883	-0.402683	-0.0944134	0.2632	-0.130811	-0.132101	-0.114722	-0.196804	0.0795479	0.0675826	-0.29299	-0.254668	-0.178802	-0.297602	-0.132983	-0.201009	-0.293329	0.0331787	0.0331787	0.074999	0.074999
H-4_79779	-0.165683	-0.144657	-0.376371	-0.33548	-0.144236	0.122586	0.0555556	-0.205845	-0.198873	-0.22404	0.137427	0.379464	0.373874	-0.173503	-0.213932	-0.216594	-0.18437	-0.170352	-0.167413	-0.265263	-0.267066	-0.267066	-0.224136	-0.224136
H-4_84125	-0.288363	-0.232654	-0.369807	-0.416464	-0.184361	-0.174365	-0.213469	-0.400615	-0.448417	-0.394879	0.131718	0.492643	0.571528	-0.223405	-0.235471	-0.122754	-0.109016	-0.0136096	-0.103982	-0.424505	-0.211061	-0.211061	-0.242464	-0.242464
H-4_85737	-0.251291	-0.411916	-0.455178	-0.505679	-0.0154917	-0.224702	-0.218117	-0.532358	-0.602359	-0.482195	-0.274701	0.578453	0.53107	-0.305677	-0.396363	-0.287547	-0.236935	-0.322029	-0.324484	-0.500684	-0.259756	-0.259756	-0.134513	-0.134513
H-4_92078	-0.24757	-0.480522	-0.521304	-0.381913	0.014744	-0.126337	-0.0186629	-0.529436	-0.531057	-0.525553	-0.118051	0.538287	0.450308	-0.21046	-0.210905	-0.193691	-0.196705	-0.257251	-0.114314	-0.271044	-0.157292	-0.157292	-0.047838	-0.047838
H-4_96238	-0.156814	-0.482623	-0.299904	-0.226946	0.0649569	0.0196955	-0.069678	-0.357731	-0.398017	-0.330708	-0.145056	0.511021	0.400753	-0.0767821	-0.137595	-0.109946	-0.112093	-0.299362	-0.171999	-0.184793	-0.188122	-0.188122	-0.120552	-0.120552
H-4_102114	-0.409162	-0.173307	-0.30283	-0.0838888	0.204404	-0.234909	-0.399606	-0.268698	-0.285256	-0.251356	-0.149674	0.280793	0.147308	0.0436409	0.0832128	-0.111784	-0.021352	-0.166926	0.0685881	-0.0108784	-0.294066	-0.294066	-0.238678	-0.238678
H-4_111903	-0.202062	-0.12837	-0.23668	-0.137296	0.140823	-0.103273	-0.224357	-0.292509	-0.290173	-0.309725	0.137931	0.438338	0.404115	0.157966	0.126769	0.118943	0.0531769	0.105879	0.206006	0.0471002	-0.0405766	-0.0405766	-0.0240986	-0.0240986
H-4_115850	-0.0516275	-0.279725	-0.223745	-0.296406	0.117772	-0.236915	-0.0490064	-0.313038	-0.360087	-0.26572	-0.332696	0.317099	0.27051	-0.166783	-0.215867	-0.145715	-0.194976	-0.274673	-0.164628	-0.158369	0.199876	0.199876	0.196654	0.196654
H-4_122240	-0.184207	-0.421818	-0.225667	-0.175711	0.0203021	-0.355957	-0.232157	-0.324206	-0.37106	-0.299907	-0.0730996	0.503683	0.471967	-0.0496236	-0.0484005	0.0122333	0.00349062	-0.166259	-0.00751098	-0.0294304	-0.0697204	-0.0697204	0.119816	0.119816
H-4_129708	-0.27454	-0.451471	-0.374327	-0.28975	0.191457	-0.24039	-0.123356	-0.402776	-0.405916	-0.413214	0.073204	0.523423	0.525368	-0.0941567	-0.169192	-0.146312	0.00726266	-0.261764	-0.0258125	-0.214074	0.00332869	0.00332869	-0.0724216	-0.0724216
H-4_138412	-0.0805175	-0.429353	-0.24532	-0.145637	-0.00689573	0.00713395	0.0715378	-0.360305	-0.363237	-0.357481	-0.0724861	0.331923	0.216185	-0.069486	-0.0825845	-0.060202	0.0135568	-0.115434	-0.0117342	-0.118095	-0.109018	-0.109018	-0.0370062	-0.0370062
H-4_150919	-0.373625	-0.209995	-0.231018	-0.116489	0.190081	-0.23076	-0.386102	-0.567107	-0.586653	-0.563519	-0.0232146	0.653035	0.600551	-0.00385367	-0.119499	0.0905279	0.281316	-0.0337499	-0.0733192	-0.0756166	-0.342208	-0.342208	-0.240787	-0.240787
H-4_164083	-0.315335	-0.354456	-0.617849	-0.405466	0.0860421	-0.21305	0.162829	-0.419989	-0.406295	-0.38892	-0.494058	0.190173	0.0493112	-0.307958	-0.30346	-0.336323	-0.349345	-0.35439	-0.295752	-0.243884	-0.165378	-0.165378	-0.0451733	-0.0451733
H-4_174364	-0.436681	-0.290111	-0.394792	-0.098045	0.0528877	-0.180153	-0.253609	-0.361074	-0.366698	-0.347283	-0.182987	0.237646	0.132064	-0.065807	-0.0569753	-0.039581	0.00656031	-0.0525739	-0.00452829	-0.092772	-0.258523	-0.258523	-0.215469	-0.215469
H-4_186902	-0.146326	-0.357896	-0.0860322	-0.235184	0.288429	-0.150323	-0.365954	-0.387376	-0.448715	-0.356414	-0.0802407	0.5937	0.550048	-0.0750741	-0.226827	-0.136538	0.0466588	-0.271549	-0.209092	-0.238924	-0.191315	-0.191315	-0.0414938	-0.0414938
H-4_197014	0.069685	-0.171389	-0.0288394	-0.175621	0.0134228	0.109686	-0.0955228	-0.108493	-0.118676	-0.0983174	-0.0776176	0.187306	0.115068	-0.161277	-0.118361	-0.131588	-0.17132	-0.167365	-0.189349	0.00324001	-0.0736341	-0.0736341	0.117314	0.117314
I-1_2117_6754333517874	0.435015	0.445068	0.416865	0.401424	-0.277435	-0.0686789	0.195632	0.737437	0.744156	0.728812	0.176877	-0.622649	-0.491218	0.249543	0.442354	0.316765	0.0554208	0.284461	0.31747	0.492027	0.413617	0.413617	0.378097	0.378097
I-1_3200	-0.195512	-0.0327015	-0.527955	-0.250391	-0.277248	-0.415443	0.260692	-0.357686	-0.357593	-0.325077	-0.428019	0.0871406	0.0456608	-0.251154	-0.226232	0.0590031	0.0453666	0.0614695	-0.227698	-0.100014	-0.189612	-0.189612	-0.183856	-0.183856
I-1_3279	-0.176687	-0.0505108	-0.465512	-0.259197	-0.19688	-0.510552	0.351332	-0.340452	-0.33191	-0.30096	-0.549675	0.00159582	-0.0434376	-0.287331	-0.261311	0.022836	0.041655	-0.0149841	-0.291794	-0.019842	-0.0941693	-0.0941693	-0.135081	-0.135081
I-1_3669	-0.0154937	-0.00789204	-0.325286	-0.198077	-0.24026	-0.440669	0.349085	-0.0777384	-0.0813686	-0.0506788	-0.300868	-0.148225	-0.141214	-0.17161	-0.176069	0.0055967	0.117888	-0.00991202	-0.164438	0.134104	0.3617	0.3617	0.203131	0.203131
I-1_3724	-0.128953	0.0345336	0.132668	0.231033	-0.0846875	-0.193649	0.154938	-0.156026	-0.152604	-0.141408	-0.209567	-0.077553	-0.122361	0.116358	0.0804766	0.462912	0.343172	0.415852	0.0803784	0.267859	-0.204897	-0.204897	-0.183049	-0.183049
I-1_3927	-0.178986	-0.0307928	0.163105	0.0905143	0.0520298	-0.284951	-0.107024	-0.128224	-0.129461	-0.108048	-0.243271	-0.110782	-0.163145	0.0615094	0.120461	0.32927	0.169867	0.357341	0.0855909	0.261576	-0.213766	-0.213766	-0.218726	-0.218726
I-1_4039	-0.310452	-0.19856	-0.269226	-0.126484	-0.0654471	-0.506091	0.164211	-0.448641	-0.468095	-0.409331	-0.412446	0.178065	0.123127	-0.0987185	-0.201578	0.208087	0.29129	0.13625	-0.144166	0.031419	-0.144839	-0.144839	-0.20204	-0.20204
I-1_4074	-0.231303	-0.36987	-0.0576142	0.0111059	0.280976	-0.151425	-0.287366	-0.54419	-0.578657	-0.513038	-0.252814	0.43872	0.321257	-0.0197592	-0.213188	0.0920552	0.281548	-0.0996378	-0.107995	-0.134298	-0.179698	-0.179698	-0.0582765	-0.0582765
I-1_4156	-0.201533	-0.209611	-0.0342117	-0.0604909	-0.0208732	-0.28519	0.023122	-0.271086	-0.285518	-0.243958	-0.273161	0.084551	0.0258424	-0.0863788	-0.0963289	0.12838	0.0760729	0.0708486	-0.0514283	-0.0528392	-0.368246	-0.368246	-0.305727	-0.305727
I-1_4270	0.425477	0.463506	0.598574	0.578134	-0.141124	0.0512605	0.113655	0.819518	0.807753	0.823065	0.151317	-0.618381	-0.513683	0.41935	0.497808	0.394728	0.158097	0.297863	0.327181	0.568833	0.403467	0.403467	0.376567	0.376567
I-1_4465	0.0059744	0.103477	0.10419	0.0439221	0.184809	0.219139	-0.134606	0.167141	0.149016	0.186749	-0.0989935	0.0129803	-0.0368311	-0.0215694	-0.020486	-0.289392	-0.301258	-0.307281	-0.182377	-0.0445333	-0.0189544	-0.0189544	0.114057	0.114057
I-1_4567	0.214182	0.377442	0.244871	0.593782	-0.213354	0.083957	0.0865905	0.871353	0.831208	0.888725	0.155948	-0.491047	-0.401951	0.579768	0.557487	0.334685	0.173735	0.2171	0.288289	0.463964	0.27299	0.27299	0.237419	0.237419
I-1_4899	-0.107638	-0.0571899	-0.543424	-0.405219	-0.139293	-0.241247	0.506674	-0.293184	-0.270145	-0.269101	-0.445383	-0.118606	-0.168537	-0.34792	-0.454246	-0.197884	-0.0397965	-0.124548	-0.34747	-0.166446	0.209417	0.209417	0.0620834	0.0620834
I-1_4914	-0.0792389	-0.0911078	-0.534663	-0.359151	-0.175989	-0.33349	0.381147	-0.276057	-0.265138	-0.25474	-0.345372	-0.0731708	-0.104954	-0.288148	-0.368292	-0.125373	0.0629857	-0.101384	-0.262739	-0.0861297	0.296473	0.296473	0.143521	0.143521
I-1_4996	-0.413621	-0.0310888	0.000215063	0.193064	0.366412	-0.181987	-0.144265	-0.249554	-0.28816	-0.197824	-0.418943	0.126743	-0.0126214	0.290148	0.0320442	0.337294	0.38388	0.149496	-0.0148139	0.213724	-0.285237	-0.285237	-0.275066	-0.275066
I-1_5604	-0.141761	-0.0460854	-0.412155	-0.375566	-0.122471	-0.0396139	0.443838	-0.184146	-0.161947	-0.175449	-0.248417	-0.117587	-0.129201	-0.323854	-0.438699	-0.265716	-0.0664392	-0.175113	-0.316507	-0.178385	0.236924	0.236924	0.0466919	0.0466919
I-1_5810	-0.0928985	-0.00594197	-0.353173	-0.207204	0.0251094	-0.0248497	0.434684	-0.336149	-0.293456	-0.324115	-0.421488	-0.11754	-0.21735	-0.241687	-0.299827	-0.0407298	-0.0590605	0.00963877	-0.210623	-0.201033	-0.174581	-0.174581	-0.194176	-0.194176
I-1_6194	0.151305	0.184929	-0.0178952	0.173819	-0.114919	0.245958	0.365737	0.301412	0.298216	0.330143	-0.26312	-0.365518	-0.402874	0.0568211	0.0355152	0.0250702	-0.158709	-0.00311464	-0.111851	-0.00442527	-0.0247149	-0.0247149	0.00760796	0.00760796
I-1_6430	-0.158053	-0.0963674	0.00406118	0.302672	0.361443	0.0212927	-0.17253	-0.276158	-0.256513	-0.294962	0.0645841	0.0888246	0.00420162	0.313283	0.1304	0.442801	0.548509	0.293916	0.282246	0.137212	-0.0846687	-0.0846687	-0.0820746	-0.0820746
I-1_7395	-0.167852	0.0828712	0.0171747	0.406646	0.253348	0.0613391	-0.0936894	-0.140097	-0.109626	-0.179117	0.257445	0.0383339	0.00336826	0.484441	0.365773	0.58616	0.567084	0.49073	0.523878	0.206561	-0.177425	-0.177425	-0.198346	-0.198346
I-1_7646	-0.294466	-0.0513688	-0.0403665	-0.109448	0.0126125	-0.48668	-0.241703	-0.40763	-0.467932	-0.339979	-0.507266	0.21322	0.159745	-0.126586	-0.0820786	0.0238325	0.113277	0.00280833	-0.154213	-0.116822	-0.368318	-0.368318	-0.417081	-0.417081
I-1_8090	-0.111984	-0.0112843	0.2906	0.0648841	0.065069	0.0788552	-0.194953	0.0880225	0.0356663	0.129267	-0.17208	0.103307	0.0762548	0.0622573	0.0916516	-0.241168	-0.288229	-0.162532	-0.0865815	-0.058007	-0.174521	-0.174521	-0.0951362	-0.0951362
I-1_8231	0.106888	-0.06341	0.141491	0.0405715	0.0105001	0.268767	-0.0721477	0.0757447	0.0259923	0.112234	-0.133927	0.109171	0.072962	-0.0946944	-0.0670535	-0.299166	-0.328565	-0.312367	-0.239968	-0.246003	-0.0881069	-0.0881069	0.0478683	0.0478683
I-1_8247	0.065757	-0.0564399	0.126778	-0.00741382	0.0778218	0.216674	-0.108517	0.0370694	-0.00459291	0.0747062	-0.196977	0.0892595	0.043576	-0.12525	-0.093458	-0.331631	-0.344837	-0.335734	-0.265528	-0.243436	-0.127007	-0.127007	0.00378421	0.00378421
I-1_8328	0.0529466	0.464814	0.448923	0.38139	0.262052	-0.114671	-0.397045	0.291608	0.300797	0.281675	0.108815	-0.336612	-0.286173	0.420411	0.474131	0.27939	0.196116	0.318018	0.493003	0.208206	-0.151037	-0.151037	-0.150725	-0.150725
I-1_8925	-0.0901082	-0.0284414	0.0590259	0.0124122	0.097682	0.25044	-0.19196	0.0506475	0.0121288	0.076747	-0.0804175	0.17778	0.123948	-0.059348	-0.0601816	-0.343143	-0.328527	-0.330348	-0.220683	-0.16841	-0.120369	-0.120369	0.0208775	0.0208775
I-1_8940	-0.149985	-0.0151523	0.00932191	-0.0455605	0.163586	0.206039	-0.225477	0.00763971	-0.0184556	0.03126	-0.126337	0.166308	0.100978	-0.0906897	-0.0919327	-0.375237	-0.3441	-0.352044	-0.244983	-0.155562	-0.150118	-0.150118	-0.014851	-0.014851
I-1_8954	-0.204359	-0.00779226	-0.0249474	-0.0916236	0.238296	0.175492	-0.255053	-0.0469323	-0.0595284	-0.0282668	-0.151682	0.164312	0.0875729	-0.115678	-0.123882	-0.392361	-0.339369	-0.359735	-0.255573	-0.143966	-0.178374	-0.178374	-0.0454819	-0.0454819
I-1_9133	-0.120575	-0.0271797	0.0359192	-0.0847073	0.213106	0.248872	-0.270247	-0.0606696	-0.0778731	-0.0451324	-0.0931433	0.17885	0.111904	-0.150219	-0.142375	-0.399658	-0.335544	-0.363561	-0.257628	-0.2075	-0.174681	-0.174681	-0.0335067	-0.0335067
I-1_9146	-0.155101	0.00239742	0.00897756	-0.0929404	0.237598	0.233998	-0.281121	-0.0475504	-0.0593824	-0.0339165	-0.0985729	0.161798	0.0948533	-0.14605	-0.146027	-0.408934	-0.334654	-0.372021	-0.260869	-0.182592	-0.169384	-0.169384	-0.028795	-0.028795
I-1_11946	-0.199409	0.0312225	-0.354872	-0.266326	0.0625966	-0.145369	0.0174467	-0.42331	-0.408309	-0.390761	-0.518542	-0.0562772	-0.162378	-0.341816	-0.346592	-0.0966214	-0.145758	-0.0431761	-0.24356	-0.303735	-0.301582	-0.301582	-0.221719	-0.221719
I-1_12639	-0.186318	0.223866	-0.315928	0.018846	-0.01399	-0.00114178	0.133728	-0.0828871	-0.0280452	-0.101083	-0.103364	-0.236887	-0.280939	0.040067	0.0258662	0.175719	0.0342123	0.282647	0.141596	-0.00964314	-0.214733	-0.214733	-0.165509	-0.165509
I-1_13818	-0.275426	0.00921048	-0.153369	0.0684904	0.231996	-0.0218768	0.077627	-0.397065	-0.353724	-0.415022	-0.092641	0.0795658	-0.0203907	0.055738	-0.0664538	0.273386	0.287915	0.24076	0.120348	0.0499893	-0.184104	-0.184104	-0.18863	-0.18863
I-1_14426	-0.285509	-0.12978	-0.515827	-0.272247	-0.00888646	0.0237728	0.106062	-0.510915	-0.487397	-0.505446	-0.26976	0.128381	0.00863426	-0.256725	-0.325113	-0.0761633	-0.02728	-0.014782	-0.158903	-0.293515	-0.211347	-0.211347	-0.206449	-0.206449
I-1_14663	-0.252626	-0.157263	-0.516443	-0.201735	-0.142295	-0.092009	0.198757	-0.393506	-0.373436	-0.39932	-0.104126	0.138397	0.0914866	-0.156172	-0.209127	0.0225443	0.0384028	0.0661641	-0.0107337	-0.18934	-3.62848e-05	-3.62848e-05	-0.0447812	-0.0447812
I-1_18850	-0.160711	-0.0319048	-0.226494	-0.161144	-0.186433	-0.223698	0.489405	-0.0836085	-0.0647218	-0.070039	-0.270298	-0.09648	-0.114854	-0.0604136	-0.103566	-0.12336	-0.113541	0.0292227	-0.0491147	0.00389035	0.117448	0.117448	-0.0479453	-0.0479453
I-1_19802	-0.167965	-0.182001	-0.226212	-0.061419	-0.227345	-0.211772	0.34262	-0.0920854	-0.0689766	-0.107706	0.0381978	-0.00229184	0.00197851	0.049304	-0.00138642	0.160855	0.176374	0.194888	0.0857153	0.127873	-0.0112554	-0.0112554	-0.0738298	-0.0738298
I-1_19999	0.149632	0.160051	0.16335	0.332059	-0.32789	-0.124101	0.357801	0.568977	0.573528	0.55946	0.172535	-0.404509	-0.31031	0.361348	0.369054	0.343548	0.186161	0.315728	0.292373	0.44429	0.249057	0.249057	0.174237	0.174237
I-1_20133	0.350897	0.366374	0.33101	0.463959	-0.327746	0.0285945	0.305217	0.879237	0.875893	0.871831	0.239756	-0.599695	-0.467216	0.422334	0.487734	0.310702	0.0804238	0.27081	0.324914	0.496132	0.388296	0.388296	0.332663	0.332663
I-1_22366	0.476382	0.412986	0.422306	0.483395	-0.284675	0.138803	0.207892	0.938358	0.935737	0.923333	0.331905	-0.617539	-0.466956	0.43266	0.520649	0.286368	0.0293011	0.25986	0.368399	0.438507	0.432201	0.432201	0.37804	0.37804
I-1_25601	-0.413197	-0.079009	-0.492198	-0.428529	0.269535	0.037681	-0.224911	-0.506643	-0.472916	-0.492103	-0.42796	0.164328	-0.00515424	-0.392783	-0.412768	-0.346446	-0.358075	-0.249958	-0.358249	-0.269234	-0.300471	-0.300471	-0.161094	-0.161094
I-1_27690	0.021674	0.0130567	-0.0968019	0.0408192	-0.0235902	0.0213632	-0.0846118	-0.0529822	-0.00365799	-0.12634	0.560075	0.0360562	0.117373	0.184273	0.165367	0.254002	0.22528	0.358882	0.472744	-0.0149812	0.105735	0.105735	0.0558017	0.0558017
I-1_29063	-0.0335139	-0.169701	-0.40067	-0.211329	-0.135786	0.0935623	0.165702	-0.366112	-0.330069	-0.394757	0.073652	0.215186	0.202807	-0.206016	-0.239754	-0.00119271	-0.0867207	0.0483709	0.00299016	-0.339231	-0.103602	-0.103602	0.0194628	0.0194628
I-1_30538	-0.202959	0.0410536	-0.0734163	-0.0452923	-0.00412688	-0.281456	-0.075538	-0.321746	-0.283742	-0.314564	-0.338469	-0.0379813	-0.150842	-0.053565	0.0291144	0.195942	0.0263003	0.383073	0.0487859	0.164487	-0.200219	-0.200219	-0.213528	-0.213528
I-1_33692	0.278762	-0.292054	0.239669	-0.0567392	-0.253187	0.20087	0.140883	0.00751209	-0.00461896	-0.0286374	0.479128	0.226881	0.340072	-0.00810025	0.00542161	0.0508257	0.117766	0.0767211	0.078849	-0.0587313	0.186465	0.186465	0.0676136	0.0676136
I-1_40791	0.037166	0.0989093	-0.0545519	0.0743424	0.029279	0.172387	0.0611496	0.182157	0.245497	0.124046	0.346843	-0.262598	-0.238602	0.251586	0.207644	0.203473	0.107075	0.378854	0.330557	0.0824629	0.0160027	0.0160027	-0.089357	-0.089357
I-1_44017	0.0607492	-0.299701	-0.445772	-0.380273	-0.260882	0.0494923	0.223655	-0.191593	-0.175027	-0.213261	0.127129	0.16067	0.187788	-0.246094	-0.277186	-0.187995	-0.203704	-0.145576	-0.0565306	-0.311549	0.212298	0.212298	0.19519	0.19519
I-1_55743	-0.0331708	-0.116173	0.179603	0.031301	0.0781045	0.103092	-0.0855699	-0.0991848	-0.0633543	-0.169892	0.595937	0.19488	0.27081	0.247521	0.192189	0.214712	0.220905	0.339656	0.461538	0.0423916	-0.00895736	-0.00895736	-0.0534082	-0.0534082
I-1_67379	0.304993	-0.282878	0.272851	-0.0284984	-0.232653	0.214354	0.132663	0.0497827	0.0391691	0.00957539	0.523737	0.204875	0.328166	0.0275226	0.0496554	0.0817668	0.12632	0.0934275	0.128712	-0.046638	0.175248	0.175248	0.055552	0.055552
I-1_76227	0.367471	-0.157894	0.359238	0.121078	-0.0975687	0.353316	-0.0466764	0.12538	0.0969793	0.0957678	0.511354	0.163324	0.298133	0.100153	0.0929803	0.118684	0.0842705	0.054969	0.165222	-0.0938854	0.240865	0.240865	0.203613	0.203613
I-1_89891	0.458803	-0.341178	-0.0680787	-0.352271	-0.437093	0.30287	0.399508	0.191495	0.178559	0.18296	0.197424	0.0692184	0.162666	-0.283149	-0.213706	-0.363113	-0.453286	-0.32206	-0.231415	-0.294654	0.331676	0.331676	0.263747	0.263747
I-1_98802	-0.126811	-0.0897312	-0.268783	-0.179819	-0.0965416	-0.261626	-0.110675	-0.21207	-0.207501	-0.227112	0.11357	0.28367	0.338903	0.0641668	0.0507298	0.133532	-0.00333782	0.191586	0.218603	-0.0532614	0.0415078	0.0415078	0.041042	0.041042
I-1_102518	0.0331174	0.189858	-0.151582	-0.0118825	-0.110268	-0.148818	0.0236111	-0.165113	-0.121107	-0.195138	0.0775127	-0.0614056	-0.0306653	0.0620784	0.147778	0.26008	0.0973388	0.412086	0.313241	-0.0221364	-0.0842079	-0.0842079	-0.100256	-0.100256
I-1_106899	0.108796	0.365687	-0.246749	-0.0704876	-0.105996	-0.23125	0.060449	0.0227159	0.0752168	0.00595062	-0.0904773	-0.325099	-0.276911	-0.0707455	-0.00680067	0.0617353	-0.0911407	0.210109	0.169323	-0.104225	0.0814746	0.0814746	0.0756663	0.0756663
I-1_110776	-0.036834	0.11468	0.0854538	0.124891	0.0162906	-0.114172	-0.123009	0.0112901	0.0447153	-0.0431601	0.440915	0.0777804	0.156922	0.303905	0.335926	0.299977	0.218747	0.39949	0.532676	0.123907	-0.0602691	-0.0602691	-0.0982713	-0.0982713
I-1_123351	-0.00766569	-0.0514884	0.117934	-0.000309431	0.00429958	0.0301589	-0.245784	-0.0473807	-0.0343941	-0.106476	0.595715	0.284753	0.390395	0.218059	0.204365	0.143907	0.134822	0.239569	0.437734	-0.0466775	-0.0372556	-0.0372556	-0.0469515	-0.0469515
I-1_136032	0.299585	-0.170563	0.305611	-0.0372219	-0.265315	0.214166	0.0253545	0.0605125	0.0353469	0.0331208	0.458355	0.20912	0.33662	0.000174908	0.0679744	0.00511637	0.0406988	0.0718963	0.103678	-0.109456	0.0999988	0.0999988	0.0326289	0.0326289
I-1_146958	-0.116548	0.0551803	-0.158988	-0.295376	0.101898	-0.0860079	0.109258	-0.404059	-0.365415	-0.394898	-0.377335	0.0300859	-0.0451875	-0.254986	-0.214905	-0.172664	-0.242769	0.0433811	-0.118269	-0.283345	-0.250078	-0.250078	-0.325221	-0.325221
I-1_163344	0.0623938	-0.301657	-0.274167	-0.189404	-0.0993954	-0.176032	-0.0377878	-0.264864	-0.293733	-0.256431	0.0193331	0.357525	0.373283	-0.0832996	-0.0811241	0.0443782	-0.0877168	-0.041925	0.0436025	-0.205669	0.0896043	0.0896043	0.186097	0.186097
I-1_175899	-0.04819	0.215806	-0.397956	-0.174392	0.107788	0.0345502	0.0617344	-0.227183	-0.169164	-0.243629	-0.163067	-0.192521	-0.261132	-0.105149	-0.16539	-0.0643823	-0.0911093	0.0949472	0.0508145	-0.179421	0.0864552	0.0864552	0.0755161	0.0755161
I-1_191399	-0.180578	-0.118097	-0.535782	-0.323793	0.0327708	-0.072934	0.059332	-0.353542	-0.319701	-0.359899	-0.166474	0.0498212	-0.0142522	-0.17819	-0.168859	-0.160246	-0.257894	-0.0117139	0.0387238	-0.294657	0.00740048	0.00740048	0.0176569	0.0176569
I-2_2356	-0.0805963	-0.13509	-0.179122	-0.134281	0.055519	0.181988	-0.14316	-0.40065	-0.399446	-0.386603	-0.229172	0.236224	0.107505	-0.319724	-0.310619	-0.174035	-0.151948	-0.19967	-0.308103	-0.195634	-0.0586332	-0.0586332	0.0544566	0.0544566
I-2_2516	-0.0457893	-0.208806	-0.362071	-0.305628	-0.26852	0.181687	0.0617504	-0.333355	-0.33757	-0.325069	-0.123559	0.175849	0.0993816	-0.434979	-0.351924	-0.220106	-0.240599	-0.144062	-0.352065	-0.25943	0.0139631	0.0139631	0.0274226	0.0274226
I-2_2845	-0.0321063	-0.0126894	-0.388796	-0.307515	-0.24302	0.190959	0.011024	-0.259325	-0.245044	-0.257458	-0.139294	0.00565918	-0.0734843	-0.411791	-0.3269	-0.232178	-0.248222	-0.0798712	-0.308356	-0.240658	-0.00324524	-0.00324524	0.0121437	0.0121437
I-2_3199	-0.158536	0.0242948	-0.168471	-0.00672432	-0.316759	-0.256562	-0.191553	0.0571741	0.0173658	0.073932	0.0340906	0.0738755	0.102118	-0.103018	0.0626546	0.0649344	-0.00382818	-0.0019294	-0.0250742	0.0347481	-0.144148	-0.144148	-0.195317	-0.195317
I-2_3279	-0.171143	-0.042433	-0.262027	-0.18146	-0.180626	-0.174808	-0.161638	-0.123079	-0.1669	-0.0896617	-0.162141	0.208303	0.17628	-0.257148	-0.142561	-0.1607	-0.153375	-0.275953	-0.229693	-0.139271	-0.197905	-0.197905	-0.191012	-0.191012
I-2_3643	-0.303657	-0.185803	-0.141653	0.0461104	0.0436869	0.051305	-0.290875	-0.2213	-0.270466	-0.191233	-0.110236	0.399405	0.311735	-0.0213609	-0.0426791	-0.0164063	-0.0598389	-0.179101	-0.0874465	0.0141059	0.0127409	0.0127409	0.0967894	0.0967894
I-2_3903	-0.277324	-0.264054	-0.47944	-0.20678	0.113889	0.182164	-0.127554	-0.565301	-0.563549	-0.573477	-0.00450656	0.508171	0.407572	-0.140411	-0.261546	-0.078786	-0.0481078	-0.0705741	-0.0994475	-0.331841	-0.0586707	-0.0586707	0.0152832	0.0152832
I-2_4170	0.269466	0.36151	0.249135	0.102812	-0.164228	-0.00714059	-0.0411579	0.461159	0.426492	0.478702	0.0602447	-0.324064	-0.210012	0.209297	0.292592	-0.05523	-0.160284	0.0834096	0.25602	-0.0705231	0.111127	0.111127	0.00264273	0.00264273
I-2_4270	0.270975	0.508096	0.629722	0.698904	-0.0967589	-0.0377655	0.0265199	0.760826	0.760482	0.749086	0.25439	-0.551931	-0.452478	0.560797	0.687614	0.571215	0.275257	0.505837	0.537085	0.692645	0.234865	0.234865	0.240014	0.240014
I-2_4572	0.0967694	0.462713	0.5478	0.854828	0.00424893	0.132113	-0.148903	0.80814	0.793759	0.794215	0.362913	-0.460954	-0.397741	0.801156	0.808368	0.602549	0.431602	0.509425	0.584118	0.700844	0.078353	0.078353	0.0861633	0.0861633
I-2_4993	-0.637331	-0.346417	-0.263961	-0.180837	0.367459	-0.156227	-0.505298	-0.59679	-0.651059	-0.565448	-0.155642	0.604736	0.52371	0.0450278	-0.157906	0.00790343	0.15557	-0.0699378	-0.0676209	-0.200609	-0.341509	-0.341509	-0.356796	-0.356796
I-2_5604	-0.0331464	-0.0674707	-0.335121	-0.469639	-0.253085	-0.0265002	0.449778	-0.188451	-0.181268	-0.181119	-0.151985	-0.000182042	0.0520874	-0.437251	-0.419559	-0.371825	-0.22568	-0.263801	-0.319017	-0.25402	0.246091	0.246091	0.138851	0.138851
I-2_6051	-0.220228	-0.103517	-0.437728	-0.283837	0.0269651	-0.314002	-0.224625	-0.458583	-0.461825	-0.441508	-0.248566	0.144457	0.0740632	-0.316543	-0.271827	-0.0719245	0.0877339	-0.119549	-0.151088	-0.235222	-0.156618	-0.156618	-0.229554	-0.229554
I-2_6204	0.329588	0.409709	0.603853	0.680544	0.0730932	0.145691	0.119266	0.791838	0.791814	0.784818	0.203682	-0.558023	-0.49427	0.638953	0.598209	0.40719	0.262665	0.323739	0.453509	0.537083	0.249304	0.249304	0.226175	0.226175
I-2_6244	0.499397	0.405625	0.35615	0.447491	-0.104053	0.109242	0.21925	0.767706	0.811672	0.721704	0.405374	-0.66817	-0.535917	0.453465	0.51389	0.344028	0.15151	0.369592	0.522352	0.356007	0.37349	0.37349	0.289715	0.289715
I-2_6428	-0.300172	-0.329963	0.0263707	0.0152845	0.551058	-0.0622039	-0.293635	-0.595196	-0.619308	-0.572532	-0.22026	0.516777	0.385087	0.0266781	-0.187611	0.0807397	0.271509	-0.0989775	-0.1116	-0.143994	-0.374791	-0.374791	-0.176566	-0.176566
I-2_6485	-0.376845	-0.319636	-0.519721	-0.315894	0.094247	-0.146382	0.0288824	-0.613634	-0.602522	-0.625546	-0.0203012	0.450834	0.397265	-0.122065	-0.23392	0.0163198	0.141031	0.0797296	-0.0720241	-0.280262	-0.342852	-0.342852	-0.275442	-0.275442
I-2_6799	-0.39318	-0.344568	-0.592727	-0.476197	0.175515	-0.0711686	-0.127534	-0.637772	-0.62996	-0.636819	-0.152788	0.429877	0.321843	-0.311934	-0.484501	-0.205118	0.0563575	-0.191072	-0.333593	-0.33728	-0.260713	-0.260713	-0.217664	-0.217664
I-2_6951	0.224874	0.351761	0.241808	0.482511	-0.175609	0.165195	0.32161	0.777132	0.773024	0.77862	0.126581	-0.541134	-0.470823	0.504194	0.49227	0.210519	0.0497002	0.246187	0.300408	0.387006	0.280369	0.280369	0.204764	0.204764
I-2_7392	-0.190161	-0.341034	0.00768907	0.0551897	0.488912	0.0138317	-0.126229	-0.523107	-0.536046	-0.515021	-0.103514	0.504682	0.389605	0.0988673	-0.127802	0.140273	0.275672	-0.0162036	-0.0387496	-0.143428	-0.292754	-0.292754	-0.136329	-0.136329
I-2_7824	-0.352972	-0.341088	-0.528456	-0.336823	0.0822553	-0.0472228	0.0650613	-0.658849	-0.648162	-0.668839	-0.0469481	0.499895	0.431528	-0.167178	-0.273986	-0.0295158	0.0532469	0.033822	-0.112327	-0.340301	-0.331344	-0.331344	-0.24491	-0.24491
I-2_7914	-0.485878	-0.215952	-0.154681	-0.284903	0.309522	-0.391909	-0.364228	-0.685216	-0.706105	-0.648656	-0.410219	0.376087	0.251678	-0.125369	-0.151072	-0.113561	0.0462379	-0.081814	-0.0290284	-0.129275	-0.287196	-0.287196	-0.305789	-0.305789
I-2_8238	0.145485	0.144272	0.319502	-0.0737183	0.0995771	0.220238	-0.248076	0.120463	0.103488	0.121797	0.0957795	0.0901843	0.126819	-0.0802398	0.0357586	-0.322685	-0.342094	-0.249335	-0.0556128	-0.147265	-0.0850305	-0.0850305	-0.0170845	-0.0170845
I-2_8329	0.465398	0.398839	0.455629	0.465668	-0.0382096	0.200351	0.17116	0.79074	0.804697	0.767066	0.317429	-0.538152	-0.430429	0.484274	0.485682	0.242121	0.0546781	0.240704	0.413365	0.329681	0.33743	0.33743	0.299279	0.299279
I-2_8342	0.439077	0.398206	0.576245	0.598204	0.0612832	0.231068	0.202391	0.752329	0.767335	0.728449	0.308085	-0.521338	-0.440003	0.579489	0.542968	0.366857	0.199708	0.323869	0.460186	0.434352	0.307141	0.307141	0.269947	0.269947
I-2_8835	0.170384	0.331238	0.729024	0.738754	0.230013	0.203147	-0.0512979	0.487632	0.531119	0.418056	0.632993	-0.325935	-0.250316	0.764052	0.765435	0.68988	0.604292	0.683092	0.74947	0.649163	0.0166962	0.0166962	-0.083106	-0.083106
I-2_8934	-0.109114	0.000668896	0.142033	-0.159459	0.264781	0.209842	-0.292727	-0.0934856	-0.0914793	-0.10441	0.0990488	0.268319	0.248816	-0.128527	-0.0883696	-0.37344	-0.296566	-0.319239	-0.122872	-0.113718	-0.101888	-0.101888	-0.0140911	-0.0140911
I-2_9090	-0.0635727	-0.00819228	-0.0590843	-0.362405	0.0131672	0.0386487	-0.349047	-0.239174	-0.259173	-0.234039	0.0127669	0.333776	0.356514	-0.347345	-0.248208	-0.420355	-0.326075	-0.311311	-0.280271	-0.395202	-0.307407	-0.307407	-0.228929	-0.228929
I-2_10240	-0.559873	-0.317987	-0.512471	-0.416913	0.434088	-0.173778	-0.174635	-0.614593	-0.617037	-0.595144	-0.30431	0.403357	0.299486	-0.121686	-0.336891	-0.189486	0.0207069	-0.243582	-0.182399	-0.300339	-0.313047	-0.313047	-0.334543	-0.334543
I-2_11417	-0.147247	-0.172268	-0.188504	-0.39765	-0.0667684	-0.311369	-0.043086	-0.171148	-0.199799	-0.140533	-0.220081	0.157473	0.19363	-0.165163	-0.185264	-0.271005	-0.311193	-0.121302	-0.087284	-0.144044	0.370805	0.370805	0.166456	0.166456
I-2_12580	-0.00227006	0.1578	-0.025562	0.140681	0.101449	0.0969783	0.355484	0.196413	0.257671	0.150616	0.22	-0.301092	-0.284422	0.316905	0.154238	0.133267	0.282073	0.263777	0.260988	0.191456	0.151892	0.151892	-0.0451037	-0.0451037
I-2_13108	-0.216663	-0.0739812	-0.516395	-0.428196	-0.0769391	0.0340056	0.0414672	-0.376274	-0.327866	-0.403217	-0.0144693	0.0895007	0.0223482	-0.296626	-0.383952	-0.197727	-0.0219564	0.0225154	-0.21889	-0.265566	-0.140644	-0.140644	-0.237785	-0.237785
I-2_13816	-0.0210859	-0.210383	-0.0407082	-0.184867	0.315244	-0.0549676	-0.0193984	-0.519861	-0.488387	-0.564716	0.259273	0.429648	0.457828	-0.0193821	-0.145816	0.0875664	0.200416	0.10877	0.190677	-0.283369	-0.0948587	-0.0948587	-0.052887	-0.052887
I-2_17093	0.124737	-0.190769	0.00174922	0.0224129	0.263289	-0.105255	0.183817	-0.0981238	-0.0481797	-0.143276	0.228139	-0.144212	-0.13384	0.0457347	-0.0635902	0.0707572	0.314264	0.045201	0.19862	0.0159217	0.321136	0.321136	0.164292	0.164292
I-2_18013	-0.338168	-0.360266	-0.108499	-0.0852437	0.275354	-0.253244	-0.500723	-0.541248	-0.557744	-0.535866	-0.0562054	0.465097	0.361644	0.0303402	-0.0634438	0.0356405	0.195826	0.0153536	0.0975321	-0.147038	-0.282271	-0.282271	-0.217937	-0.217937
I-2_19798	-0.124675	-0.172281	-0.138876	-0.20969	-0.208307	-0.336608	0.298095	-0.144859	-0.131847	-0.153579	0.00614022	-0.024639	0.0417536	-0.0513972	-0.0280873	0.0241953	0.164942	0.156776	0.0222075	0.0667774	0.0856565	0.0856565	-0.112061	-0.112061
I-2_20121	0.367482	0.429198	0.336354	0.448302	-0.254099	0.112516	0.204262	0.90321	0.901886	0.889966	0.299067	-0.650931	-0.505878	0.474071	0.532164	0.258534	0.0554188	0.298401	0.382084	0.400021	0.349454	0.349454	0.265653	0.265653
I-2_21132	-0.250523	0.22879	0.117963	0.329035	0.0979145	-0.202419	-0.409471	0.249454	0.25602	0.221436	0.32264	-0.227874	-0.164586	0.522988	0.577124	0.39195	0.311326	0.523092	0.615773	0.241456	-0.296878	-0.296878	-0.342433	-0.342433
I-2_22003	0.304914	0.305223	0.166451	0.355263	-0.137655	0.00113439	-0.00694531	0.726784	0.724572	0.711923	0.294801	-0.501371	-0.366979	0.420264	0.466804	0.215085	0.056711	0.188574	0.400862	0.183048	0.180551	0.180551	0.12805	0.12805
I-2_23495	-0.39465	-0.0867191	0.0580184	0.294725	0.327563	-0.367932	-0.343517	-0.0459759	-0.0837819	-0.0331583	0.0520403	0.169726	0.167072	0.483478	0.284997	0.397254	0.569291	0.16257	0.284641	0.18675	-0.424655	-0.424655	-0.457269	-0.457269
I-2_25258	-0.233567	-0.188734	-0.251128	-0.288473	-0.0766281	-0.0241964	-0.239981	-0.351556	-0.345604	-0.350168	-0.103003	0.196378	0.0960366	-0.344134	-0.295495	-0.201933	-0.045159	-0.139824	-0.264037	-0.0656303	-0.139765	-0.139765	-0.0901224	-0.0901224
I-2_27659	0.0567389	-0.122058	-0.284332	-0.296045	0.074607	-0.17513	0.16358	-0.289183	-0.248457	-0.332948	0.232578	0.115405	0.203999	-0.0957891	-0.186275	-0.0181872	0.0986209	0.059441	0.154289	-0.32071	0.0824526	0.0824526	0.0306661	0.0306661
I-2_29033	-0.245148	-0.292823	-0.452743	-0.4907	0.105614	-0.338733	-0.0831669	-0.6756	-0.676855	-0.667859	-0.186816	0.453115	0.461798	-0.411509	-0.485203	-0.175487	-0.0304331	-0.226763	-0.223339	-0.475229	-0.194198	-0.194198	-0.0992539	-0.0992539
I-2_30457	-0.348835	-0.172013	-0.370088	-0.283721	0.298663	-0.165634	-0.0862018	-0.479896	-0.463447	-0.473385	-0.238428	0.247242	0.143855	-0.206206	-0.363427	-0.0976529	0.132789	-0.268611	-0.231221	-0.0139656	-0.0301589	-0.0301589	0.00299353	0.00299353
I-2_33591	0.0525868	-0.485053	-0.38741	-0.663858	-0.11731	0.0488526	0.195918	-0.561239	-0.546546	-0.558531	-0.198229	0.250304	0.212138	-0.689145	-0.737002	-0.548044	-0.311104	-0.399488	-0.577226	-0.585568	0.115193	0.115193	0.0351935	0.0351935
I-2_34761	0.491608	0.162241	0.0496577	0.0635852	-0.207699	0.124887	0.40852	0.381712	0.44506	0.324751	0.364807	-0.486933	-0.359811	0.102896	0.121172	0.0923895	0.0564229	0.234163	0.273807	0.0106433	0.447549	0.447549	0.262109	0.262109
I-2_41466	-0.319317	-0.271008	-0.216659	-0.328255	0.280711	-0.370859	-0.306621	-0.601437	-0.602595	-0.603413	-0.0650176	0.412461	0.395276	-0.072399	-0.236148	-0.0230492	0.220003	-0.0122844	0.0205413	-0.271145	-0.23884	-0.23884	-0.318706	-0.318706
I-2_44129	-0.280912	-0.468625	-0.357335	-0.51941	0.00168662	-0.283932	-0.0961922	-0.604806	-0.614865	-0.581279	-0.307925	0.392266	0.332056	-0.473479	-0.488944	-0.269445	-0.117353	-0.268686	-0.427	-0.329082	-0.303334	-0.303334	-0.236127	-0.236127
I-2_54986	-0.114453	-0.489448	-0.174408	-0.37155	-0.0967599	-0.187446	0.149189	-0.428328	-0.42334	-0.429438	-0.0812592	0.379298	0.407903	-0.267837	-0.334892	-0.1448	-0.0416938	-0.134132	-0.236156	-0.185425	0.038246	0.038246	-0.000100086	-0.000100086
I-2_58629	-0.0825022	-0.519242	-0.352068	-0.305195	-0.188789	-0.321854	0.313302	-0.450018	-0.456393	-0.432436	-0.236009	0.343621	0.310068	-0.272916	-0.30562	-0.166248	-0.00978485	-0.239216	-0.187333	-0.178503	0.183104	0.183104	0.117467	0.117467
I-2_67150	0.110924	-0.208418	0.0402453	-0.359861	-0.111269	0.0797284	0.216972	-0.451131	-0.437796	-0.449961	-0.156139	0.154508	0.145554	-0.379244	-0.423806	-0.224052	-0.0682706	-0.0572091	-0.300388	-0.299713	0.0416242	0.0416242	-0.0492336	-0.0492336
I-2_76946	-0.188159	0.0828184	0.0780137	-0.0654739	0.177168	-0.164758	0.201423	0.00651557	0.0184761	0.0075018	-0.075183	-0.149774	-0.146124	0.147988	0.0177234	0.0794378	0.122955	0.152253	0.126739	0.14963	-0.0215682	-0.0215682	-0.158144	-0.158144
I-2_80453	-0.146119	-0.0709326	-0.236601	-0.142185	0.297609	-0.0132311	-0.005864	-0.238201	-0.213094	-0.245248	-0.0931868	0.0816747	-0.00174051	-0.0747293	-0.251212	-0.060834	0.179883	-0.227314	-0.155623	0.0768031	0.074338	0.074338	0.14637	0.14637
I-2_89855	-0.540769	-0.213941	-0.282135	-0.470545	0.371005	-0.486378	-0.460817	-0.778934	-0.79963	-0.746608	-0.377609	0.593526	0.520341	-0.296407	-0.378645	-0.225187	-0.0451699	-0.18321	-0.252815	-0.407047	-0.604194	-0.604194	-0.55502	-0.55502
I-2_98753	-0.19622	-0.242892	-0.0736052	-0.108924	0.0939631	-0.277114	0.0977621	-0.200336	-0.1973	-0.181911	-0.257767	-0.0367469	-0.0841836	-0.0907725	-0.168575	0.0409955	0.179546	0.0128926	-0.140214	0.122282	-0.00745293	-0.00745293	0.00615288	0.00615288
I-2_106714	0.00232848	-0.265752	0.111895	-0.155331	0.233591	-0.145413	0.0301348	-0.189036	-0.21247	-0.173025	-0.084746	0.195922	0.182375	-0.101174	-0.203069	-0.037643	0.224804	-0.242858	-0.206785	0.00168765	-0.00574617	-0.00574617	-0.150852	-0.150852
I-2_111685	0.119412	-0.0827506	0.108804	-0.0525458	-0.210208	-0.0684458	0.0429743	-0.137959	-0.166854	-0.125793	-0.00328415	0.0664116	0.095401	-0.155493	-0.0944123	0.101874	0.101431	0.113298	-0.0812342	0.00127725	0.090152	0.090152	0.0445565	0.0445565
I-2_119485	-0.0620598	-0.499085	-0.137462	-0.14065	0.352089	-0.0960401	-0.0530134	-0.336824	-0.365279	-0.312284	-0.177738	0.275086	0.183998	-0.0975887	-0.269723	-0.00265249	0.192609	-0.259931	-0.24257	-0.118391	-0.108286	-0.108286	0.0171964	0.0171964
I-2_127701	0.176531	-0.072076	0.155082	0.0856824	-0.30232	0.185841	0.021371	0.0588618	0.0740801	0.0371582	0.173936	-0.0841061	-0.0678202	-0.175121	0.0314947	0.0287434	-0.0953192	0.0398648	0.0131944	0.0960768	0.062962	0.062962	0.21835	0.21835
I-2_147226	-0.272446	-0.147461	-0.252637	-0.376648	0.0865898	-0.379978	-0.0140293	-0.505845	-0.503345	-0.483829	-0.343449	0.31995	0.284153	-0.297214	-0.340974	-0.166781	-0.0805408	-0.0733319	-0.284057	-0.343202	-0.430417	-0.430417	-0.476029	-0.476029
I-2_163145	-0.0290619	-0.134994	0.206935	0.149815	0.391036	9.90182e-06	0.0403655	-0.0862907	-0.058372	-0.101477	0.00802697	-0.168767	-0.231973	0.0487451	0.0179425	0.121643	0.310284	-0.0143335	0.0890535	0.29932	0.19506	0.19506	0.227467	0.227467
I-2_176413	-0.00875506	-0.142437	0.0895329	0.140285	0.205492	-0.226084	0.0147995	-0.0827069	-0.0775093	-0.0829454	-0.0384139	0.0151478	0.0214151	0.0813474	0.0364936	0.286503	0.344563	0.0701951	0.0185376	0.188309	-0.0954231	-0.0954231	0.00956775	0.00956775
I-2_191856	-0.100702	-0.167072	0.169311	0.036626	0.236898	-0.274269	-0.144758	-0.246338	-0.252891	-0.259529	0.147521	0.341157	0.393407	-0.0384258	-0.0436735	0.208322	0.322596	-0.0680463	0.0384591	0.0961343	-0.235473	-0.235473	-0.045103	-0.045103
I-3_2118	0.660053	0.193261	0.311994	0.295555	-0.268945	0.369447	0.399062	0.752785	0.765359	0.730079	0.307978	-0.586762	-0.457882	0.219378	0.296514	0.134774	-0.0482308	0.135466	0.170118	0.158136	0.434305	0.434305	0.329751	0.329751
I-3_2357	0.232729	0.0420885	-0.0115726	-0.0685101	0.167564	0.473126	0.27142	-0.0551205	0.0140352	-0.0782365	-0.120678	-0.218676	-0.285187	-0.226125	-0.258321	-0.118838	-0.15626	-0.0682917	-0.281931	-0.0664751	0.151891	0.151891	0.146213	0.146213
I-3_2517	0.195955	-0.0806415	-0.130577	-0.222909	-0.0341958	0.415996	0.203749	-0.0367239	0.0057361	-0.0564686	-0.0112552	-0.131763	-0.171757	-0.331576	-0.316937	-0.210643	-0.188756	-0.132675	-0.373098	-0.137938	0.0923884	0.0923884	0.0620369	0.0620369
I-3_2845	0.160191	-0.0350201	-0.12728	-0.202446	-0.179066	0.299905	0.313964	0.0213677	0.0650863	0.00235189	-0.0173365	-0.21373	-0.227293	-0.296892	-0.259508	-0.149435	-0.134103	-0.0173827	-0.329157	-0.0418255	0.138464	0.138464	0.0193096	0.0193096
I-3_2948	-0.195365	-0.136969	-0.145125	-0.218096	-0.0700211	-0.467378	-0.139037	-0.274226	-0.290586	-0.248878	-0.242881	0.224312	0.240812	-0.220513	-0.145887	-0.166528	-0.0875747	-0.108131	-0.184865	-0.261385	-0.386761	-0.386761	-0.428473	-0.428473
I-3_3051	0.221178	-0.0340476	-0.144714	-0.213724	-0.212705	0.305742	0.307583	0.0839204	0.12338	0.0675021	-0.0140587	-0.250511	-0.258184	-0.303799	-0.246177	-0.187388	-0.18659	-0.0529095	-0.3286	-0.0639324	0.190335	0.190335	0.068312	0.068312
I-3_3647	-0.170182	-0.111506	-0.177731	-0.115354	0.43862	0.160977	0.164785	-0.477212	-0.442164	-0.463901	-0.416532	0.156866	0.0110419	-0.144346	-0.372172	-0.0411311	0.102399	-0.133536	-0.364261	-0.0742335	-0.0935632	-0.0935632	-0.0265142	-0.0265142
I-3_3724	-0.211982	-0.205218	0.188386	0.0775135	0.125365	-0.424183	-0.138109	-0.357322	-0.415528	-0.316852	-0.200953	0.39701	0.422585	0.0910179	-0.0275706	0.306482	0.394051	0.114528	-0.0602547	-0.0321455	-0.407886	-0.407886	-0.460562	-0.460562
I-3_3904	-0.365152	-0.193425	-0.330119	-0.161379	0.419542	0.122019	-0.139985	-0.59609	-0.592822	-0.582323	-0.267679	0.483471	0.331983	-0.139548	-0.368401	-0.0742113	0.0584157	-0.165307	-0.333498	-0.227638	-0.270326	-0.270326	-0.14538	-0.14538
I-3_3928	-0.370609	-0.37864	-0.164064	-0.264688	0.144903	-0.304918	-0.284928	-0.459156	-0.490126	-0.421279	-0.335197	0.409179	0.32018	-0.14711	-0.149947	-0.0821512	-0.0669191	-0.0531273	-0.246546	-0.138668	-0.468762	-0.468762	-0.378047	-0.378047
I-3_4158	0.436432	0.347913	0.315273	0.18091	-0.411812	-0.0742418	0.185449	0.684225	0.636956	0.715049	0.012103	-0.462098	-0.281609	0.0252984	0.19844	-0.0214879	-0.247391	-0.00263146	0.0198615	0.087315	0.364381	0.364381	0.324771	0.324771
I-3_4575	-0.0987073	0.37501	0.647298	0.840772	0.328852	0.0132869	-0.258031	0.432036	0.422857	0.425365	0.193306	-0.231336	-0.231371	0.847059	0.709779	0.712762	0.602909	0.59753	0.588706	0.684115	-0.11686	-0.11686	-0.0647864	-0.0647864
I-3_4993	-0.465832	-0.269986	-0.125361	-0.102707	0.461745	-0.299693	-0.295927	-0.563841	-0.61731	-0.508476	-0.428686	0.501278	0.39439	0.000189183	-0.239605	0.072736	0.277139	-0.139925	-0.287181	-0.134984	-0.470527	-0.470527	-0.448566	-0.448566
I-3_5222	-0.152875	-0.1696	0.182386	0.0805379	0.389382	-0.0553899	-0.0408846	-0.422546	-0.442663	-0.379367	-0.448867	0.30153	0.184351	0.00688854	-0.185598	0.0866982	0.114356	-0.0352772	-0.21396	-0.0451758	-0.249161	-0.249161	-0.0894778	-0.0894778
I-3_5437	-0.151926	-0.402067	-0.595097	-0.438931	-0.168614	-0.210207	0.324878	-0.326654	-0.317695	-0.306864	-0.325204	0.104817	0.0823761	-0.405742	-0.386492	-0.26375	-0.150493	-0.284356	-0.423316	-0.343583	-0.198453	-0.198453	-0.246297	-0.246297
I-3_5605	0.138952	-0.0895297	-0.245512	-0.372891	-0.197114	0.0796341	0.560262	-0.117534	-0.0878439	-0.124146	-0.104206	-0.129555	-0.0821652	-0.370111	-0.380056	-0.233915	-0.0507121	-0.159629	-0.353231	-0.140887	0.282871	0.282871	0.129495	0.129495
I-3_5663	-0.231871	-0.524675	-0.447835	-0.491482	0.0162396	-0.192349	0.11661	-0.489339	-0.517577	-0.450521	-0.365474	0.41954	0.374943	-0.404478	-0.502737	-0.347846	-0.110798	-0.460802	-0.548111	-0.432266	-0.273556	-0.273556	-0.325322	-0.325322
I-3_6205	0.123379	0.0627269	0.608312	0.459906	0.304864	0.139269	-0.0243234	0.075783	0.0660394	0.0895996	-0.0927581	-0.0645428	-0.11102	0.287916	0.159686	0.312142	0.317348	0.158131	0.0686114	0.328481	0.0364784	0.0364784	0.109154	0.109154
I-3_6422	-0.321516	-0.280928	-0.0971574	-0.0126907	0.455768	-0.00259214	-0.350592	-0.631222	-0.644311	-0.608501	-0.286394	0.502808	0.355425	-0.0571083	-0.273092	0.0366341	0.174782	-0.086829	-0.213022	-0.226869	-0.3816	-0.3816	-0.213674	-0.213674
I-3_6617	-0.401119	-0.36297	-0.232857	-0.18826	0.301341	-0.365518	-0.340733	-0.592785	-0.652755	-0.538272	-0.388194	0.549395	0.456018	-0.110535	-0.27159	0.00318466	0.190867	-0.203638	-0.294832	-0.298893	-0.543059	-0.543059	-0.54372	-0.54372
I-3_6953	0.588549	0.264137	0.373121	0.217719	-0.375283	0.242947	0.422126	0.611773	0.627426	0.598357	0.163375	-0.592764	-0.479886	0.0328397	0.225892	0.105339	-0.0966666	0.172389	0.0869817	0.245775	0.442987	0.442987	0.321862	0.321862
I-3_7385	-0.315186	-0.349292	-0.10648	-0.0699852	0.361621	-0.111059	-0.304289	-0.702309	-0.719572	-0.671817	-0.3634	0.528534	0.390249	-0.156706	-0.301166	-0.00150135	0.111325	-0.125127	-0.245979	-0.274957	-0.430778	-0.430778	-0.23436	-0.23436
I-3_8207	0.350617	0.52464	0.675446	0.715737	-0.136894	0.16914	0.0638776	0.91388	0.90757	0.894304	0.400004	-0.614931	-0.485291	0.599237	0.69723	0.454775	0.221206	0.427676	0.537343	0.626424	0.340903	0.340903	0.29726	0.29726
I-3_8329	0.420657	0.450123	0.474213	0.432684	-0.301917	0.0189179	0.252521	0.807038	0.800986	0.809943	0.125654	-0.61065	-0.483434	0.255544	0.422728	0.23204	-0.0444643	0.213537	0.240317	0.467828	0.418678	0.418678	0.385649	0.385649
I-3_8536	0.424403	0.492598	0.534309	0.485828	-0.247926	0.0144918	0.200856	0.805999	0.804617	0.802831	0.16936	-0.62783	-0.49786	0.30847	0.46956	0.287686	0.00854851	0.273158	0.318637	0.498241	0.420912	0.420912	0.393197	0.393197
I-3_8710	0.321317	0.426239	0.288571	0.311783	-0.355292	0.00941509	0.464791	0.621145	0.631629	0.622703	0.022205	-0.593033	-0.491669	0.0866811	0.250188	0.0581105	-0.0931151	0.113722	0.132361	0.328703	0.458631	0.458631	0.3574	0.3574
I-3_8821	0.110546	0.415088	0.282518	0.291244	-0.182979	-0.303168	0.252525	0.291386	0.329724	0.270368	0.0768316	-0.533454	-0.446127	0.196992	0.336245	0.398803	0.243602	0.52233	0.406617	0.440405	0.276487	0.276487	0.101468	0.101468
I-3_8836	-0.137013	0.448312	0.678357	0.76774	0.265461	-0.123697	-0.201251	0.271862	0.272335	0.267246	0.0924593	-0.300496	-0.304044	0.677413	0.624423	0.742	0.615281	0.686299	0.575575	0.706952	-0.0487583	-0.0487583	-0.0951022	-0.0951022
I-3_10102	-0.0350903	0.00294696	0.0373641	0.158682	0.187943	-0.261075	-0.266459	-0.0363985	-0.111389	0.0242258	-0.289474	0.158849	0.132686	0.281737	0.165887	0.238349	0.177114	0.0342578	0.0454152	-0.0712117	-0.353451	-0.353451	-0.242905	-0.242905
I-3_10233	-0.462489	-0.446615	-0.346617	-0.340342	0.381477	-0.245141	-0.259938	-0.705981	-0.75837	-0.647971	-0.486867	0.57445	0.432634	-0.199861	-0.396549	-0.159461	0.0556036	-0.32058	-0.393548	-0.340348	-0.420887	-0.420887	-0.397492	-0.397492
I-3_10876	-0.265765	-0.349887	-0.12897	-0.0743934	0.337881	-0.0110268	-0.402549	-0.614377	-0.63249	-0.593792	-0.23213	0.539693	0.417454	-0.141704	-0.249175	-0.0849009	-0.0188411	-0.17924	-0.1704	-0.337033	-0.385821	-0.385821	-0.102945	-0.102945
I-3_11853	0.256063	0.461594	0.26447	0.460149	-0.158167	0.197524	0.166594	0.845286	0.848281	0.843353	0.137646	-0.559034	-0.494511	0.405287	0.445654	0.139666	-0.035819	0.113773	0.204557	0.453049	0.257285	0.257285	0.319614	0.319614
I-3_12530	0.28269	0.271588	0.0543858	0.15513	-0.0925537	0.434072	0.203463	0.495769	0.541294	0.468508	0.140848	-0.351784	-0.371146	0.124429	0.179193	-0.144015	-0.271847	-0.0381091	0.0233528	0.200018	0.242839	0.242839	0.353831	0.353831
I-3_12611	-0.277189	-0.0496558	0.227591	0.0818465	0.220446	-0.149246	0.0450806	-0.158456	-0.147654	-0.152257	-0.15404	0.157438	0.090086	0.188131	0.13737	-0.0207883	0.0864217	0.0611765	0.0753238	0.200206	-0.241167	-0.241167	-0.22288	-0.22288
I-3_13812	-0.361745	-0.463899	-0.498394	-0.455914	0.0761687	-0.176449	-0.234133	-0.725501	-0.72819	-0.736594	0.0278761	0.607565	0.563854	-0.306588	-0.369382	-0.234022	-0.0766134	-0.190984	-0.0851751	-0.549209	-0.321192	-0.321192	-0.284217	-0.284217
I-3_14432	-0.507497	-0.467995	-0.506869	-0.451517	0.152626	-0.306077	-0.369783	-0.766857	-0.809372	-0.729719	-0.312086	0.654632	0.548492	-0.297028	-0.415884	-0.292343	-0.0938	-0.311655	-0.272519	-0.512694	-0.397649	-0.397649	-0.361046	-0.361046
I-3_17178	0.366735	0.285447	0.1069	0.0730111	-0.371214	0.0365069	0.379783	0.441122	0.491741	0.403194	0.226249	-0.547036	-0.446667	-0.106186	0.122344	-0.0568182	-0.0855841	0.0612337	0.125562	0.247238	0.498449	0.498449	0.386932	0.386932
I-3_17488	0.197392	0.182229	0.239313	0.353752	-0.219928	-0.2947	0.059511	0.704334	0.659098	0.729933	0.0637531	-0.435378	-0.328537	0.359541	0.417133	0.145449	0.144738	0.0347117	0.241617	0.336659	0.246968	0.246968	0.119728	0.119728
I-3_18011	-0.407559	-0.324855	-0.101803	-0.0104089	0.184152	-0.34353	-0.362072	-0.537664	-0.574848	-0.494415	-0.374935	0.456448	0.333324	-0.0174474	-0.132509	0.0487549	0.177235	-0.0452507	-0.122353	-0.130163	-0.432653	-0.432653	-0.334251	-0.334251
I-3_20111	0.404328	0.39283	0.284815	0.474968	-0.201596	0.0786801	0.272287	0.813088	0.839086	0.781657	0.343936	-0.633035	-0.502703	0.51038	0.580274	0.339983	0.119906	0.376749	0.506211	0.373452	0.291042	0.291042	0.211598	0.211598
I-3_20720	-0.197996	0.117024	0.0340674	0.303274	-0.104558	-0.359052	-0.223307	0.408009	0.349479	0.443313	-0.0209153	-0.152461	-0.128599	0.486046	0.437021	0.222247	0.209061	0.189009	0.321489	0.297056	0.00234222	0.00234222	-0.116627	-0.116627
I-3_21243	-0.496235	0.100357	-0.035837	0.162845	0.126517	-0.437023	-0.612542	-0.131918	-0.168835	-0.112501	-0.0414183	0.150747	0.126856	0.369193	0.408949	0.29096	0.256083	0.370608	0.384943	0.140415	-0.491068	-0.491068	-0.458465	-0.458465
I-3_22231	0.397186	0.367648	0.262938	0.442515	-0.183688	0.0919068	0.298081	0.79211	0.825889	0.752335	0.393533	-0.652025	-0.527819	0.497053	0.558331	0.312101	0.174942	0.362967	0.51023	0.391179	0.346394	0.346394	0.226372	0.226372
I-3_23172	-0.447146	-0.204897	-0.164245	-0.0550828	0.0970781	-0.209092	-0.205028	-0.23018	-0.317442	-0.173615	-0.20679	0.409491	0.350436	0.202679	-0.00108544	-0.0284805	0.21469	-0.1223	-0.0868172	-0.0470946	-0.212043	-0.212043	-0.289812	-0.289812
I-3_27637	-0.37114	-0.432184	-0.509541	-0.482305	0.0616164	-0.138228	-0.148529	-0.706535	-0.697031	-0.726636	0.0672924	0.57943	0.542861	-0.315638	-0.369577	-0.223958	-0.0702699	-0.162552	-0.0926548	-0.521058	-0.364293	-0.364293	-0.335839	-0.335839
I-3_28514	-0.499485	-0.444867	-0.491633	-0.500839	0.209237	-0.291255	-0.295206	-0.882535	-0.895268	-0.861627	-0.306861	0.635873	0.510707	-0.347553	-0.439792	-0.251973	-0.0577093	-0.232856	-0.244388	-0.490656	-0.462571	-0.462571	-0.422808	-0.422808
I-3_33545	0.124888	-0.382216	-0.478146	-0.551312	-0.205058	0.192898	0.164858	-0.283214	-0.265727	-0.301975	0.0747037	0.282626	0.273002	-0.516408	-0.563227	-0.52617	-0.329441	-0.440113	-0.459894	-0.446657	0.228229	0.228229	0.248938	0.248938
I-3_34733	0.322388	0.364189	0.201641	0.362038	-0.244192	0.0948862	0.306966	0.851786	0.859549	0.833999	0.293478	-0.654047	-0.533751	0.374577	0.418381	0.11384	0.0700569	0.150681	0.302962	0.372569	0.456408	0.456408	0.313494	0.313494
I-3_41463	-0.511866	-0.397837	-0.373734	-0.348956	0.216301	-0.468224	-0.317288	-0.690565	-0.710753	-0.661886	-0.32501	0.486495	0.361364	-0.164881	-0.305407	-0.114225	0.180179	-0.130771	-0.170527	-0.228215	-0.374038	-0.374038	-0.440019	-0.440019
I-3_56235	-0.141512	-0.256052	-0.272866	-0.268823	0.109657	0.0679218	-0.206269	-0.300019	-0.311135	-0.319799	0.239036	0.408515	0.408286	-0.0596109	-0.124018	-0.209701	-0.0829515	-0.206498	0.0865402	-0.318979	-0.024972	-0.024972	0.0280492	0.0280492
I-3_64101	-0.00246186	-0.37108	-0.212787	-0.438149	0.295046	0.271176	-0.0678191	-0.608181	-0.590771	-0.614122	-0.121717	0.478346	0.359823	-0.399939	-0.510053	-0.415648	-0.185303	-0.426779	-0.388988	-0.393664	-0.0323077	-0.0323077	0.126867	0.126867
I-3_67120	0.0890649	-0.508882	-0.396124	-0.654935	-0.134211	0.198654	0.124905	-0.58758	-0.57063	-0.596522	-0.0817823	0.466444	0.41522	-0.659821	-0.634115	-0.578284	-0.415054	-0.490279	-0.523746	-0.581906	-0.00696781	-0.00696781	0.0646561	0.0646561
I-3_78474	-0.178298	-0.102374	-0.136467	-0.0320626	0.393567	0.128594	-0.0975317	-0.243382	-0.218917	-0.264536	0.0702911	0.236079	0.144248	0.0693811	-0.149352	0.0568755	0.313473	-0.196458	-0.0663454	0.108615	-0.104611	-0.104611	-0.0291138	-0.0291138
I-3_89773	-0.353287	-0.332014	-0.407376	-0.491654	0.267205	-0.0657615	-0.368274	-0.739218	-0.780372	-0.704948	-0.282464	0.754366	0.665131	-0.395817	-0.52102	-0.348478	-0.152136	-0.441745	-0.473363	-0.582148	-0.496865	-0.496865	-0.376506	-0.376506
I-3_95217	-0.2406	-0.490872	-0.494047	-0.541896	-0.0531238	0.113262	-0.0476856	-0.653117	-0.669046	-0.649243	-0.0595317	0.623533	0.567958	-0.460361	-0.57018	-0.384286	-0.268334	-0.371419	-0.372673	-0.621747	-0.209291	-0.209291	-0.16168	-0.16168
I-3_102089	0.214322	0.018545	0.148941	0.157942	-0.115636	0.117691	-0.191627	0.182857	0.175919	0.148251	0.460683	0.0523423	0.121306	0.246322	0.261231	0.137179	0.1421	0.119844	0.365453	0.068295	0.263098	0.263098	0.161027	0.161027
I-3_104754	0.0609293	-0.0952071	-0.222873	-0.246483	0.124147	-0.0653465	-0.237836	-0.203507	-0.20372	-0.231022	0.28306	0.331702	0.413805	0.000457911	-0.0515055	-0.0659825	-0.0697455	-0.0788172	0.190412	-0.332322	0.0565816	0.0565816	0.10286	0.10286
I-3_109945	-0.0897838	-0.261497	-0.499023	-0.442681	0.13135	-0.0608581	-0.296959	-0.385732	-0.402643	-0.374404	-0.0974656	0.357508	0.298893	-0.250465	-0.384569	-0.26258	-0.120483	-0.350041	-0.250158	-0.380266	-0.0457159	-0.0457159	0.0615952	0.0615952
I-3_117732	-0.221662	-0.160623	-0.058626	-0.151255	-0.0125223	0.0284666	-0.32994	-0.298017	-0.301131	-0.333233	0.37184	0.338428	0.359145	-0.133694	-0.0722147	-0.188737	-0.0437351	-0.0265169	0.129178	-0.342353	-0.283081	-0.283081	-0.299145	-0.299145
I-3_122331	-0.203094	-0.0648083	-0.00796312	0.0892956	0.170142	0.0974762	-0.300385	-0.0834453	-0.014474	-0.169183	0.589736	0.0761686	0.0409291	0.282558	0.356332	0.145914	0.218166	0.316065	0.540156	0.131331	-0.262757	-0.262757	-0.318314	-0.318314
I-3_131882	0.111065	-0.144721	-0.240668	-0.265543	0.142774	0.0254277	-0.189555	-0.269086	-0.224148	-0.314895	0.236151	0.167642	0.125845	-0.169219	-0.177644	-0.149668	-0.0239336	-0.117177	0.0594117	-0.197831	0.0754597	0.0754597	0.130686	0.130686
I-3_136074	-0.03887	-0.419084	-0.476928	-0.381326	-0.0272341	-0.231391	-0.215737	-0.325855	-0.335023	-0.309422	-0.188372	0.398622	0.341176	-0.274933	-0.247556	-0.267433	-0.343872	-0.331716	-0.240575	-0.358449	-0.104994	-0.104994	-0.0138667	-0.0138667
I-3_145874	-0.327071	-0.189898	-0.413739	-0.468019	0.0616475	-0.360751	-0.317471	-0.455851	-0.477499	-0.42412	-0.315256	0.277265	0.229337	-0.375812	-0.335011	-0.34041	-0.213628	-0.275086	-0.261407	-0.50825	-0.396775	-0.396775	-0.58952	-0.58952
I-3_159178	-0.158305	-0.118636	-0.271714	-0.268041	0.187618	-0.216608	-0.226268	-0.159362	-0.155519	-0.157695	-0.0647304	0.181093	0.145138	-0.115098	-0.128923	-0.323609	-0.127229	-0.363582	-0.0972898	-0.132188	-0.0181609	-0.0181609	-0.0298085	-0.0298085
I-3_181278	-0.0594787	-0.0890825	-0.230851	-0.150379	0.221994	0.121287	-0.24164	-0.292508	-0.253533	-0.33021	0.172474	0.200522	0.110756	-0.0245799	-0.0804903	-0.0467708	0.0834685	-0.0198634	0.103548	-0.150401	-0.123483	-0.123483	-0.137567	-0.137567
I-4_2845	0.395485	0.0555671	0.298755	0.0599327	-0.0868815	0.388995	0.245196	0.249745	0.281204	0.218144	0.228343	-0.267235	-0.221691	-0.0727047	0.00642632	0.0091425	0.0337753	0.0245834	-0.0785217	0.118863	0.20436	0.20436	0.0907428	0.0907428
I-4_3724	-0.457013	-0.329794	-0.0506861	-0.023438	0.172324	-0.365031	-0.365222	-0.417387	-0.488983	-0.36814	-0.237659	0.520162	0.47527	0.0519347	-0.108984	0.106971	0.234771	-0.0351273	-0.153044	-0.191379	-0.558494	-0.558494	-0.605889	-0.605889
I-4_3912	-0.403	-0.182714	-0.444337	-0.250211	0.275694	0.142761	-0.165466	-0.452819	-0.435701	-0.450694	-0.187834	0.324653	0.173694	-0.208391	-0.368592	-0.18582	-0.0905515	-0.134786	-0.345815	-0.237607	-0.270313	-0.270313	-0.207717	-0.207717
I-4_4040	-0.466662	-0.423327	-0.12051	-0.113523	0.147217	-0.260258	-0.339073	-0.472335	-0.550334	-0.422923	-0.21334	0.580089	0.529147	-0.0239423	-0.228163	0.0477802	0.190466	-0.0673469	-0.247753	-0.260192	-0.489629	-0.489629	-0.530016	-0.530016
I-4_4160	-0.104552	-0.0825119	-0.0526425	-0.27264	-0.0464101	-0.18328	-0.168983	-0.149523	-0.204438	-0.0820588	-0.494124	0.0532759	-0.00246289	-0.282476	-0.20174	-0.262355	-0.274395	-0.195771	-0.39082	-0.247092	-0.304481	-0.304481	-0.386449	-0.386449
I-4_4576	0.0192288	0.377043	0.368179	0.651703	-0.0358959	0.124944	-0.087763	0.807776	0.756166	0.830989	0.141698	-0.371152	-0.316435	0.646325	0.57702	0.313071	0.198201	0.197147	0.292589	0.509617	0.129787	0.129787	0.133795	0.133795
I-4_4995	-0.597149	-0.266756	-0.169298	-0.0591224	0.446469	-0.284896	-0.521231	-0.451671	-0.522498	-0.392768	-0.357257	0.524913	0.409334	0.0533583	-0.139997	-0.00632648	0.160181	-0.196833	-0.21897	-0.170494	-0.60566	-0.60566	-0.522321	-0.522321
I-4_6205	0.348948	0.339611	0.666127	0.581349	0.0272919	0.126302	0.0701002	0.648552	0.625061	0.661714	0.0787226	-0.43789	-0.379548	0.418223	0.412497	0.384762	0.266036	0.214218	0.192927	0.555348	0.281234	0.281234	0.267684	0.267684
I-4_6304	0.149289	0.11299	-0.176165	-0.31866	-0.0684465	-0.0159822	0.430977	-0.130261	-0.0505728	-0.166727	-0.0374152	-0.304614	-0.282401	-0.321772	-0.313909	-0.222793	-0.10668	0.0555378	-0.117878	-0.25496	0.109777	0.109777	-0.105769	-0.105769
I-4_6421	-0.432775	-0.209509	-0.562725	-0.356267	0.266301	-0.0553826	-0.14992	-0.601881	-0.570562	-0.595679	-0.334691	0.28136	0.117043	-0.332239	-0.473669	-0.261344	-0.0634488	-0.190742	-0.375914	-0.35119	-0.316027	-0.316027	-0.337921	-0.337921
I-4_6617	-0.529921	-0.28293	-0.348076	-0.173593	0.29889	-0.33211	-0.469771	-0.537223	-0.594312	-0.481428	-0.40978	0.521101	0.399618	-0.109393	-0.220835	-0.0952975	0.0356767	-0.258734	-0.258202	-0.322221	-0.615065	-0.615065	-0.539148	-0.539148
I-4_6953	0.575332	0.134132	0.376808	0.129362	-0.279463	0.311295	0.304593	0.415363	0.421318	0.402101	0.183635	-0.394819	-0.300693	-0.0410677	0.12229	0.0675604	-0.0590793	0.0900021	0.00896594	0.124416	0.351273	0.351273	0.24648	0.24648
I-4_7384	-0.212682	-0.136876	0.0967811	0.10882	0.489762	-0.0618279	-0.23001	-0.368483	-0.397467	-0.335492	-0.276143	0.294196	0.192527	0.0884181	-0.179579	0.208895	0.416417	-0.0654365	-0.190882	0.0642183	-0.172401	-0.172401	-0.131041	-0.131041
I-4_8199	0.199198	0.458081	0.463657	0.674115	-0.172452	0.177909	0.0332667	0.952436	0.917895	0.958312	0.269208	-0.538526	-0.438303	0.606177	0.636491	0.346992	0.164116	0.269026	0.365206	0.591579	0.298869	0.298869	0.259863	0.259863
I-4_8330	0.533049	0.245245	0.444108	0.22954	-0.287401	0.189305	0.259739	0.518652	0.523504	0.509653	0.157148	-0.456667	-0.35711	0.0247559	0.22105	0.157218	-0.0541339	0.156472	0.0845455	0.284421	0.374874	0.374874	0.314346	0.314346
I-4_8590	0.487878	0.365162	0.384216	0.276896	-0.262408	0.148312	0.287117	0.564213	0.587473	0.55168	0.104563	-0.592352	-0.507816	0.0532822	0.255534	0.179502	-0.0335511	0.191196	0.130642	0.385433	0.455015	0.455015	0.384729	0.384729
I-4_8709	0.203027	0.273542	-0.0979019	0.103296	-0.297451	0.066048	0.487862	0.395837	0.459336	0.379977	-0.102325	-0.612842	-0.61752	-0.0980427	0.0466175	-0.0454595	-0.101192	0.0338323	-0.0571867	0.360466	0.498609	0.498609	0.378064	0.378064
I-4_8835	0.0161665	0.495547	0.522342	0.816377	0.0587574	0.0468001	-0.0319731	0.767549	0.754823	0.770028	0.160608	-0.527895	-0.495969	0.743883	0.705479	0.5951	0.460238	0.470327	0.464352	0.807996	0.186334	0.186334	0.12489	0.12489
I-4_9044	0.0852205	0.468213	0.402462	0.656074	-0.0612145	0.0736352	0.190485	0.78813	0.807328	0.778563	0.12775	-0.688757	-0.657879	0.557955	0.571867	0.427795	0.31009	0.418806	0.355366	0.752877	0.313796	0.313796	0.177383	0.177383
I-4_9208	0.0789273	0.201605	0.124599	0.268545	-0.110386	0.0278938	0.458435	0.552201	0.595549	0.516488	0.257816	-0.525601	-0.452531	0.273374	0.236411	0.167248	0.226454	0.226534	0.219423	0.457921	0.428396	0.428396	0.191503	0.191503
I-4_10153	-0.632066	-0.339708	-0.390233	-0.208555	0.351774	-0.21683	-0.385388	-0.532843	-0.582532	-0.483625	-0.374318	0.533775	0.394103	-0.0462166	-0.192479	-0.156582	-0.0429092	-0.259246	-0.206553	-0.273441	-0.536378	-0.536378	-0.442568	-0.442568
I-4_10232	-0.561024	-0.307747	-0.386444	-0.231691	0.336972	-0.184821	-0.379755	-0.51855	-0.569498	-0.462758	-0.440169	0.487712	0.343075	-0.109945	-0.239117	-0.212906	-0.118697	-0.315363	-0.270908	-0.316337	-0.497881	-0.497881	-0.378885	-0.378885
I-4_12612	0.00785128	0.0257773	-0.0969264	-0.188505	0.158706	-0.200195	-0.0094597	-0.297489	-0.2511	-0.320137	-0.0401696	0.0322751	0.0284392	-0.104386	-0.121348	-0.10335	-0.0633863	0.0388074	0.133242	-0.27289	-0.0927223	-0.0927223	-0.0789366	-0.0789366
I-4_12804	-0.078026	0.0658069	-0.0317163	-0.0965077	0.226762	-0.180945	-0.0870582	-0.317306	-0.268588	-0.341676	-0.0362943	0.0580623	0.0294317	-0.0115537	-0.0466501	-0.000128341	0.0411674	0.123783	0.181531	-0.18035	-0.222482	-0.222482	-0.196362	-0.196362
I-4_13814	-0.29916	-0.460143	-0.467363	-0.441012	0.115126	-0.15782	-0.147135	-0.650019	-0.655935	-0.666002	0.112917	0.639176	0.635609	-0.262426	-0.388385	-0.209909	0.0203665	-0.241902	-0.126373	-0.482799	-0.20904	-0.20904	-0.154278	-0.154278
I-4_13960	-0.299401	-0.344056	-0.450581	-0.36053	0.103279	0.0227567	-0.137099	-0.583229	-0.573799	-0.611989	0.185628	0.577481	0.568214	-0.24041	-0.3516	-0.215527	-0.023015	-0.205307	-0.0950059	-0.459282	-0.210101	-0.210101	-0.0888995	-0.0888995
I-4_14252	-0.463532	-0.357179	-0.547382	-0.432748	0.255848	-0.131404	-0.295149	-0.732366	-0.748781	-0.711696	-0.260729	0.62746	0.515604	-0.311919	-0.449858	-0.337378	-0.135429	-0.385656	-0.296678	-0.511324	-0.363772	-0.363772	-0.231341	-0.231341
I-4_17182	0.209497	0.317438	-0.0942059	-0.0901223	-0.200649	-0.0929333	0.399409	0.307716	0.367697	0.292697	-0.106555	-0.583564	-0.555089	-0.211154	-0.0169208	-0.235597	-0.230152	-0.08689	-0.0232864	0.161229	0.404914	0.404914	0.320986	0.320986
I-4_17372	0.341437	0.444312	0.183176	0.21063	-0.17251	0.0401045	0.37432	0.643678	0.690389	0.629452	0.0088876	-0.727276	-0.678064	0.0790706	0.240179	-0.0622678	-0.157878	0.0413856	0.152021	0.32878	0.433416	0.433416	0.345475	0.345475
I-4_21253	-0.511034	0.216202	-0.187519	0.139129	0.2286	-0.238532	-0.571268	-0.153855	-0.143008	-0.160348	-0.00889153	0.0521098	-0.0186289	0.33152	0.332161	0.203202	0.160914	0.330958	0.407445	0.0866434	-0.436841	-0.436841	-0.372377	-0.372377
I-4_22226	-0.0581571	0.286672	0.0446912	0.357003	0.00456213	0.0565121	-0.0801997	0.537326	0.516534	0.542564	0.137036	-0.259303	-0.216829	0.480264	0.400528	0.114299	0.0463632	0.110082	0.308967	0.179711	0.039219	0.039219	0.0368684	0.0368684
I-4_23179	-0.451478	-0.0458704	-0.400362	-0.141576	0.0718355	-0.0869472	-0.34225	-0.207681	-0.268929	-0.162229	-0.217877	0.322416	0.256577	0.0414535	-0.0733903	-0.237322	-0.151197	-0.242471	-0.079028	-0.29073	-0.266389	-0.266389	-0.184111	-0.184111
I-4_27634	-0.265943	-0.496626	-0.487104	-0.459077	-0.0109351	-0.140198	-0.0870582	-0.605636	-0.607598	-0.627745	0.168182	0.614065	0.624189	-0.284198	-0.360918	-0.22336	-0.0294961	-0.204813	-0.116151	-0.470227	-0.173209	-0.173209	-0.129007	-0.129007
I-4_28512	-0.382316	-0.453761	-0.559654	-0.492318	0.151963	-0.15098	-0.213107	-0.792206	-0.79212	-0.790043	-0.148724	0.641694	0.545868	-0.34982	-0.437491	-0.297642	-0.124281	-0.285362	-0.219938	-0.501702	-0.28322	-0.28322	-0.162263	-0.162263
I-4_33611	-0.445665	-0.419554	-0.286002	-0.357412	0.274705	-0.0791676	-0.119709	-0.518555	-0.540483	-0.501242	-0.159157	0.580148	0.488932	-0.160408	-0.432555	-0.234228	0.0462779	-0.276933	-0.391285	-0.271173	-0.322445	-0.322445	-0.381613	-0.381613
I-4_34739	0.192086	0.322935	0.0877208	0.297293	-0.0930618	0.170062	0.202024	0.680577	0.690751	0.669191	0.180714	-0.468449	-0.408483	0.354232	0.321276	0.0155179	-0.0890027	0.0697997	0.250175	0.1821	0.265459	0.265459	0.205078	0.205078
I-4_41509	-0.487429	-0.280595	-0.34957	-0.253574	0.16679	-0.329049	-0.232943	-0.499024	-0.503347	-0.481723	-0.251589	0.366954	0.242052	-0.0104132	-0.108322	-0.145297	0.00488912	-0.0469469	0.0125877	-0.217157	-0.392276	-0.392276	-0.423265	-0.423265
I-4_56394	-0.226393	-0.415193	-0.445106	-0.350388	0.0853717	-0.081014	-0.0779858	-0.517335	-0.518627	-0.539771	0.182052	0.556922	0.554434	-0.150054	-0.270809	-0.15402	0.041209	-0.195265	-0.0336588	-0.349509	-0.042403	-0.042403	0.00639574	0.00639574
I-4_67155	-0.460836	-0.422199	-0.355004	-0.440785	0.214582	-0.0622119	-0.116759	-0.616179	-0.640123	-0.583847	-0.334649	0.622561	0.494086	-0.281336	-0.469157	-0.394537	-0.160058	-0.38811	-0.476799	-0.394169	-0.441716	-0.441716	-0.403168	-0.403168
I-4_75645	0.414051	-0.036611	0.242604	0.118025	-0.128313	0.29329	0.156975	0.366	0.31605	0.382189	0.143828	-0.204249	-0.146649	0.00184317	-0.102023	-0.0394406	0.0825868	-0.17354	-0.158165	-0.0565033	0.372216	0.372216	0.266852	0.266852
I-4_78763	-0.0877084	-0.138372	-0.0994765	-0.0690205	0.180123	0.175971	-0.0304998	-0.278979	-0.308884	-0.259377	-0.104552	0.314631	0.212557	0.0562983	-0.144018	-0.0707925	-0.0119885	-0.0645623	-0.0777733	-0.230192	-0.128211	-0.128211	-0.0488576	-0.0488576
I-4_83539	0.053642	-0.185823	-0.368812	-0.192506	-0.00261221	0.0678178	0.0524839	-0.272536	-0.266529	-0.296891	0.202485	0.349723	0.364472	-0.122119	-0.235881	-0.0909948	-0.000755716	-0.182369	-0.033646	-0.239645	0.26809	0.26809	0.370335	0.370335
I-4_89560	-0.309228	-0.390928	-0.60015	-0.533806	0.259333	-0.09291	-0.0792844	-0.631105	-0.647385	-0.604683	-0.311232	0.612616	0.523703	-0.395471	-0.534775	-0.391982	-0.225057	-0.495114	-0.488941	-0.501301	-0.234024	-0.234024	-0.140428	-0.140428
I-4_91512	-0.33263	-0.207855	-0.635079	-0.445137	0.157334	0.0126539	0.0821349	-0.535979	-0.501966	-0.543757	-0.179676	0.392456	0.317844	-0.37632	-0.466746	-0.330187	-0.201914	-0.329486	-0.353834	-0.355623	-0.208785	-0.208785	-0.00856673	-0.00856673
I-4_95521	-0.234319	-0.409674	-0.567452	-0.553773	0.000298411	-0.000958942	0.0783758	-0.628467	-0.62164	-0.636658	-0.0417533	0.614682	0.594958	-0.416586	-0.52945	-0.316976	-0.174071	-0.321567	-0.376588	-0.485895	-0.174761	-0.174761	-0.0512678	-0.0512678
I-4_107219	-0.0063377	-0.233289	0.10599	0.0624301	0.274099	0.115511	0.021261	-0.23624	-0.256235	-0.242484	0.142908	0.414877	0.381111	0.116358	-0.206417	0.125268	0.433544	-0.0953187	-0.141721	0.0125001	-0.000203776	-0.000203776	0.0326131	0.0326131
I-4_109284	-0.113507	-0.170405	-0.2187	-0.196843	0.251316	-0.0274855	-0.0607115	-0.398883	-0.383707	-0.406233	-0.0608578	0.423171	0.338727	-0.110364	-0.191244	-0.173412	0.0459057	-0.241303	-0.159254	-0.168987	-0.288199	-0.288199	-0.0464398	-0.0464398
I-4_112326	-0.344674	-0.155855	-0.238202	-0.185853	0.531286	-0.149042	-0.227866	-0.524144	-0.517591	-0.522666	-0.134218	0.432178	0.295262	0.0694729	-0.147042	-0.00986823	0.294644	-0.127388	-0.0415106	-0.0862594	-0.352653	-0.352653	-0.329685	-0.329685
I-4_123155	-0.391469	0.0415586	-0.21967	-0.214391	0.226688	0.0236878	-0.102975	-0.494003	-0.49334	-0.476687	-0.278053	0.299431	0.188349	-0.130598	-0.282676	-0.202868	0.0682764	-0.162803	-0.231276	-0.0923655	-0.102216	-0.102216	-0.0695789	-0.0695789
I-4_136398	-0.232658	-0.147871	0.0537555	0.0556993	0.0654131	-0.334602	-0.0814063	-0.12379	-0.174338	-0.0609738	-0.460839	0.153615	0.0867227	0.0303114	-0.128403	-0.041547	0.133976	-0.213467	-0.231406	0.041689	-0.176037	-0.176037	-0.133098	-0.133098
I-4_150276	-0.330019	-0.0604596	0.00271289	0.0612552	0.496218	-0.0484666	-0.106295	-0.36034	-0.373681	-0.337857	-0.240056	0.269449	0.168146	0.122643	-0.229844	0.162752	0.399126	0.0169199	-0.19101	0.0601107	-0.145189	-0.145189	-0.164433	-0.164433
I-4_166019	-0.301406	-0.155792	-0.224748	-0.19828	0.251759	-0.293686	-0.23411	-0.431943	-0.424833	-0.408071	-0.378118	0.266621	0.202584	-0.18351	-0.221452	-0.142443	-0.126008	-0.190421	-0.18567	-0.329322	-0.482902	-0.482902	-0.446723	-0.446723
I-4_177201	-0.245402	0.150687	0.162972	0.198243	0.467339	0.0104668	-0.157773	-0.356449	-0.337064	-0.367427	-0.0357457	0.259971	0.1808	0.181732	-0.0395634	0.253582	0.481	0.0930789	0.0785864	0.0287436	-0.429145	-0.429145	-0.41235	-0.41235
I-4_192608	0.00163043	-0.44528	-0.236039	-0.377013	0.143059	0.0735801	-0.0323657	-0.128719	-0.129713	-0.125703	-0.0490667	0.288366	0.281954	-0.289378	-0.344588	-0.453072	-0.460632	-0.523699	-0.285733	-0.3227	0.166266	0.166266	0.247488	0.247488

## Sheet: All animals corr>0.9
Protein peak / parameter	Cholesterol during fasting (includes LDL and VLDL)	LDL	VLDL
C4-1_11884	0.894267	0.842472	0.927152
C4-1_12637	0.881539	0.823139	0.907585
C4-1_20063	0.871767	0.815309	0.900527
C4-1_22339	0.967963	0.93741	0.976241
C4-1_6207	0.935488	0.902977	0.949309
C4-1_9887	0.937481	0.889116	0.961663
C4-2_34772	0.91246	0.901788	0.907196
C4-3_11796	0.918756	0.883604	0.938967
C4-3_28527	-0.883937	-0.908718	-0.849599
C4-4_28500	-0.915819	-0.922054	-0.900942
C4-4_34741	0.963222	0.962222	0.954685
C4-4_8209	0.958312	0.939098	0.953987
C4-4_8646	0.887249	0.900913	0.876295
C7-1_11887	0.892872	0.859747	0.916225
C7-1_12634	0.948994	0.926121	0.953829
C7-2_2653	0.944645	0.919501	0.952688
C7-2_4783	0.899514	0.91325	0.877823
C7-3_11810	0.883504	0.845721	0.906675
C7-3_14264	-0.858641	-0.91016	-0.806594
C7-3_28536	-0.861648	-0.900537	-0.812411
C7-4_11841	0.950603	0.937769	0.943604
C7-4_12585	0.903567	0.926133	0.872283
H-1_20118	0.880507	0.826454	0.919713
H-1_21997	0.889002	0.839617	0.927406
H-1_4171	0.912107	0.898612	0.896348
H-1_4268	0.930761	0.907976	0.924954
H-2_4159	0.906452	0.890176	0.902898
H-2_6952	0.932906	0.916706	0.937775
H-2_8534	0.908197	0.905248	0.900773
H-3_12001	0.896916	0.904095	0.888114
H-3_34193	0.940166	0.90208	0.957903
H-4_12006	0.901064	0.909191	0.878963
H-4_34404	0.874748	0.81963	0.90987
H-4_8193	0.921535	0.924872	0.892956
H-4_8208	0.917338	0.879484	0.927812
I-1_22366	0.938358	0.935737	0.923333
I-2_20121	0.90321	0.901886	0.889966
I-3_8207	0.91388	0.90757	0.894304
I-4_8199	0.952436	0.917895	0.958312

## Sheet: Control animals only
Protein peak / parameter	Body Weight (kg)	CRP (mg/L)	Glucose during fasting (mM)	Glucose postprandial (mM)	Glucose 3 hr postprandial (mM)	Insulin during fasting (ng/ml)	Insulin postprandial (ng/ml)	Cholesterol during fasting (includes LDL and VLDL)	LDL	VLDL	HDL	HDL / Cholesterol (%)	HDL / LDL (%)	Triglycerids (TG) during fasting (mmol/L)	TG postprandial (mmol/L)	Plasma TG	TG in Kidney (g/kg)	NEFA during fasting (mM)	NEFA postprandial (mM)	Plasma NEFA	Omental fat depot (g)	Omental fat depot per kg body fat	Retroperitoneal fat (g)	Retroperitoneal fat depot per kg body weight
C7-1_2015	-0.236266	-0.433509	-0.318731	0.268535	-0.133062	0.498483	0.0956494	-0.0199195	-0.0359999	-0.142948	0.531142	0.390861	0.506193	0.611675	-0.488073	-0.192299	-0.155639	-0.0455853	-0.173438	0.109744	0.517419	0.517419	0.332642	0.332642
C7-1_2039	0.0766536	-0.112844	-0.00300302	0.0805538	-0.00818513	0.176799	0.478073	0.345143	0.376568	0.261433	0.157932	-0.139474	0.00144763	0.482894	-0.432977	-0.244222	-0.269322	0.0808545	0.283684	0.043279	0.621286	0.621286	0.369555	0.369555
C7-1_2157	-0.24613	0.547249	-0.489586	-0.247079	-0.472882	0.142069	-0.1713	0.571852	0.38863	0.523624	0.560501	-0.141353	-0.0118798	-0.196123	-0.381442	-0.0612356	-0.197054	0.788501	0.201938	-0.303356	0.149727	0.149727	-0.137099	-0.137099
C7-1_2173	-0.263675	-0.286439	0.438313	-0.192482	0.380414	-0.256414	0.497821	-0.151883	0.0119146	-0.121712	-0.536417	-0.258491	-0.247772	0.0638441	-0.122383	0.126425	-0.0973158	-0.148179	0.0665869	-0.0145313	-0.15042	-0.15042	-0.292349	-0.292349
C7-1_2195	0.130463	-0.263399	0.179984	-0.330155	0.197046	-0.494943	0.559501	0.194875	0.25389	0.26084	-0.468751	-0.375773	-0.277629	0.0707562	-0.0187012	-0.438463	0.0549344	-0.226726	0.403484	0.240445	0.582666	0.582666	0.315829	0.315829
C7-1_2219	-0.0876216	-0.519384	0.0642425	-0.0908256	0.18246	-0.0646629	0.432004	-0.0163354	0.0657773	-0.0425529	-0.121343	-0.0140459	0.0723368	0.422393	-0.215935	-0.369452	-0.00373835	-0.257072	0.0679265	0.277156	0.54612	0.54612	0.310396	0.310396
C7-1_2241	-0.186575	-0.273238	-0.365615	-0.00268024	-0.249339	0.35749	0.40709	0.185647	0.249378	0.0203598	0.425873	0.102169	0.210306	0.384653	-0.402343	-0.303323	0.0348344	0.157948	-0.151797	0.345366	0.533534	0.533534	0.21993	0.21993
C7-1_2264	0.199042	-0.470984	-0.0601065	0.40264	0.0473897	0.374119	0.305122	-0.0647516	0.0132795	-0.172037	0.219011	0.253921	0.305707	0.63979	-0.230099	-0.219346	-0.0171322	-0.377812	-0.108464	0.333814	0.578146	0.578146	0.569583	0.569583
C7-1_2444	0.184613	-0.463481	0.202808	0.166524	0.203692	0.0167223	0.491278	-0.0416124	0.0678455	-0.072605	-0.172494	0.00213238	0.0673613	0.494833	-0.120278	-0.266304	-0.0917271	-0.410466	0.154111	0.235623	0.533107	0.533107	0.436247	0.436247
C7-1_2467	-0.0730719	-0.53395	-0.0180111	0.0909789	0.178298	0.0961287	0.384494	-0.0376004	0.0324248	-0.085153	0.000838952	0.0756727	0.161987	0.499436	-0.34673	-0.237046	0.0186774	-0.309128	-0.055334	0.291114	0.553271	0.553271	0.393654	0.393654
C7-1_2492	-0.245975	-0.659409	-0.0739838	0.232569	0.114061	0.251149	0.0827692	-0.241212	-0.242158	-0.275956	0.196415	0.402391	0.499875	0.62077	-0.348269	-0.2093	-0.171754	-0.3487	-0.0949133	0.0628644	0.472145	0.472145	0.336138	0.336138
C7-1_2653	0.381406	0.278475	0.243402	-0.577484	0.361977	-0.770046	0.479314	0.579431	0.599976	0.700334	-0.669148	-0.894017	-0.856225	-0.304134	-0.0169016	-0.284381	0.313836	0.0350706	0.460829	0.288635	0.422996	0.422996	0.296468	0.296468
C7-1_2820	0.690506	0.615889	-0.155656	0.342113	-0.242611	0.147718	-0.0719083	0.626157	0.460182	0.623211	0.322323	-0.213415	-0.129853	0.0601667	-0.133609	-0.0350215	-0.219953	0.194087	0.49436	-0.200472	0.481083	0.481083	0.601494	0.601494
C7-1_2902	0.19923	0.235435	0.737107	-0.30497	0.277021	-0.395254	0.439946	0.205256	0.324425	0.25673	-0.581459	-0.533257	-0.529251	0.0149852	0.252432	-0.130987	-0.466513	0.168921	0.678452	-0.330288	-0.118973	-0.118973	-0.259318	-0.259318
C7-1_2965	-0.258798	-0.281451	-0.040817	0.600103	-0.0295186	0.327341	0.139922	-0.379243	-0.349041	-0.386166	0.034068	0.354289	0.404764	0.0939686	-0.358015	0.644581	-0.20612	-0.351763	-0.219411	-0.251132	-0.233429	-0.233429	-0.130027	-0.130027
C7-1_3129	0.291167	-0.233576	0.398888	-0.139073	0.297771	-0.622654	-0.366804	-0.247192	-0.372718	-0.0129458	-0.509644	0.0713682	0.0646029	-0.015521	0.56813	-0.426344	-0.164691	-0.519416	0.537448	-0.24677	0.197227	0.197227	0.294002	0.294002
C7-1_3177	0.490305	0.526754	0.239943	-0.264074	-0.123561	-0.559805	0.3321	0.584845	0.503022	0.703497	-0.3775	-0.596371	-0.477757	-0.302018	0.202946	-0.278757	-0.337911	0.20548	0.959867	-0.327256	0.373253	0.373253	0.1831	0.1831
C7-1_3357	0.0134958	0.0584669	0.121773	-0.264073	-0.0581657	-0.596817	-0.315915	-0.237343	-0.339054	-0.0408128	-0.430422	0.0179529	-0.00933276	-0.560561	0.588825	-0.0853578	0.00215138	-0.184102	0.310538	-0.268815	-0.266118	-0.266118	-0.231631	-0.231631
C7-1_3731	-0.255491	0.0302577	-0.718375	-0.113302	-0.452405	-0.150601	0.302448	0.243652	0.160924	0.255625	0.124414	-0.101775	0.046786	-0.508104	-0.395441	0.122544	0.391043	0.0752064	-0.126147	0.24305	0.324072	0.324072	0.0672021	0.0672021
C7-1_391	-0.207598	0.0594583	-0.421012	0.625386	-0.3242	0.266163	-0.415676	-0.208927	-0.426779	-0.12696	0.333727	0.478935	0.5773	-0.20663	-0.341464	0.652905	-0.228608	-0.182994	-0.0728236	-0.538791	-0.169144	-0.169144	-0.00612358	-0.00612358
C7-1_4058	-0.378862	0.166864	-0.78164	0.0728997	-0.426339	0.0859179	0.0917724	0.260023	0.121904	0.256915	0.333287	-0.0213801	0.126163	-0.450387	-0.659629	0.432085	0.285848	0.205516	-0.262221	0.0362652	0.140977	0.140977	-0.0166439	-0.0166439
C7-1_4171	-0.162338	-0.0338356	-0.269347	0.155344	-0.196868	-0.268672	-0.0559785	-0.303601	-0.366167	-0.17488	-0.257693	0.129034	0.141707	-0.659747	0.074962	0.502264	0.263294	-0.338379	-0.161228	-0.0793628	-0.324112	-0.324112	-0.21349	-0.21349
C7-1_4245	-0.452044	-0.147685	-0.74036	-0.330118	-0.501494	0.0358043	0.0472431	0.00109692	-0.0133696	-0.0783499	0.350978	0.166814	0.208775	-0.36721	-0.0882422	-0.185672	0.512626	0.227121	-0.460951	0.457638	0.114383	0.114383	-0.164629	-0.164629
C7-1_4468	-0.00633421	0.186172	0.114764	0.0139926	0.202864	0.432813	-0.324993	0.128065	0.141757	0.0118326	0.386468	0.0208214	-0.0702004	0.419064	-0.159254	-0.0174221	-0.0858431	0.373956	-0.246533	-0.00938189	-0.162235	-0.162235	-0.0327026	-0.0327026
C7-1_4573	0.571861	0.671085	0.130299	-0.124256	-0.186207	-0.146373	0.150786	0.752616	0.648632	0.762189	0.070968	-0.493616	-0.393025	0.016988	0.0450997	-0.346169	-0.416336	0.462489	0.83162	-0.302796	0.458732	0.458732	0.322266	0.322266
C7-1_4622	0.59395	0.433234	0.583282	-0.337983	0.0929556	-0.406954	0.389486	0.479027	0.547136	0.507135	-0.413777	-0.606127	-0.598432	0.016717	0.43718	-0.474698	-0.359228	0.247163	0.840947	-0.14608	0.227173	0.227173	0.0983164	0.0983164
C7-1_4783	0.353673	0.791138	-0.113044	-0.164811	-0.343219	-0.217966	0.30523	0.858122	0.726119	0.884915	0.0560534	-0.614685	-0.451902	-0.306189	-0.217803	-0.0618045	-0.317201	0.579674	0.771516	-0.346376	0.386457	0.386457	0.152737	0.152737
C7-1_4994	-0.394578	-0.586944	-0.120666	0.485262	0.203561	0.0740445	-0.407909	-0.563681	-0.715882	-0.423757	0.00949081	0.587903	0.660473	0.191428	-0.356978	0.397192	-0.13873	-0.638133	-0.208808	-0.336182	-0.00148168	-0.00148168	0.149542	0.149542
C7-1_5005	-0.714847	-0.745048	0.0518697	0.076496	0.288367	0.0567948	-0.577769	-0.674728	-0.793521	-0.568073	0.0736188	0.675339	0.712316	0.396552	-0.177456	0.000219852	-0.296123	-0.372798	-0.205775	-0.389884	-0.112075	-0.112075	-0.146754	-0.146754
C7-1_6248	0.56762	0.723328	0.121277	-0.238146	-0.187609	-0.376293	0.344768	0.814406	0.726585	0.866886	-0.156695	-0.689103	-0.568753	-0.234646	0.0386097	-0.264034	-0.298135	0.427701	0.895479	-0.253137	0.44711	0.44711	0.262578	0.262578
C7-1_6433	-0.109235	-0.466139	0.171922	0.573283	0.0761505	0.103187	-0.428459	-0.664653	-0.765513	-0.540697	-0.0463152	0.675524	0.693456	0.221246	0.145341	0.24986	-0.426231	-0.634297	0.0727489	-0.515042	-0.169095	-0.169095	0.043054	0.043054
C7-1_6624	-0.337322	-0.646968	0.10476	0.342424	0.202344	-0.0222143	-0.596156	-0.714491	-0.863551	-0.553127	-0.0470728	0.714921	0.743741	0.26924	0.0684806	0.0752927	-0.327236	-0.635413	-0.0134671	-0.45866	-0.0762893	-0.0762893	0.0553802	0.0553802
C7-1_7396	-0.0244212	-0.371861	0.189001	0.635575	-0.0363241	0.210044	-0.279683	-0.568464	-0.636057	-0.492422	0.0259375	0.639045	0.67179	0.269279	0.147123	0.239295	-0.535892	-0.532784	0.163155	-0.538216	-0.135774	-0.135774	0.0348967	0.0348967
C7-1_7645	-0.0821714	-0.128452	0.43571	-0.133184	0.0792224	-0.412634	-0.0168534	-0.479878	-0.403098	-0.35894	-0.571787	0.0648749	-0.0154761	-0.364205	0.622689	0.0921493	-0.132572	-0.26927	0.176731	-0.251572	-0.552476	-0.552476	-0.499543	-0.499543
C7-1_7982	0.0246577	0.407204	0.27121	0.269536	0.119394	-0.0569493	-0.175523	-0.0939026	-0.13016	0.00329413	-0.257476	-0.117149	-0.167404	-0.367247	-0.00419319	0.738333	-0.216457	0.00752064	0.0820199	-0.527673	-0.666709	-0.666709	-0.389144	-0.389144
C7-1_8253	0.137109	0.0344404	0.801273	-0.286474	0.672943	-0.36747	0.0715943	-0.164595	0.00593062	-0.0964941	-0.700572	-0.405193	-0.575852	-0.00314022	0.35595	0.081161	0.0261711	-0.111306	0.0462546	0.00387125	-0.512185	-0.512185	-0.313026	-0.313026
C7-1_8267	0.10773	-0.0684913	0.835919	-0.380703	0.724687	-0.477706	-0.0184461	-0.232323	-0.0835099	-0.129749	-0.75908	-0.36025	-0.531986	0.0162262	0.450193	-0.0614135	0.027776	-0.179714	0.0918422	0.000954184	-0.460741	-0.460741	-0.283958	-0.283958
C7-1_8284	0.176762	0.0212587	0.881406	-0.348491	0.621251	-0.534357	0.0718921	-0.178125	-0.0399189	-0.058435	-0.809632	-0.400435	-0.53842	-0.0532776	0.511155	-0.0550065	-0.1267	-0.156195	0.305259	-0.143946	-0.441135	-0.441135	-0.310022	-0.310022
C7-1_8316	0.110692	0.0315334	0.587358	-0.136624	0.23433	-0.442247	0.268665	-0.279159	-0.122326	-0.185418	-0.735542	-0.254561	-0.354648	-0.361879	0.517605	0.206195	-0.0477208	-0.226702	0.199416	-0.118493	-0.542467	-0.542467	-0.443536	-0.443536
C7-1_8331	0.0419553	0.0730544	0.649028	-0.309358	0.228952	-0.495543	0.251471	-0.217748	-0.0644162	-0.126883	-0.729259	-0.308127	-0.400976	-0.33949	0.566075	0.0602239	-0.146386	-0.0689828	0.308986	-0.188491	-0.542052	-0.542052	-0.538264	-0.538264
C7-1_8929	0.340236	0.254507	0.254821	-0.132153	0.306928	0.0987264	0.014163	0.259361	0.357651	0.175954	-0.00830559	-0.332096	-0.454647	0.209862	0.0598709	-0.124465	0.189364	0.207518	-0.124629	0.29988	-0.0379746	-0.0379746	0.123439	0.123439
C7-1_8946	0.162409	0.182712	0.190395	-0.168388	0.295829	0.177438	-0.161647	0.191021	0.25238	0.102211	0.131717	-0.193099	-0.310936	0.287847	0.00558448	-0.164745	0.13576	0.276482	-0.200711	0.227794	-0.0702864	-0.0702864	0.0577831	0.0577831
C7-1_9054	0.258029	-0.182276	0.304283	0.0708392	0.517794	-0.0376941	-0.556562	-0.15213	-0.233236	-0.0724003	-0.05066	0.13783	0.0463429	0.432121	0.14033	-0.236112	0.00794389	-0.313264	-0.0230355	-0.00042396	0.120855	0.120855	0.414072	0.414072
C7-1_11887	-0.0878382	0.154383	-0.150108	0.167144	-0.256636	-0.172652	0.229858	-0.153487	-0.128753	-0.0912053	-0.275785	-0.0538713	-0.0437069	-0.660455	0.0491727	0.593119	0.150704	-0.143697	-0.0765913	-0.100324	-0.418289	-0.418289	-0.355425	-0.355425
C7-1_12634	-0.433029	0.272254	-0.466097	0.168516	-0.357297	0.169774	0.115414	0.0686649	0.0219556	0.0496315	0.187738	-0.0139998	0.0602286	-0.508964	-0.496191	0.732281	0.0850285	0.260517	-0.281428	-0.192651	-0.368793	-0.368793	-0.423869	-0.423869
C7-1_13820	-0.5171	0.0112528	-0.547144	0.20573	-0.394814	0.291821	0.161795	-0.0986815	-0.0944904	-0.1663	0.276761	0.176489	0.238343	-0.369318	-0.463869	0.617689	0.181001	0.139622	-0.474259	0.00341434	-0.301079	-0.301079	-0.386504	-0.386504
C7-1_14677	-0.485977	0.0422867	-0.596089	-0.136854	-0.510013	-0.077425	0.0523632	-0.00827996	-0.0896377	0.00742023	0.166322	0.107029	0.206882	-0.568492	-0.189105	0.21978	0.181302	0.191993	-0.164358	-0.0374654	-0.101117	-0.101117	-0.338991	-0.338991
C7-1_18906	0.307654	0.0848034	-0.623178	-0.133582	-0.483093	-0.112334	0.673319	0.481194	0.531917	0.390766	0.0981077	-0.315253	-0.215526	-0.321913	-0.116535	-0.292739	0.589672	0.0309222	-0.0389118	0.735914	0.693069	0.693069	0.45475	0.45475
C7-1_19817	0.133707	0.06801	-0.746267	-0.122289	-0.450673	-0.122553	0.542233	0.356527	0.390464	0.289939	0.0811944	-0.264158	-0.193885	-0.508851	-0.19956	-0.0470506	0.782408	-0.0128457	-0.301365	0.770551	0.473155	0.473155	0.316188	0.316188
C7-1_20000	0.0529618	0.0600521	-0.750285	-0.177073	-0.455303	-0.117272	0.525385	0.336315	0.376373	0.263208	0.0945723	-0.255015	-0.189771	-0.521863	-0.201032	-0.0493212	0.781315	0.0403744	-0.336739	0.762086	0.416948	0.416948	0.233942	0.233942
C7-1_22258	0.803197	0.396366	-0.0960993	-0.0746145	-0.126545	-0.552904	0.498077	0.663043	0.593599	0.764633	-0.363771	-0.635382	-0.522333	-0.349999	0.0780236	-0.275775	0.221435	-0.153106	0.656597	0.246156	0.762235	0.762235	0.713519	0.713519
C7-1_25582	-0.733354	-0.583753	-0.26368	0.376991	0.181187	0.558103	-0.469479	-0.540212	-0.600027	-0.581349	0.456422	0.683972	0.690095	0.451743	-0.597836	0.408551	-0.0364205	-0.200647	-0.715557	-0.124635	-0.219543	-0.219543	-0.126881	-0.126881
C7-1_27459	-0.247215	-0.113504	-0.258969	0.633286	-0.274954	0.396007	-0.00946884	-0.160479	-0.26288	-0.159711	0.319631	0.418509	0.558502	0.11396	-0.478718	0.526615	-0.415251	-0.15366	0.019186	-0.475371	0.00803059	0.00803059	0.00659702	0.00659702
C7-1_29061	-0.320479	-0.436242	-0.437685	0.571637	-0.196924	0.26832	-0.311919	-0.401756	-0.569228	-0.339728	0.318132	0.659309	0.773854	0.106961	-0.365453	0.336611	-0.118627	-0.456989	-0.207921	-0.256158	0.140836	0.140836	0.204813	0.204813
C7-1_34244	0.700885	0.0997972	0.0867856	0.723579	0.0468515	0.152509	-0.148038	0.0727082	-0.050648	0.140541	0.0593732	0.145968	0.187133	0.27511	-0.0166435	0.147237	-0.245648	-0.479777	0.343293	-0.220308	0.381904	0.381904	0.723621	0.723621
C7-1_37730	-0.443252	-0.410147	-0.451179	0.142053	-0.237152	0.128956	0.223043	-0.174232	-0.187918	-0.197273	0.16992	0.280891	0.401259	-0.0202015	-0.410967	0.14956	0.110359	-0.180817	-0.262939	0.113358	0.206765	0.206765	0.00625564	0.00625564
C7-1_44670	-0.350406	-0.332666	-0.51391	0.434126	-0.36527	0.505437	-0.333804	-0.165992	-0.341784	-0.207599	0.690581	0.681267	0.8261	0.381864	-0.416251	-0.00832717	-0.314137	-0.0634691	-0.10565	-0.27025	0.343049	0.343049	0.229709	0.229709
C7-1_54484	-0.759709	-0.131642	-0.44402	-0.0251658	-0.424589	0.486689	-0.0101935	-0.136905	-0.123394	-0.282709	0.56619	0.375668	0.438735	0.0318592	-0.376955	0.173904	-0.135034	0.446142	-0.402856	-0.115906	-0.249255	-0.249255	-0.535819	-0.535819
C7-1_64426	-0.36831	-0.459427	-0.62405	0.350699	-0.390884	0.329278	-0.350844	-0.341886	-0.496608	-0.347953	0.535048	0.725431	0.827084	0.125839	-0.222146	-0.00863834	0.00823388	-0.261677	-0.297948	-0.0361815	0.260299	0.260299	0.19695	0.19695
C7-1_69545	-0.042256	-0.326676	-0.450967	0.483548	-0.0800574	0.110673	0.21621	-0.251214	-0.237168	-0.238942	-0.0269021	0.209509	0.241611	-0.204599	-0.350358	0.521261	0.497783	-0.57258	-0.513921	0.370391	0.0917118	0.0917118	0.262161	0.262161
C7-1_73282	-0.123624	-0.276701	-0.653489	-0.0549205	-0.181593	-0.0293984	0.261848	-0.0493633	0.00611141	-0.0997294	0.0550582	0.0183195	0.0136255	-0.341385	-0.203648	0.0704289	0.873782	-0.249613	-0.670314	0.804938	0.220305	0.220305	0.202316	0.202316
C7-1_79932	0.0412923	0.252523	-0.666072	-0.457465	-0.60366	-0.12363	0.511815	0.475729	0.538601	0.353624	0.189733	-0.338396	-0.289732	-0.532655	0.0313948	-0.33607	0.62069	0.411827	-0.156049	0.687567	0.348969	0.348969	0.0203131	0.0203131
C7-1_90084	-0.545732	-0.567649	-0.283645	-0.00103518	-0.178197	0.355078	-0.453205	-0.380838	-0.471334	-0.435159	0.555048	0.718291	0.770686	0.480818	-0.0642971	-0.407864	-0.230937	0.00236691	-0.21834	-0.103297	0.182356	0.182356	-0.0182261	-0.0182261
C7-1_92386	-0.141692	0.0918693	-0.414611	0.0257819	0.0703299	0.13326	-0.590092	0.239057	-0.0104482	0.285118	0.454942	0.111914	0.176851	0.154888	-0.507695	-0.00953141	0.0840447	0.15116	-0.140294	-0.103212	0.313556	0.313556	0.368606	0.368606
C7-1_94809	-0.533855	-0.377036	-0.39668	-0.179678	-0.129438	0.200142	-0.29399	-0.0301449	-0.159818	-0.0657214	0.506444	0.379098	0.490029	0.366054	-0.356505	-0.395158	-0.110192	0.175066	-0.12775	-0.0334426	0.393196	0.393196	0.0971888	0.0971888
C7-1_96320	0.561019	0.285857	-0.163263	-0.226221	-0.0390145	-0.734334	-0.0258115	0.375294	0.202864	0.578627	-0.40743	-0.41896	-0.360484	-0.551035	0.256646	-0.263581	0.360497	-0.251109	0.476718	0.146464	0.501029	0.501029	0.549871	0.549871
C7-1_98951	-0.116123	-0.0956455	-0.491337	0.179694	-0.353338	0.331737	-0.0515174	0.277929	0.113969	0.21935	0.617929	0.264423	0.451527	0.37053	-0.483909	-0.268915	-0.260972	0.160997	0.162792	-0.117775	0.679807	0.679807	0.428892	0.428892
C7-1_103431	0.177559	-0.204947	-0.309249	0.31435	-0.441911	0.419077	-0.096927	0.0405013	-0.0461733	-0.0555286	0.6069	0.491274	0.595384	0.490803	0.0399181	-0.50414	-0.317754	-0.031366	0.203869	-0.0234541	0.616773	0.616773	0.477772	0.477772
C7-1_108488	0.003098	-0.252704	-0.35489	0.484236	-0.528427	0.479094	-0.387415	-0.309404	-0.425987	-0.366257	0.620274	0.786677	0.841832	0.285997	0.193987	-0.20543	-0.327458	-0.157435	0.00996442	-0.209993	0.199208	0.199208	0.202537	0.202537
C7-1_110921	-0.503408	-0.333376	-0.154887	0.0962484	-0.200286	0.202008	-0.68967	-0.414495	-0.607348	-0.361567	0.42726	0.71907	0.784155	0.250907	0.0467515	-0.172793	-0.49073	-0.00032421	0.0595283	-0.55762	-0.0578913	-0.0578913	-0.16246	-0.16246
C7-1_115760	-0.492676	-0.139197	-0.267952	0.157579	-0.367625	0.384225	-0.477133	-0.154547	-0.337506	-0.173462	0.618883	0.602107	0.723636	0.294151	-0.193049	-0.101325	-0.604167	0.253234	0.132254	-0.597962	0.0462343	0.0462343	-0.160549	-0.160549
C7-1_125748	-0.40564	-0.404108	-0.316015	0.71523	-0.164427	0.761257	-0.269809	-0.378468	-0.450807	-0.468662	0.64455	0.753197	0.829243	0.527241	-0.538768	0.393557	-0.342709	-0.180328	-0.383161	-0.289615	-0.00302982	-0.00302982	0.0644355	0.0644355
C7-1_146725	-0.103472	-0.165725	-0.624431	-0.241809	-0.292356	0.0508554	0.303085	0.0570516	0.164878	-0.0688634	0.180102	-0.0345225	-0.0696503	-0.290239	-0.0451746	-0.164165	0.841276	0.0245481	-0.646928	0.886009	0.19465	0.19465	0.0832928	0.0832928
C7-1_177381	-0.30868	-0.369328	-0.219194	0.509953	-0.331792	0.653424	-0.239023	-0.291785	-0.37003	-0.388192	0.664521	0.751223	0.854377	0.58481	-0.231618	-0.0403614	-0.572524	-0.0325688	-0.0256593	-0.38117	0.166084	0.166084	0.0602957	0.0602957
C7-1_191648	-0.638077	-0.305519	-0.497541	0.245208	-0.247887	0.463611	-0.509549	-0.215651	-0.409006	-0.23897	0.679611	0.651978	0.770518	0.301484	-0.509576	0.0975065	-0.282621	0.100351	-0.251794	-0.358573	0.0947084	0.0947084	-0.0350729	-0.0350729
C7-2_2016	0.174415	-0.498796	0.274169	0.510292	0.0359753	0.392764	-0.448116	-0.214103	-0.314874	-0.265544	0.476076	0.671041	0.599137	0.689113	0.207751	0.210526	-0.366239	-0.302286	0.0266342	-0.171551	-0.0733559	-0.0733559	0.267288	0.267288
C7-2_2219	0.244805	-0.538546	0.134754	0.361237	-0.117391	0.276959	-0.430357	-0.203452	-0.340181	-0.229183	0.479661	0.677915	0.603586	0.554026	0.374088	0.166652	-0.15746	-0.271267	0.010052	-0.105537	-0.0400965	-0.0400965	0.27093	0.27093
C7-2_2358	-0.286621	-0.173656	-0.388525	-0.317831	-0.200391	-0.215036	0.480364	0.256167	0.313134	0.173759	0.0723736	-0.190275	-0.145069	-0.386591	-0.13522	0.098206	0.465695	0.171895	-0.235794	0.447342	0.0327063	0.0327063	-0.171996	-0.171996
C7-2_2467	0.163656	-0.502298	0.170295	0.352259	-0.108581	0.285321	-0.48683	-0.222208	-0.367103	-0.239781	0.477465	0.682811	0.611549	0.532071	0.349081	0.210083	-0.256289	-0.206608	0.0395352	-0.207066	-0.132989	-0.132989	0.168869	0.168869
C7-2_2510	0.111836	-0.829753	0.124307	0.401609	-0.00691915	0.21047	-0.206659	-0.287553	-0.386551	-0.318668	0.420177	0.718012	0.653907	0.641284	0.181336	0.374454	0.0589196	-0.535176	-0.198115	0.0901882	0.00660107	0.00660107	0.340285	0.340285
C7-2_2653	0.11521	-0.138232	-0.272875	-0.485204	-0.542224	-0.128395	0.724049	0.579689	0.522427	0.523508	0.204009	-0.331533	-0.22616	-0.163166	-0.00229091	0.151599	0.274247	0.631943	0.21057	0.0995049	0.157123	0.157123	-0.159439	-0.159439
C7-2_2737	0.227891	-0.222023	0.420953	0.486513	-0.0178971	0.284338	0.400876	0.184037	0.249417	0.066502	0.184103	0.0640962	0.0781597	0.358248	-0.0318004	0.450453	-0.510645	-0.0339	0.307079	-0.143287	-0.142309	-0.142309	0.0065237	0.0065237
C7-2_2820	-0.541323	0.104395	-0.120542	-0.459747	0.287286	-0.210464	0.222937	0.0760317	0.20005	0.053036	-0.256428	-0.436241	-0.439996	-0.300855	-0.470493	0.0563626	0.435472	0.209522	-0.463735	0.322492	-0.169168	-0.169168	-0.334544	-0.334544
C7-2_2941	-0.130354	-0.204551	0.354612	-0.578254	0.11095	-0.66983	-0.224218	-0.324028	-0.324331	-0.18053	-0.405326	0.0352123	-0.0305914	-0.206182	0.710382	-0.38498	0.0456679	-0.149222	0.229793	-0.0527106	-0.214411	-0.214411	-0.283754	-0.283754
C7-2_3647	-0.264321	-0.385534	-0.113681	0.0327276	0.0294803	0.0547857	0.303909	-0.325088	-0.173436	-0.41977	0.00150935	0.292243	0.293195	0.207774	0.00177657	-0.249443	0.188319	-0.411673	-0.307088	0.415219	0.239663	0.239663	0.0924366	0.0924366
C7-2_3905	-0.874849	-0.144782	-0.149942	-0.103236	0.141544	0.292623	-0.618981	-0.430171	-0.490813	-0.437471	0.274813	0.466997	0.452787	0.224668	-0.401574	0.0777562	-0.195452	0.165558	-0.459415	-0.270127	-0.339205	-0.339205	-0.42396	-0.42396
C7-2_4783	0.322179	0.0660343	0.0557585	-0.359294	-0.410104	-0.243835	0.615988	0.687925	0.591412	0.70385	0.0395702	-0.490717	-0.367818	-0.170564	0.0638569	0.167487	-0.133544	0.634935	0.641123	-0.21778	0.111633	0.111633	-0.127107	-0.127107
C7-2_4998	-0.362344	-0.117799	0.301128	0.182861	0.349043	0.0130491	-0.438673	-0.709189	-0.701078	-0.586168	-0.272648	0.427085	0.420601	0.341	-0.0493519	-0.161516	-0.410349	-0.523711	-0.0133435	-0.372906	-0.0468014	-0.0468014	-0.0380512	-0.0380512
C7-2_6055	0.0505558	-0.162227	0.0899005	-0.287178	-0.109569	-0.418206	-0.228508	-0.523001	-0.593467	-0.330767	-0.344572	0.288205	0.283832	-0.0491925	0.605715	-0.407562	0.0337047	-0.362969	0.230616	-0.217946	0.105735	0.105735	-0.00227784	-0.00227784
C7-2_6195	0.442409	0.346858	0.697164	-0.0207231	0.24605	-0.238813	0.119568	0.0620461	0.201818	0.090179	-0.463899	-0.381271	-0.435923	-0.034374	0.497479	-0.341573	-0.455648	-0.0160933	0.576551	-0.164079	-0.111516	-0.111516	-0.056079	-0.056079
C7-2_6247	0.561368	0.0456022	0.242794	-0.444495	-0.244489	-0.494782	0.62814	0.682695	0.60979	0.746843	-0.180185	-0.591377	-0.481569	-0.0980935	0.289146	-0.183265	-0.092219	0.387615	0.826187	-0.0849265	0.371909	0.371909	0.139591	0.139591
C7-2_6432	-0.655121	0.000145494	0.338554	-0.130161	0.560272	-0.0387172	-0.562773	-0.814503	-0.753933	-0.669097	-0.457513	0.188792	0.0889267	0.114091	-0.220882	0.165615	-0.0122007	-0.291441	-0.510454	-0.318905	-0.572554	-0.572554	-0.458702	-0.458702
C7-2_6489	-0.0923662	-0.0466922	-0.816477	0.105043	-0.494854	0.164604	0.29071	0.305784	0.120027	0.323157	0.347431	0.012748	0.168242	-0.252238	-0.621447	0.53408	0.413713	0.195132	-0.219143	0.00736828	0.278256	0.278256	0.142117	0.142117
C7-2_6803	-0.386915	-0.202206	-0.626867	0.473149	-0.255522	0.444643	-0.270429	-0.234685	-0.292883	-0.334092	0.532032	0.627298	0.656287	-0.00475449	-0.287181	0.19763	0.042152	-0.207065	-0.444715	0.114791	0.0437309	0.0437309	0.0758429	0.0758429
C7-2_6955	0.44081	0.179573	0.282828	-0.103682	-0.165712	-0.0882843	0.755392	0.535843	0.64221	0.452503	-0.112788	-0.493956	-0.414566	0.0199942	0.153631	-0.226305	-0.309607	0.325434	0.628758	0.0248442	0.278807	0.278807	0.0512406	0.0512406
C7-2_7396	-0.202091	-0.116721	0.34348	0.308874	0.357009	0.114321	-0.459079	-0.666189	-0.657708	-0.567817	-0.201015	0.46123	0.441926	0.46268	-0.0123459	-0.192076	-0.455545	-0.565075	0.0213423	-0.347616	0.0261605	0.0261605	0.100765	0.100765
C7-2_7820	0.389724	-0.0214715	-0.536909	0.204532	-0.48661	-0.0468632	0.637602	0.432049	0.283594	0.49319	0.0783004	-0.209908	-0.0391697	-0.264483	-0.372729	0.511807	0.351484	-0.0127312	0.162238	0.0124208	0.443421	0.443421	0.362305	0.362305
C7-2_7836	0.0825398	-0.367837	-0.447184	-0.181497	-0.39176	-0.116632	0.541937	0.369193	0.180839	0.432086	0.188174	-0.084145	0.0817925	0.0746251	-0.415412	0.367223	0.407503	0.114578	0.0584531	0.0342069	0.481631	0.481631	0.274009	0.274009
C7-2_8335	0.549428	0.372324	0.0619052	0.130941	-0.134215	-0.109548	0.625339	0.588537	0.603173	0.591357	-0.177914	-0.563635	-0.435346	-0.150264	-0.128703	-0.0641597	-0.226605	0.154592	0.62238	-0.0558697	0.437	0.437	0.297134	0.297134
C7-2_8839	-0.159632	0.210605	0.0901106	0.270033	0.601725	0.193762	-0.163371	0.256756	0.379196	0.122255	0.0789898	-0.203154	-0.206531	0.278386	-0.562763	-0.400396	-0.215802	-0.141626	-0.13135	0.374244	0.357848	0.357848	0.395893	0.395893
C7-2_8939	-0.182329	0.322773	0.271493	0.282877	0.700672	0.223845	-0.258971	-0.0313951	0.275596	-0.243624	-0.0681074	-0.154748	-0.298826	0.0746589	-0.126466	-0.523955	-0.14248	-0.231345	-0.371361	0.577685	-0.0654123	-0.0654123	0.107822	0.107822
C7-2_9103	-0.301489	0.497184	-0.141438	-0.0722123	0.420722	0.149887	-0.35317	0.0383574	0.21739	-0.0868984	-0.0473955	-0.292665	-0.415618	-0.305801	-0.248046	-0.286752	0.274183	0.166741	-0.591234	0.449196	-0.234405	-0.234405	-0.141805	-0.141805
C7-2_10311	0.440898	0.18733	-0.0160828	0.662871	0.00189604	0.47078	0.0955365	0.303542	0.308154	0.192148	0.291892	0.041306	0.104097	0.381234	-0.266481	-0.125923	-0.434313	-0.124456	0.278772	0.002251	0.496846	0.496846	0.573731	0.573731
C7-2_11810	0.325076	0.183061	0.251052	-0.0806619	-0.153149	-0.331558	0.372499	0.219096	0.19434	0.328245	-0.349572	-0.430629	-0.409579	-0.440638	0.187344	0.517301	-0.0196749	0.181411	0.380845	-0.29851	-0.359674	-0.359674	-0.280556	-0.280556
C7-2_12470	0.5416	0.288249	0.405444	-0.238745	-0.0717703	-0.199804	0.557451	0.57917	0.641489	0.552456	-0.198927	-0.608667	-0.558271	-0.0011401	0.248497	-0.288156	-0.301959	0.413621	0.705679	-0.0688664	0.217227	0.217227	0.0502173	0.0502173
C7-2_12815	0.428835	0.377955	0.373847	-0.205858	-0.0914773	-0.43723	0.213332	0.0535549	0.0445469	0.221411	-0.548505	-0.396823	-0.350046	-0.30192	0.446154	-0.205701	-0.30413	0.071455	0.715615	-0.419855	0.0105738	0.0105738	-0.106417	-0.106417
C7-2_1311	-0.100447	0.175343	-0.655613	-0.0130312	-0.382024	-0.0567697	-0.246264	-0.0587317	-0.137338	-0.0430481	0.161187	0.180516	0.194885	-0.579831	0.161776	-0.111161	0.315361	0.0220552	-0.184689	0.131181	0.023758	0.023758	-0.0356455	-0.0356455
C7-2_13805	-0.00387033	0.195111	0.424904	0.0547054	0.258215	-0.22724	-0.357222	-0.576576	-0.593572	-0.356922	-0.560325	0.0998622	0.0937713	0.0293856	0.209889	-0.157319	-0.398749	-0.391111	0.295258	-0.554396	-0.124902	-0.124902	-0.0942297	-0.0942297
C7-2_14599	0.452409	0.115897	0.243917	-0.133352	-0.218689	-0.356148	0.132005	-0.19777	-0.315517	0.0513068	-0.48603	-0.101787	-0.0392659	-0.0972673	0.392321	0.0283897	-0.129565	-0.128022	0.567446	-0.562163	0.0738943	0.0738943	0.0113595	0.0113595
C7-2_16807	-0.0994759	0.187962	0.389526	0.166174	0.380822	0.0386603	-0.525158	-0.595313	-0.554179	-0.484438	-0.341722	0.243929	0.199452	0.269355	0.12851	-0.401202	-0.462926	-0.394651	0.105711	-0.365925	-0.0291391	-0.0291391	0.0182527	0.0182527
C7-2_19806	0.421314	-0.0226021	-0.66826	-0.235986	-0.621698	-0.133951	0.70868	0.483329	0.421222	0.459131	0.131227	-0.272222	-0.164987	-0.358985	0.0292948	-0.0073428	0.692826	0.20502	0.0162403	0.403755	0.529533	0.529533	0.296694	0.296694
C7-2_21262	-0.145297	0.506011	0.254087	-0.143555	0.164654	-0.087915	-0.217633	-0.391112	-0.331452	-0.260305	-0.500913	-0.119432	-0.102818	-0.10313	0.0804338	-0.425622	-0.425465	0.0212571	0.252054	-0.474602	-0.0800506	-0.0800506	-0.272919	-0.272919
C7-2_21776	-0.534054	0.0183602	0.245674	-0.281817	0.260231	-0.333398	-0.526766	-0.787885	-0.827944	-0.543249	-0.537707	0.215081	0.182555	-0.138271	0.103188	0.0225483	-0.114115	-0.262922	-0.102317	-0.526249	-0.450598	-0.450598	-0.48237	-0.48237
C7-2_23184	-0.0725699	0.22472	-0.191183	0.342264	0.140853	-0.0695316	-0.691697	-0.284502	-0.496201	-0.0610413	-0.141815	0.160968	0.176337	-0.270718	-0.297553	0.43861	0.000584126	-0.322322	-0.102817	-0.444074	-0.175449	-0.175449	0.0992878	0.0992878
C7-2_25218	-0.389641	-0.269064	-0.189338	0.135566	-0.226674	0.236868	-0.419845	-0.695837	-0.698001	-0.702686	0.18347	0.693022	0.594204	-0.0758861	0.319352	0.266679	0.0972646	-0.188267	-0.4841	-0.123769	-0.550578	-0.550578	-0.419927	-0.419927
C7-2_27661	0.411787	0.547274	-0.0998933	0.158765	-0.138476	-0.116994	0.133093	0.247345	0.101569	0.437594	-0.317717	-0.414124	-0.274681	-0.288287	-0.295598	0.186147	-0.175169	0.0858654	0.488955	-0.502948	0.257672	0.257672	0.200247	0.200247
C7-2_29044	0.302858	0.181734	0.0708504	0.210339	-0.0127069	-0.0960077	-0.31922	-0.503126	-0.604744	-0.271122	-0.402161	0.156734	0.14251	-0.0941646	0.202597	0.148298	0.0254597	-0.425209	0.0785794	-0.44879	-0.0714066	-0.0714066	0.107496	0.107496
C7-2_30470	0.269244	-0.024774	-0.186044	0.789668	0.186761	0.28337	-0.206298	0.1381	0.134142	0.0447078	0.290611	0.179364	0.145328	0.0437823	-0.256283	0.261246	0.0597787	-0.502341	-0.220953	0.344418	0.169805	0.169805	0.572044	0.572044
C7-2_34145	0.098897	0.151655	0.090795	-0.410657	-0.0016747	-0.0222375	-0.110376	0.489996	0.407264	0.462566	0.193086	-0.317565	-0.318902	0.109342	-0.0149762	-0.19159	-0.0598863	0.628627	0.200659	-0.0610835	0.0387159	0.0387159	-0.042881	-0.042881
C7-2_44703	-0.16563	-0.06815	0.222239	0.264095	0.45781	0.34414	-0.651291	-0.384678	-0.317592	-0.449382	0.130433	0.334507	0.171552	0.377242	-0.0285763	-0.0257525	-0.0155104	-0.256614	-0.509078	0.114788	-0.296215	-0.296215	0.0431745	0.0431745
C7-2_55341	-0.0249937	-0.364479	-0.16047	-0.0739015	-0.207495	-0.0497031	-0.0509276	-0.46963	-0.550661	-0.369323	-0.0231145	0.48165	0.528641	0.295408	0.217772	-0.297337	0.092506	-0.387751	0.0112867	-0.0926647	0.378059	0.378059	0.21347	0.21347
C7-2_58404	0.432514	-0.471137	-0.272657	0.023039	-0.510767	-0.255542	0.367356	-0.000549868	-0.142622	0.0814333	0.0889941	0.311185	0.420144	0.083708	0.409983	-0.148807	0.187454	-0.385653	0.38374	0.0702031	0.619733	0.619733	0.479132	0.479132
C7-2_67133	0.311739	0.271034	0.272103	-0.0815764	0.0642136	-0.0235529	0.461146	0.212074	0.264963	0.251124	-0.312263	-0.430781	-0.348201	0.192345	-0.161158	-0.196492	-0.229421	0.132033	0.406663	-0.183733	0.331314	0.331314	0.139434	0.139434
C7-2_69364	-0.068926	0.178899	-0.143197	-0.105696	0.0958722	0.0770925	0.174538	-0.206685	-0.184124	-0.116703	-0.311378	-0.179769	-0.137281	0.0689715	-0.437712	0.0425052	0.304438	-0.0687958	-0.288756	-0.0640844	0.172517	0.172517	0.051799	0.051799
C7-2_72935	-0.0486371	0.0950809	-0.128012	0.191056	0.270301	0.375293	-0.359079	-0.238586	-0.20953	-0.265492	0.068813	0.118289	0.0302372	0.24139	-0.324128	0.0536994	0.312588	-0.152969	-0.606168	0.1601	-0.0306638	-0.0306638	0.178229	0.178229
C7-2	0.318482	0.0303543	-0.314354	0.544467	-0.0401546	0.238166	-0.115387	0.259737	0.0322286	0.348397	0.226495	0.0243053	0.119193	0.140998	-0.630618	0.588729	0.0822115	-0.178047	-0.011786	-0.197517	0.314583	0.314583	0.552261	0.552261
C7-2_80411	0.357665	0.0253794	-0.192819	0.795174	0.0950221	0.356519	-0.134452	0.31935	0.28889	0.201116	0.400569	0.118814	0.112185	0.0957429	-0.290784	0.258494	-0.0534385	-0.325423	-0.0800476	0.280383	0.236793	0.236793	0.597008	0.597008
C7-2_89655	-0.208657	0.0194568	0.560429	0.210091	0.858605	-0.0361383	-0.46851	-0.557073	-0.364553	-0.536041	-0.436666	0.07372	-0.0727323	0.306982	-0.0504385	-0.278424	-0.102947	-0.66533	-0.341631	0.173862	-0.16187	-0.16187	0.111951	0.111951
C7-2_98179	-0.273404	0.0154571	-0.00858471	0.368535	0.389054	0.150398	-0.317505	0.0976431	0.0112515	0.125962	0.104053	-0.0340425	-0.0181241	0.0796247	-0.73777	0.587307	-0.0791695	-0.108	-0.254186	-0.120905	-0.165818	-0.165818	0.0889616	0.0889616
C7-2_101414	-0.175346	-0.425788	-0.0659655	0.47414	0.15682	0.409342	-0.450667	-0.504943	-0.619629	-0.457736	0.247553	0.640946	0.614848	0.579378	-0.358972	0.418641	0.030572	-0.495637	-0.451649	-0.169878	-0.0091914	-0.0091914	0.257929	0.257929
C7-2_106242	-0.132302	-0.311862	0.0362231	0.108846	0.142669	0.31529	-0.389975	0.162745	0.0167575	0.105264	0.527459	0.327836	0.361847	0.718491	-0.326648	-0.146221	-0.33507	0.0943425	0.0543515	-0.0950311	0.33002	0.33002	0.337055	0.337055
C7-2_108827	-0.12707	-6.54339e-05	-0.405453	-0.345295	-0.319189	0.0710453	-0.236147	-0.0112332	-0.298667	0.16534	0.146612	0.0762793	0.173392	0.0990747	-0.369848	0.263595	0.230361	0.401432	-0.086474	-0.490487	0.105183	0.105183	-0.0538517	-0.0538517
C7-2_112847	0.0861491	0.00928464	-0.284698	0.578755	0.205463	0.36816	-0.38892	-0.126682	-0.221127	-0.104853	0.196227	0.272296	0.28351	0.298535	-0.521251	0.150866	0.109076	-0.448233	-0.340659	0.0532822	0.329502	0.329502	0.573668	0.573668
C7-2_118867	0.387303	-0.00662189	0.037146	0.564939	0.0892792	0.207377	-0.470344	0.0023335	-0.163902	0.0723353	0.189885	0.231581	0.205671	0.205454	-0.0858156	0.366468	-0.120626	-0.296824	0.0485447	-0.223479	0.0188944	0.0188944	0.42267	0.42267
C7-2_124506	0.147984	-0.107911	-0.03887	0.15229	0.204018	0.0596091	-0.546832	-0.160527	-0.272243	-0.102326	0.126555	0.312925	0.293815	0.399671	0.0230886	-0.408982	-0.00949654	-0.367717	-0.0215945	0.0397114	0.428451	0.428451	0.543056	0.543056
C7-2_134339	-0.285418	0.791987	-0.0528851	-0.121204	0.224593	0.0573277	-0.354362	-0.396849	-0.33052	-0.261942	-0.530304	-0.296629	-0.322654	-0.42347	-0.285048	-0.0714811	-0.00483733	0.15913	-0.265401	-0.381271	-0.353436	-0.353436	-0.4171	-0.4171
C7-2_146360	-0.140707	0.506743	-0.0210897	-0.783046	0.102172	-0.456453	-0.108224	-0.0425128	-0.0413676	0.130681	-0.570763	-0.584851	-0.61778	-0.555098	0.0515529	-0.177332	0.445818	0.4198	-0.128962	-0.12151	-0.272766	-0.272766	-0.437484	-0.437484
C7-2_175512	0.202505	0.1352	-0.155103	0.569819	-0.0347042	0.574247	-0.409407	-0.266145	-0.229267	-0.367609	0.30355	0.414189	0.314859	0.179384	0.0933252	-0.01339	-0.0336659	-0.212272	-0.340844	0.0724663	-0.0718994	-0.0718994	0.207913	0.207913
C7-2_192432	-0.658624	-0.111239	0.361828	-0.189105	0.618968	-0.148107	-0.273552	-0.532281	-0.408443	-0.466339	-0.41682	-0.0173484	-0.120767	0.0250683	-0.28671	0.267041	0.133625	-0.23581	-0.547162	-0.0169461	-0.577845	-0.577845	-0.452216	-0.452216
C7-3_2017	0.0835244	-0.530279	-0.0879218	0.487469	-0.0596971	0.33947	-0.50891	-0.302598	-0.511081	-0.265417	0.474957	0.785901	0.801982	0.691127	-0.0360336	0.0896995	-0.204832	-0.466833	-0.0218263	-0.202895	0.314664	0.314664	0.512277	0.512277
C7-3_2119	0.122685	-0.0313735	-0.00859186	-0.468744	-0.269566	-0.207477	0.565887	0.694694	0.612768	0.67942	0.104882	-0.49828	-0.391189	-0.0675759	-0.145327	0.159212	0.0412535	0.659936	0.383503	-0.0506367	0.130042	0.130042	-0.118363	-0.118363
C7-3_2359	-0.415654	-0.272686	0.325119	0.130772	0.613004	0.0822452	-0.0105385	-0.16724	-0.00343551	-0.2555	-0.0860646	-0.0172814	-0.107653	0.275899	-0.422632	0.297109	0.104317	-0.292153	-0.52063	0.317174	-0.292756	-0.292756	-0.0836191	-0.0836191
C7-3_2504	-0.0505186	-0.653668	0.214812	0.164058	0.333698	0.0651355	-0.381452	-0.376718	-0.435958	-0.354074	0.159508	0.531536	0.459744	0.695528	0.0200298	-0.00798466	0.10773	-0.58499	-0.276691	0.146739	0.159375	0.159375	0.399845	0.399845
C7-3_2654	0.0613097	-0.157254	-0.0818328	-0.553547	-0.292195	-0.241126	0.538456	0.631337	0.529279	0.625694	0.138216	-0.412361	-0.306683	-0.0211388	-0.129517	0.121395	0.166088	0.613504	0.294064	0.0119597	0.183945	0.183945	-0.0893665	-0.0893665
C7-3_2738	-0.0057831	-0.37905	0.448768	0.568915	0.27258	0.357549	0.205595	-0.0769155	0.0199669	-0.191542	0.152278	0.228772	0.207376	0.578836	-0.253833	0.451234	-0.401744	-0.322185	-0.0247143	-0.023326	-0.129856	-0.129856	0.0998118	0.0998118
C7-3_2822	-0.52884	-0.311898	-0.0895533	-0.250158	0.00131306	0.246634	0.0469414	0.0475842	-0.00253639	-0.014933	0.325546	0.135351	0.188494	0.426239	-0.503759	0.153181	-0.0446647	0.361258	-0.242108	-0.0845251	-0.00276747	-0.00276747	-0.205291	-0.205291
C7-3_2935	-0.153445	0.0166853	0.233076	-0.685763	0.205136	-0.627787	-0.257593	-0.16998	-0.112999	-0.0840143	-0.393912	-0.173177	-0.268205	-0.330581	0.605623	-0.564337	0.226744	0.0115775	0.0471857	0.179702	-0.180375	-0.180375	-0.267426	-0.267426
C7-3_3650	-0.475822	-0.00807401	0.517601	0.294112	0.844055	0.195837	-0.269776	-0.510709	-0.232221	-0.600342	-0.297251	0.0558914	-0.0984242	0.282005	-0.308583	0.037893	-0.120889	-0.480737	-0.58567	0.241608	-0.432684	-0.432684	-0.165385	-0.165385
C7-3_3733	-0.3172	-0.133919	-0.145464	-0.610802	-0.297167	-0.431619	0.241485	0.107691	-0.0362958	0.251587	-0.136634	-0.183378	-0.0740348	-0.309087	-0.0676359	0.247952	0.138883	0.397173	0.192655	-0.308258	-0.118902	-0.118902	-0.422073	-0.422073
C7-3_3906	-0.95921	0.140242	0.127061	-0.161447	0.51362	0.181143	-0.620435	-0.630931	-0.467628	-0.675788	-0.12609	0.227152	0.117096	0.0297229	-0.256937	-0.218225	-0.172453	0.0130612	-0.619058	-0.0410736	-0.551768	-0.551768	-0.596915	-0.596915
C7-3_3931	-0.681155	-0.134491	0.164671	-0.59041	0.348985	-0.187482	-0.336596	-0.526175	-0.459409	-0.45363	-0.294711	0.0487016	-0.0527905	0.0117223	-0.0382429	-0.0461762	0.29908	0.0619876	-0.546784	-0.0131984	-0.483189	-0.483189	-0.546418	-0.546418
C7-3_4161	0.436723	0.291374	0.0590986	-0.307652	-0.100011	-0.541474	-0.050073	-0.158571	-0.266249	0.112003	-0.592094	-0.249584	-0.213756	-0.341538	0.418652	-0.276903	0.166745	-0.175644	0.415724	-0.303241	0.203853	0.203853	0.130989	0.130989
C7-3_4785	0.11071	-0.0546171	-0.0322063	-0.636448	-0.392218	-0.26856	0.579083	0.593207	0.511372	0.595691	0.0680758	-0.43905	-0.334035	-0.0963085	0.0548956	0.00299858	0.0724548	0.710146	0.423676	-0.0838403	0.135806	0.135806	-0.20767	-0.20767
C7-3_4997	-0.767827	0.0525617	0.254514	-0.242252	0.599644	-0.185128	-0.537317	-0.760168	-0.666973	-0.625181	-0.51806	0.0890653	-0.0069407	-0.0820626	-0.219586	0.0393457	0.077776	-0.288319	-0.542334	-0.166691	-0.548476	-0.548476	-0.496572	-0.496572
C7-3_5217	-0.448663	-0.321322	0.474764	-0.582579	0.511605	-0.312043	-0.161717	-0.359433	-0.255547	-0.317784	-0.323517	-0.0217557	-0.117525	0.315025	0.0992476	-0.300173	0.141093	-0.0951147	-0.256563	0.131617	-0.197493	-0.197493	-0.261406	-0.261406
C7-3_6210	0.397008	-0.0105067	0.551216	-0.397251	-0.0413571	-0.330719	0.481523	0.139069	0.32291	0.0785294	-0.297827	-0.313876	-0.378577	-0.0168496	0.789562	-0.483213	-0.117244	0.14684	0.467003	0.172973	-0.0425639	-0.0425639	-0.162461	-0.162461
C7-3_6418	-0.553679	0.00355173	0.285231	-0.566588	0.176318	-0.21196	-0.497685	-0.683052	-0.677518	-0.533833	-0.359233	0.213093	0.153417	0.063245	0.281914	-0.352327	-0.154046	0.0737558	-0.0892086	-0.421741	-0.385012	-0.385012	-0.568617	-0.568617
C7-3_6490	-0.58139	-0.16881	-0.42636	-0.375393	-0.0958852	-0.0427834	0.0857305	-0.0166761	-0.00995564	-0.0586654	0.126553	-0.00973644	-0.00663591	-0.268231	-0.316826	0.243142	0.509489	0.25075	-0.559384	0.25586	-0.220364	-0.220364	-0.363169	-0.363169
C7-3_6622	-0.742651	-0.125005	0.116006	-0.385845	0.337656	-0.247802	-0.524582	-0.773392	-0.756382	-0.618101	-0.388585	0.248613	0.170892	-0.0941852	-0.0132248	0.0203048	0.164203	-0.216902	-0.476841	-0.204653	-0.501478	-0.501478	-0.522003	-0.522003
C7-3_6959	0.67761	0.097922	0.0624367	-0.199457	-0.310221	-0.24067	0.820669	0.813153	0.822396	0.756013	-0.0143728	-0.621667	-0.537593	-0.149744	0.178391	-0.048509	0.0886895	0.382264	0.583389	0.205134	0.378004	0.378004	0.23611	0.23611
C7-3_7391	-0.369433	-0.332411	0.184011	0.528988	0.474803	0.102948	-0.49204	-0.640101	-0.594167	-0.613639	-0.0625974	0.535627	0.454959	0.239519	-0.154611	0.248498	-0.114324	-0.788974	-0.406806	0.0267618	-0.236595	-0.236595	0.0895546	0.0895546
C7-3_7827	-0.150031	-0.269702	-0.566142	-0.377566	-0.360313	-0.0660905	0.480223	0.266597	0.231517	0.211628	0.213225	-0.109623	-0.0510311	-0.188221	-0.229073	0.193039	0.702721	0.256377	-0.369064	0.407272	0.180432	0.180432	-0.0252745	-0.0252745
C7-3_8336_356680921726	0.860481	0.105529	0.00718943	0.198419	-0.2958	-0.160622	0.729948	0.668025	0.664901	0.637095	-0.0378628	-0.466556	-0.394812	-0.189901	0.184885	0.128945	0.106436	0.0202949	0.531412	0.204977	0.398397	0.398397	0.44764	0.44764
C7-3_8502	0.908951	0.0319695	0.0178418	0.33695	-0.22297	-0.123483	0.34255	0.662464	0.536081	0.676873	0.126446	-0.261537	-0.181076	0.0194595	0.161496	0.0550329	-0.0703273	-0.0877201	0.648451	0.0622362	0.543822	0.543822	0.685357	0.685357
C7-3_8545	0.93866	0.0396437	-0.0548921	0.265374	-0.33968	-0.142324	0.593769	0.689391	0.607053	0.684578	0.0722435	-0.348918	-0.259228	-0.0897341	0.188809	0.0988357	0.0708272	-0.0360258	0.604448	0.148012	0.537212	0.537212	0.613302	0.613302
C7-3_8650	0.909211	0.0804035	0.0474882	0.350264	-0.244773	-0.086111	0.45696	0.64008	0.580128	0.615644	0.0915814	-0.289371	-0.219727	-0.0230458	0.226991	0.00371194	-0.098504	-0.0718003	0.641014	0.116304	0.499772	0.499772	0.611286	0.611286
C7-3_8716	0.469307	0.172054	0.228319	0.503914	0.217729	0.130661	0.310805	0.484574	0.677929	0.271099	0.110687	-0.258938	-0.290849	0.0417548	0.0900322	-0.272927	-0.268097	-0.182131	0.259269	0.500601	0.274333	0.274333	0.437014	0.437014
C7-3_8836	0.190143	-0.14389	-0.287172	-0.114708	-0.274885	0.0459027	-0.154161	0.45178	0.221833	0.447561	0.499498	0.140673	0.257679	0.346705	-0.0506689	-0.422851	-0.175178	0.26097	0.412109	-0.0588523	0.681364	0.681364	0.482459	0.482459
C7-3_10321	-0.8338	0.033825	-0.100801	-0.177162	0.266747	0.260776	-0.599489	-0.650647	-0.647397	-0.597568	-0.0401673	0.323504	0.268953	0.133735	-0.423877	0.0933309	0.0356677	0.0651683	-0.666712	-0.269323	-0.440349	-0.440349	-0.48831	-0.48831
C7-3_11810	0.226644	-0.0560199	-0.362153	-0.475815	-0.546426	-0.132827	0.724641	0.686827	0.635406	0.612459	0.225858	-0.413616	-0.318091	-0.240578	0.008486	0.0803855	0.39682	0.641191	0.172643	0.234871	0.238858	0.238858	-0.0500248	-0.0500248
C7-3_12543	0.225424	0.310165	-0.0643435	-0.330483	-0.135064	0.044781	0.638757	0.701796	0.859936	0.506295	0.0921109	-0.63136	-0.617677	-0.172025	-0.025362	-0.297121	0.155954	0.634501	0.101022	0.438209	0.174263	0.174263	-0.0516903	-0.0516903
C7-3_12612	0.0570413	0.712378	0.308457	-0.124382	0.344461	0.0697811	0.257927	0.300611	0.605619	0.13986	-0.308664	-0.67411	-0.736325	-0.233032	-0.0171827	-0.533482	-0.214349	0.370019	0.0660869	0.275042	-0.0931065	-0.0931065	-0.208134	-0.208134
C7-3_13117	-0.431063	-0.132883	-0.591072	-0.344441	-0.436747	0.180377	-0.146543	0.0495727	-0.0410053	-0.030682	0.487358	0.243564	0.246184	-0.189067	-0.0458191	0.07949	0.336987	0.511584	-0.40566	0.0989006	-0.174781	-0.174781	-0.346197	-0.346197
C7-3_13785	-0.47421	-0.234274	-0.134008	0.0246227	-0.0307049	0.00390509	-0.545391	-0.759685	-0.933377	-0.542303	-0.112503	0.559879	0.571554	0.0642687	-0.13742	0.392663	0.0250243	-0.311132	-0.293599	-0.55161	-0.302634	-0.302634	-0.254214	-0.254214
C7-3_14264	-0.523375	0.0980341	0.0395548	-0.0462697	0.271933	-0.103553	-0.684054	-0.873202	-0.903806	-0.667219	-0.41394	0.34945	0.294469	-0.121208	-0.0225855	0.0241174	-0.00790711	-0.384423	-0.351746	-0.412265	-0.394769	-0.394769	-0.335858	-0.335858
C7-3_14653	-0.262127	-0.116773	-0.0209163	-0.838502	-0.202952	-0.310923	0.179262	0.126139	0.0180847	0.226293	-0.0865335	-0.220797	-0.148663	0.0196608	-0.00408828	-0.126616	0.150586	0.573034	0.147944	-0.23273	0.0250211	0.0250211	-0.355895	-0.355895
C7-3_16746	-0.283496	-0.316928	0.2397	0.105544	0.264037	0.0339591	-0.697852	-0.746385	-0.833501	-0.608384	-0.0715498	0.639822	0.592119	0.479752	0.135955	-0.165576	-0.260732	-0.51003	-0.0985803	-0.356568	-0.0522855	-0.0522855	0.0511344	0.0511344
C7-3_17204	0.0115763	0.461474	0.324643	0.304985	0.585584	0.13568	-0.0247269	0.0591803	0.407307	-0.150145	-0.202835	-0.321201	-0.455464	-0.135195	0.0345936	-0.485271	-0.17516	-0.192587	-0.188661	0.555269	-0.112917	-0.112917	0.0459701	0.0459701
C7-3_17383	0.210971	0.568467	0.331009	-0.111595	0.374703	-0.155748	0.454172	0.467098	0.751754	0.330725	-0.37516	-0.781538	-0.810588	-0.268556	-0.00930178	-0.501404	-0.114323	0.192522	0.212108	0.420247	0.106093	0.106093	0.00939575	0.00939575
C7-3_18013	-0.0596015	-0.0504863	0.329389	-0.157031	0.0503698	-0.331701	-0.435901	-0.526131	-0.533846	-0.396098	-0.296494	0.30068	0.236016	-0.0865915	0.689911	-0.365622	-0.277751	-0.27419	0.267304	-0.287615	-0.229306	-0.229306	-0.217809	-0.217809
C7-3_19810	-0.38012	-0.319544	-0.493634	-0.515799	-0.321733	-0.146237	0.198658	-0.108941	-0.139991	-0.107906	0.0999874	0.10438	0.117898	-0.221909	-0.0100664	0.0832287	0.666891	0.170885	-0.461835	0.27204	-0.0389251	-0.0389251	-0.257568	-0.257568
C7-3_20131	0.092448	-0.539217	-0.478044	-0.444131	-0.689543	-0.236967	0.476507	0.133452	-0.034455	0.180944	0.23995	0.183224	0.285919	-0.0541943	0.24896	0.103535	0.510037	0.156354	0.0758262	0.097124	0.320026	0.320026	0.0445921	0.0445921
C7-3_21261	-0.496595	0.475617	0.260873	-0.0754978	0.48631	0.00138873	-0.698437	-0.726614	-0.60243	-0.626515	-0.488233	0.0815206	-0.0222574	-0.140418	0.0339258	-0.374478	-0.259063	-0.16764	-0.270488	-0.299367	-0.440249	-0.440249	-0.423527	-0.423527
C7-3_22251	-0.178635	0.15944	0.0743656	-0.592781	-0.0824166	-0.359359	0.619557	0.10137	0.264503	0.0917334	-0.406313	-0.479743	-0.440457	-0.358263	0.121062	-0.263049	0.137596	0.317464	0.123916	0.130695	-0.0455807	-0.0455807	-0.42287	-0.42287
C7-3_23187	-0.596361	0.0294612	-0.421134	-0.105728	-0.194996	0.05025	-0.454268	-0.570391	-0.679947	-0.448422	-0.000141217	0.440667	0.482524	-0.199141	-0.126454	0.0149035	0.0076668	-0.034157	-0.27659	-0.365743	-0.167043	-0.167043	-0.340379	-0.340379
C7-3_27657	-0.435422	0.16037	-0.452001	0.215231	-0.145068	0.181897	-0.2516	-0.379205	-0.49841	-0.248877	-0.0460308	0.191776	0.238622	-0.356517	-0.531644	0.719726	0.170143	-0.0322212	-0.441999	-0.408133	-0.389744	-0.389744	-0.328563	-0.328563
C7-3_28536	-0.517432	0.343412	0.0435927	0.129853	0.400488	0.011716	-0.641181	-0.813788	-0.746942	-0.668674	-0.472692	0.19246	0.113656	-0.257198	-0.15642	0.0418476	-0.0351757	-0.388061	-0.457664	-0.295076	-0.476026	-0.476026	-0.354961	-0.354961
C7-3_33556	-0.35283	-0.47918	-0.334841	-0.094575	-0.146186	0.312703	0.129114	0.125344	0.0967965	-0.021868	0.535541	0.248774	0.251038	0.303739	-0.354323	0.284952	0.336181	0.219476	-0.502611	0.307512	0.00540114	0.00540114	-0.0404435	-0.0404435
C7-3_34768	0.288361	0.155363	0.0366952	-0.521578	-0.274288	-0.297539	0.738715	0.624966	0.608907	0.64118	-0.152436	-0.636242	-0.510355	-0.126978	-0.0191066	-0.144272	0.0308997	0.563042	0.529011	-0.0372914	0.327049	0.327049	-0.0360049	-0.0360049
C7-3_36059	0.58714	0.0884253	-0.047166	-0.0870347	-0.44082	-0.171727	0.7922	0.738528	0.655376	0.744347	0.0279256	-0.489073	-0.330867	-0.11009	-0.00721119	0.114575	-0.0868125	0.37605	0.695183	-0.0909065	0.435125	0.435125	0.224171	0.224171
C7-3_40247	0.501084	0.331921	-0.199875	0.608467	-0.154169	0.387894	0.469467	0.507392	0.556234	0.380893	0.184053	-0.28568	-0.221594	-0.0764957	-0.369253	0.301426	-0.0699781	0.0501444	0.111778	0.143565	0.257796	0.257796	0.369079	0.369079
C7-3_41500	-0.0624246	0.163477	0.0836001	-0.218777	-0.119816	-0.241178	-0.384052	-0.47364	-0.539072	-0.302977	-0.296502	0.220936	0.22636	-0.147814	0.48146	-0.416408	-0.259726	-0.0910469	0.300671	-0.44667	-0.0543648	-0.0543648	-0.201243	-0.201243
C7-3_48669	0.0268565	0.0819905	-0.00649746	0.177836	-0.151388	-0.0548345	-0.447866	-0.512771	-0.642318	-0.331986	-0.158086	0.411683	0.441343	-0.0397909	0.290779	-0.108372	-0.329557	-0.306539	0.266074	-0.541518	-0.00686473	-0.00686473	-0.00551422	-0.00551422
C7-3_56276	-0.18227	0.316587	-0.0595718	0.461704	0.167337	0.185113	-0.464327	-0.621529	-0.647121	-0.47234	-0.293507	0.255495	0.25018	-0.129742	-0.258652	0.262494	-0.174081	-0.425872	-0.216057	-0.444886	-0.237609	-0.237609	-0.074663	-0.074663
C7-3_63333	-0.17794	0.370389	0.431508	-0.126556	0.48235	-0.0956334	-0.343956	-0.530152	-0.417987	-0.40556	-0.583041	-0.0873496	-0.133506	0.12105	0.0304974	-0.485507	-0.297825	-0.220251	0.033331	-0.293667	-0.0732131	-0.0732131	-0.139244	-0.139244
C7-3_67127	0.104344	0.32675	0.107365	0.666767	0.225572	0.221662	-0.419646	-0.426846	-0.368013	-0.386766	-0.188412	0.210664	0.141164	-0.138486	0.018764	0.165687	-0.257111	-0.492989	-0.11111	-0.188882	-0.261916	-0.261916	0.0654612	0.0654612
C7-3_79567	0.130315	-0.205714	-0.23388	0.921773	0.0545048	0.430776	-0.223541	-0.13154	-0.181042	-0.194424	0.365128	0.505019	0.514802	0.250797	-0.31209	0.350191	-0.113427	-0.632839	-0.206512	0.111179	0.209046	0.209046	0.542317	0.542317
C7-3_83260	0.0940932	-0.10889	-0.225957	0.86283	0.01317	0.39555	-0.394765	-0.322594	-0.414384	-0.30477	0.246482	0.553697	0.552999	0.154964	-0.236217	0.41689	-0.122835	-0.613871	-0.213546	-0.116727	0.0469487	0.0469487	0.394057	0.394057
C7-3_8974	-0.687611	-0.0399094	0.0765207	-0.0029868	0.378952	0.0836845	-0.768769	-0.900604	-0.878037	-0.792859	-0.215907	0.493506	0.398872	0.101725	-0.08196	-0.0481308	-0.0523839	-0.366677	-0.538196	-0.257345	-0.431682	-0.431682	-0.347471	-0.347471
C7-3_103368	0.0466172	-0.335352	-0.257789	0.261409	-0.23523	-0.00896065	-0.318172	-0.314848	-0.408473	-0.296655	0.248202	0.629241	0.634653	0.0696501	0.396752	-0.254662	-0.0398034	-0.47556	0.0573786	0.0646508	0.262749	0.262749	0.302476	0.302476
C7-3_109200	0.0929868	-0.397635	-0.224628	0.579843	-0.272031	0.191877	-0.446338	-0.25111	-0.451999	-0.212014	0.437741	0.74154	0.757354	0.163444	0.171479	0.310988	-0.198917	-0.437309	0.0652098	-0.217133	0.0411769	0.0411769	0.286538	0.286538
C7-3_111737	-0.120642	-0.487176	-0.119398	0.294713	-0.192683	0.0312503	-0.425983	-0.510225	-0.639972	-0.449264	0.241278	0.789019	0.787039	0.197643	0.339871	0.0110532	-0.161459	-0.510139	0.0158032	-0.169242	0.0344773	0.0344773	0.129712	0.129712
C7-3_114239	-0.0342836	-0.32578	0.133842	-0.18298	-0.120499	-0.269973	-0.492814	-0.44085	-0.581859	-0.300538	-0.0099877	0.515288	0.496322	0.151337	0.618996	-0.343047	-0.199064	-0.253905	0.28038	-0.299043	0.0226539	0.0226539	-0.00433023	-0.00433023
C7-3_118652	-0.14898	-0.286718	-0.0155399	-0.00615159	-0.138356	-0.190777	-0.429183	-0.578872	-0.655965	-0.46913	-0.0402474	0.580071	0.552121	-0.024202	0.535635	-0.208005	-0.0997356	-0.404322	0.0673248	-0.191266	-0.0783762	-0.0783762	-0.0706463	-0.0706463
C7-3_123353	-0.0572157	-0.00375422	0.119675	-0.155164	0.0178717	-0.355017	-0.409367	-0.490267	-0.601191	-0.269821	-0.342781	0.2613	0.291998	-0.0196218	0.354426	-0.379213	-0.225484	-0.335805	0.325665	-0.416942	0.119499	0.119499	0.0146413	0.0146413
C7-3_133744	0.106343	-0.511022	-0.723424	-0.176536	-0.536561	-0.109025	0.200762	0.186317	-0.0277969	0.21405	0.411814	0.291147	0.398666	0.0276077	-0.0225327	0.00130525	0.616609	-0.079283	-0.112938	0.301492	0.608986	0.608986	0.443547	0.443547
C7-3_147019	-0.511661	-0.0806807	0.15322	-0.652934	0.0644331	-0.381026	-0.414126	-0.593158	-0.638924	-0.411241	-0.357497	0.187162	0.159267	-0.0670527	0.326564	-0.333236	-0.0108682	0.0458882	-0.0260649	-0.359751	-0.276731	-0.276731	-0.500144	-0.500144
C7-3_160796	0.106008	-0.594386	-0.176358	0.00148686	-0.142416	-0.059023	-0.362735	-0.0975822	-0.281931	-0.0728996	0.409397	0.587477	0.597317	0.445403	0.30364	-0.336392	0.0882681	-0.336716	0.0717542	0.139998	0.483455	0.483455	0.508827	0.508827
C7-3_180351	-0.114362	-0.117794	0.356047	-0.399283	0.048747	-0.583918	-0.327627	-0.183342	-0.278953	-0.0137796	-0.280621	0.0534971	0.04128	-0.190762	0.547332	-0.193301	-0.260394	-0.0298822	0.456198	-0.34257	-0.231933	-0.231933	-0.278184	-0.278184
C7-3_192795	0.420444	-0.100582	0.085194	0.11283	-0.154562	-0.217106	-0.153613	-0.136571	-0.333359	0.060988	-0.126462	0.22877	0.322743	0.231225	0.276597	-0.250493	-0.283679	-0.356378	0.600711	-0.416856	0.493848	0.493848	0.449662	0.449662
C7-4_2975	0.804438	-0.212273	0.215704	0.202929	-0.267119	-0.0833523	0.214029	-0.0186786	-0.114909	0.0825611	-0.0880071	0.103001	0.0971612	0.207239	0.514181	0.165041	0.0659485	-0.300535	0.386095	-0.159702	0.189807	0.189807	0.385052	0.385052
C7-4_3906	-0.678514	0.112695	-0.289206	-0.144821	0.0248909	0.239969	-0.547934	0.0272534	-0.0398014	-0.0460182	0.409094	0.188463	0.190352	-0.0504826	-0.343447	-0.0667759	-0.201353	0.461792	-0.267362	-0.114835	-0.239155	-0.239155	-0.353201	-0.353201
C7-4_4160	-0.656213	0.0891861	-0.151234	-0.507175	-0.10262	-0.0698425	-0.557479	-0.308554	-0.390602	-0.24316	0.0599481	0.201215	0.17307	-0.236839	0.0967987	-0.108236	-0.0637502	0.443649	-0.185956	-0.337044	-0.466915	-0.466915	-0.646169	-0.646169
C7-4_4577	0.470709	0.19695	0.327351	-0.607684	0.0693007	-0.56945	0.114485	0.261246	0.266642	0.365759	-0.42038	-0.521681	-0.55651	-0.177904	0.556719	-0.522411	0.189584	0.182187	0.429262	0.0827751	0.160159	0.160159	0.0755989	0.0755989
C7-4_4995	-0.624912	-0.186992	-0.0053421	-0.13476	0.22295	-0.186185	-0.664902	-0.772233	-0.862617	-0.580157	-0.237707	0.46216	0.433939	-0.0087759	-0.0345776	0.0434731	0.00724597	-0.376237	-0.307723	-0.343656	-0.296181	-0.296181	-0.279771	-0.279771
C7-4_6427	-0.467184	-0.229479	0.210204	0.0467478	0.252603	-0.0844658	-0.707084	-0.549925	-0.745563	-0.333134	-0.101353	0.43028	0.436241	0.230218	-0.20292	0.364286	-0.310914	-0.249213	-0.0354882	-0.652582	-0.334335	-0.334335	-0.204077	-0.204077
C7-4_6504	-0.146409	0.0524235	0.276151	0.33724	0.340082	-0.011041	-0.282569	-0.536921	-0.56967	-0.348548	-0.424741	0.0987119	0.0729237	-0.00163158	-0.294446	0.626403	-0.0943648	-0.447532	-0.182223	-0.468086	-0.426948	-0.426948	-0.149167	-0.149167
C7-4_6621	-0.453573	-0.275431	0.1573	-0.0206837	0.186868	-0.168656	-0.675271	-0.819034	-0.91451	-0.626116	-0.217102	0.571398	0.524762	0.103593	0.180334	0.058467	-0.134793	-0.467883	-0.15555	-0.420728	-0.325103	-0.325103	-0.232337	-0.232337
C7-4_7391	-0.463784	-0.411148	-0.0735243	-0.048059	0.00293371	-0.163224	-0.490339	-0.534503	-0.625046	-0.450608	0.0703073	0.605105	0.596509	0.0687385	0.21678	-0.123043	-0.094792	-0.366084	-0.093227	-0.130742	-0.0807378	-0.0807378	-0.107032	-0.107032
C7-4_8335	-0.103366	0.346993	-0.453194	-0.673628	-0.432921	-0.23758	0.40485	0.294679	0.327994	0.280603	-0.103697	-0.449198	-0.398356	-0.632934	0.110215	-0.250998	0.433317	0.63836	-0.0289582	0.164779	0.00837196	0.00837196	-0.385119	-0.385119
C7-4_8596	0.242686	0.475301	-0.114753	-0.260325	0.0678353	-0.447733	0.613131	0.58738	0.715356	0.57168	-0.404832	-0.839354	-0.773981	-0.626577	-0.118381	-0.256454	0.29411	0.158643	0.223925	0.420959	0.298004	0.298004	0.11179	0.11179
C7-4_8715	0.415798	0.224714	0.0605106	-0.218705	-0.115272	-0.250852	0.837755	0.755057	0.892995	0.633693	-0.115392	-0.712589	-0.649608	-0.281938	0.0719932	-0.232266	0.0777275	0.341036	0.418328	0.409193	0.32078	0.32078	0.117976	0.117976
C7-4_8834	-0.417844	0.390055	-0.31862	-0.702609	-0.111645	-0.266586	0.208687	0.223559	0.309137	0.195649	-0.174953	-0.487746	-0.459104	-0.595597	-0.0865292	-0.333952	0.306167	0.602241	-0.143268	0.195382	-0.0989654	-0.0989654	-0.485183	-0.485183
C7-4_10242	-0.574682	-0.266802	-0.0324373	0.326885	0.203686	0.212557	-0.567596	-0.770799	-0.834309	-0.670537	-0.000479761	0.649407	0.632694	0.249311	-0.286255	0.312203	-0.16225	-0.491893	-0.407692	-0.348295	-0.269266	-0.269266	-0.141764	-0.141764
C7-4_11841	0.705202	-0.169036	-0.0937825	-0.0693971	-0.637928	-0.0103014	0.584086	0.645011	0.445608	0.659891	0.314897	-0.131478	0.0188752	0.221851	0.181278	0.0786078	-0.124059	0.388286	0.730588	-0.2206	0.534841	0.534841	0.356374	0.356374
C7-4_12585	0.155338	0.194186	-0.264858	-0.152807	-0.290504	0.0178358	0.837459	0.617541	0.756066	0.444855	0.0848459	-0.499349	-0.414036	-0.272875	-0.139007	-0.14626	0.162106	0.414092	0.129296	0.422137	0.305045	0.305045	0.0103237	0.0103237
C7-4_13926	-0.626026	-0.270075	-0.445335	0.162545	-0.259926	0.397177	-0.146607	-0.188948	-0.23135	-0.300265	0.521269	0.54817	0.601379	0.114037	-0.311134	0.145819	-0.15502	0.104778	-0.315098	-0.0442282	-0.0691845	-0.0691845	-0.222931	-0.222931
C7-4_17194	0.355073	0.22736	-0.0441459	-0.156124	0.0325378	-0.331979	0.768125	0.659118	0.836607	0.542367	-0.210198	-0.713599	-0.675721	-0.40609	0.0108659	-0.275924	0.299663	0.0900319	0.201858	0.638083	0.365736	0.365736	0.231184	0.231184
C7-4_21268	-0.245693	0.187548	0.0753208	0.0404174	0.320472	-0.102783	-0.444613	-0.108697	-0.238731	0.0463531	-0.161139	0.0226678	0.123765	0.20021	-0.417061	-0.286389	-0.455085	-0.145389	0.285103	-0.420806	0.327158	0.327158	0.202826	0.202826
C7-4_23248	-0.39744	-0.0650307	-0.442638	0.659045	-0.0678128	0.487277	-0.361272	-0.392008	-0.445258	-0.4232	0.327108	0.578008	0.602848	0.0185085	-0.464697	0.428862	-0.109137	-0.337979	-0.444213	-0.127335	-0.118098	-0.118098	0.0245464	0.0245464
C7-4_27673	-0.370471	0.156824	-0.531523	-0.151473	-0.233411	0.165539	0.291357	0.467772	0.504831	0.298429	0.365739	-0.195712	-0.107596	-0.267906	-0.432468	-0.0957879	0.086296	0.513939	-0.151695	0.299629	0.160786	0.160786	-0.140953	-0.140953
C7-4_28555	-0.0874608	0.322727	-0.0539325	0.197285	0.208881	0.0369191	0.157151	0.265903	0.488953	0.071512	0.0201285	-0.226133	-0.230537	-0.242037	-0.0455657	-0.54121	-0.207363	-0.0526891	0.0463833	0.500546	0.212451	0.212451	0.114276	0.114276
C7-4_34792	0.233571	-0.124294	-0.190145	-0.325584	-0.325458	-0.198526	0.638337	0.852066	0.776286	0.766933	0.286993	-0.406004	-0.2647	-0.0115823	-0.11193	-0.138896	0.0437996	0.489458	0.469965	0.234505	0.528846	0.528846	0.229051	0.229051
C7-4_55321	0.243646	-0.160499	-0.146826	-0.179597	-0.292962	0.0270667	-0.279075	-0.173382	-0.232908	-0.181147	0.216271	0.359644	0.29316	0.119388	0.625166	-0.452255	0.187448	-0.0091798	-0.011766	0.110267	0.146659	0.146659	0.139602	0.139602
C7-4_64039	-0.0657616	0.283722	-0.0167647	0.507585	0.0817936	0.323647	0.337747	-0.0458719	0.160058	-0.169095	-0.103956	-0.154354	-0.185609	-0.28656	-0.310778	0.4862	-0.0285441	-0.0989734	-0.308156	0.128231	-0.374415	-0.374415	-0.219749	-0.219749
C7-4_67018	-0.0102431	-0.0465187	-0.463776	0.569269	-0.183926	0.332952	0.387802	0.0740822	0.168917	-0.0752208	0.239427	0.115452	0.145497	-0.208842	-0.344631	0.408237	0.241268	-0.259655	-0.374395	0.392077	0.0685574	0.0685574	0.161998	0.161998
C7-4_70964	0.43165	-0.164716	0.0819482	0.749679	0.0366728	0.491517	0.215572	0.301973	0.343266	0.129807	0.401314	0.104077	0.0767228	0.360306	-0.217869	0.47124	-0.11439	-0.201879	-0.064741	0.221062	0.0677507	0.0677507	0.421691	0.421691
C7-4_75400	0.24825	-0.0369913	0.65494	0.220071	0.588676	0.123218	-0.117184	-0.133149	0.0369775	-0.197928	-0.188048	-0.0655703	-0.202227	0.496398	0.110409	-0.169673	-0.154609	-0.331194	-0.0770436	0.184919	-0.0716522	-0.0716522	0.219543	0.219543
C7-4_77934	0.0530784	0.408337	0.308524	-0.430609	0.308067	-0.170701	0.0205986	-0.281248	-0.105828	-0.213823	-0.609211	-0.404186	-0.499071	-0.108557	0.192336	-0.407198	0.234281	0.0517477	-0.166555	0.0433161	-0.155541	-0.155541	-0.223237	-0.223237
C7-4_80194	-0.118117	0.592611	0.0859094	0.173251	0.244222	0.236441	-0.417402	-0.359815	-0.217235	-0.363458	-0.271089	-0.118899	-0.266335	-0.387397	0.00835061	0.176174	0.0464435	0.0608747	-0.450278	-0.108421	-0.681034	-0.681034	-0.427245	-0.427245
C7-4_83560	-0.25644	0.371147	-0.202112	0.0449319	0.0426654	-0.0432416	-0.480608	-0.647179	-0.715566	-0.420948	-0.435513	0.0983421	0.0697572	-0.443673	-0.143828	0.355207	0.219637	-0.202978	-0.377131	-0.45063	-0.444637	-0.444637	-0.331105	-0.331105
C7-4_85813	-0.261738	0.166217	-0.30081	0.436656	-0.0679808	0.609238	-0.491473	-0.528878	-0.586633	-0.500792	0.171505	0.438038	0.392234	0.0688167	-0.378766	0.521275	0.0368056	-0.05439	-0.595554	-0.361141	-0.405244	-0.405244	-0.199675	-0.199675
C7-4_87555	0.161035	-0.295548	-0.178671	0.436305	-0.137911	0.0382423	-0.375289	-0.268473	-0.51789	-0.0944082	0.11541	0.426259	0.433706	0.0213392	-0.0981621	0.774875	0.17518	-0.420109	-0.131696	-0.345692	-0.154867	-0.154867	0.209604	0.209604
C7-4_89816	0.0332789	-0.458585	0.152997	0.40711	0.2775	-0.0939993	-0.539933	-0.220515	-0.435693	-0.0737056	0.108292	0.46716	0.489676	0.440302	-0.14132	0.230996	-0.202847	-0.635639	0.122134	-0.233006	0.207141	0.207141	0.493926	0.493926
C7-4_92969	0.270438	-0.480162	0.21545	0.698418	0.294181	0.260349	-0.019658	-0.153453	-0.152189	-0.191768	0.158707	0.372197	0.33853	0.599651	-0.190884	0.344891	-0.0305355	-0.727802	-0.154327	0.177974	0.209976	0.209976	0.58975	0.58975
C7-4_95466	0.269028	-0.155916	0.417321	0.511745	0.246018	0.398251	0.088356	-0.362599	-0.203741	-0.442891	-0.0564647	0.26443	0.181399	0.572941	0.0871432	0.0150752	-0.205512	-0.478795	-0.121232	0.0549563	0.00824003	0.00824003	0.235185	0.235185
C7-4_97314	0.382231	-0.169257	0.134478	0.344606	-0.0729805	0.378852	-0.0252909	-0.320629	-0.277131	-0.367696	0.11749	0.405252	0.355288	0.539015	0.291471	-0.218114	-0.105048	-0.337253	-0.0171677	0.00463833	0.229911	0.229911	0.336212	0.336212
C7-4_102330	0.214641	-0.183336	0.116719	0.323829	-0.0681534	0.310485	-0.201826	-0.47795	-0.486142	-0.462444	0.075747	0.534764	0.511199	0.522781	0.2777	-0.260635	-0.240169	-0.400881	0.0498928	-0.177928	0.221547	0.221547	0.274094	0.274094
C7-4_105952	-0.385937	-0.373253	0.387344	0.503949	0.406215	0.277919	-0.451243	-0.678506	-0.533977	-0.768912	0.0842013	0.672453	0.550478	0.432155	0.154119	-0.0295737	-0.419658	-0.627113	-0.286134	0.0383683	-0.327138	-0.327138	-0.0755261	-0.0755261
C7-4_109364	-0.186359	-0.0742232	0.334607	0.122177	0.700164	-0.0199861	-0.493105	-0.366442	-0.253495	-0.373271	-0.183453	0.16467	0.0727742	0.421602	-0.0623995	-0.552496	-0.104589	-0.563757	-0.226714	0.262319	0.195243	0.195243	0.32993	0.32993
C7-4_113346	0.337536	-0.0857611	0.283422	0.104868	0.456	-0.466618	0.329544	0.487635	0.556484	0.479367	-0.256652	-0.496832	-0.48849	-0.0829074	-0.112804	-0.0269278	0.151703	-0.388204	0.229406	0.494631	0.331861	0.331861	0.501486	0.501486
C7-4_119227	0.406918	0.214394	0.14167	0.350263	-0.223505	0.117412	0.124336	0.227329	0.111392	0.301359	-0.00191722	-0.152021	-0.105871	-0.122184	-0.0620567	0.665058	-0.300955	0.186042	0.379138	-0.519397	-0.256504	-0.256504	-0.0700707	-0.0700707
C7-4_126278	0.109694	-0.218963	0.0535003	0.692813	0.263287	0.450553	-0.429474	-0.425081	-0.42545	-0.451355	0.183284	0.520272	0.430347	0.464984	-0.142958	0.254513	-0.00133071	-0.62036	-0.414136	0.0530982	-0.0211083	-0.0211083	0.389173	0.389173
C7-4_136697	0.393922	-0.41765	0.635152	0.0678591	0.316417	-0.202174	-0.145973	-0.212337	-0.265525	-0.099496	-0.193222	0.18421	0.138573	0.623592	0.348022	-0.125279	-0.197163	-0.496819	0.332763	-0.144456	0.189828	0.189828	0.393917	0.393917
C7-4_151983	-0.327343	0.29374	0.41258	0.13995	0.747603	0.0668629	0.0895224	-0.090817	0.198265	-0.181546	-0.414215	-0.432218	-0.529774	-0.0437409	-0.480877	0.123475	-0.00367261	-0.157956	-0.436013	0.286317	-0.371634	-0.371634	-0.21077	-0.21077
C7-4_167343	0.322585	-0.197708	0.14808	0.720285	-0.100422	0.532459	-0.235746	-0.262443	-0.3366	-0.279846	0.305548	0.522911	0.478545	0.457376	0.0451187	0.50723	-0.306576	-0.294945	-0.0242675	-0.326403	-0.168892	-0.168892	0.196353	0.196353
C7-4_176599	-0.00772529	0.381661	-0.18932	0.392316	-0.191031	0.192463	-0.252875	-0.445691	-0.461153	-0.356429	-0.15877	0.239833	0.253057	-0.314322	0.0572923	0.1284	-0.217811	-0.193011	-0.00406252	-0.409115	-0.203147	-0.203147	-0.156192	-0.156192
C7-4_190217	-0.418411	0.433387	0.408554	0.117303	0.755242	-0.0322946	-0.699079	-0.618718	-0.48505	-0.512399	-0.557197	-0.0714019	-0.210374	-0.139029	-0.189723	0.00354928	-0.139628	-0.330244	-0.406419	-0.198609	-0.578515	-0.578515	-0.316935	-0.316935
C4-1_2017	-0.141502	-0.454086	-0.20229	-0.255026	-0.216802	0.187796	-0.346433	-0.149495	-0.347368	-0.118406	0.434092	0.486887	0.497288	0.534216	0.0145494	-0.0903814	0.125829	0.147292	-0.1575	-0.141883	0.191208	0.191208	0.109003	0.109003
C4-1_2121	0.499181	0.297384	0.17581	-0.291779	-0.384673	-0.238892	0.457063	0.494014	0.402396	0.577753	-0.155727	-0.468146	-0.354004	-0.156596	0.251663	-0.0765142	-0.315171	0.526346	0.815977	-0.424339	0.169675	0.169675	-0.0699869	-0.0699869
C4-1_2220	-0.127284	-0.444346	-0.220461	-0.356617	-0.228854	0.136095	-0.196194	-0.0609086	-0.229496	-0.0481459	0.400778	0.375021	0.395358	0.50253	0.00593918	-0.162328	0.202446	0.204308	-0.149801	-0.041338	0.261471	0.261471	0.113586	0.113586
C4-1_3006	-0.0827886	-0.0735066	0.37441	-0.161016	0.169303	-0.316602	-0.531317	-0.62777	-0.717946	-0.398259	-0.395228	0.312889	0.290766	0.149793	0.417717	-0.297846	-0.307286	-0.360258	0.277712	-0.512082	-0.0817476	-0.0817476	-0.0859471	-0.0859471
C4-1_3198	0.022164	0.347812	0.213307	0.422973	0.106	0.164819	0.107754	-0.0933804	0.00619881	-0.0904844	-0.242671	-0.18908	-0.222133	-0.307249	-0.179155	0.627495	-0.217265	-0.0219862	-0.0517823	-0.265859	-0.564261	-0.564261	-0.336498	-0.336498
C4-1_3278	-0.0824672	0.440042	0.201281	0.392456	0.217178	0.144767	0.0762393	-0.162737	-0.0202496	-0.156906	-0.346372	-0.249279	-0.291383	-0.368672	-0.26065	0.551916	-0.171529	-0.0631408	-0.155571	-0.21102	-0.577492	-0.577492	-0.370423	-0.370423
C4-1_3662	-0.015795	0.649821	0.308724	0.166103	0.292073	0.0291724	0.254586	0.0738636	0.28926	0.0451017	-0.469654	-0.578485	-0.610611	-0.436757	-0.225916	0.234852	-0.223455	0.152984	0.0158133	-0.103809	-0.457871	-0.457871	-0.389745	-0.389745
C4-1_3922	-0.40143	-0.473605	0.186185	-0.463668	0.160998	-0.125738	-0.341596	-0.490628	-0.557143	-0.387948	-0.0633421	0.323173	0.253906	0.370682	0.0992019	0.031775	0.22934	-0.0589044	-0.33632	-0.133872	-0.242322	-0.242322	-0.248614	-0.248614
C4-1_4030	0.0506231	0.497707	0.423592	0.140314	0.183749	-0.0960182	0.138974	-0.0907641	0.0157413	-0.00846348	-0.525595	-0.398382	-0.407055	-0.352787	-0.0366712	0.326946	-0.367436	0.061044	0.247343	-0.423515	-0.488122	-0.488122	-0.410398	-0.410398
C4-1_4075	-0.0824199	-0.0661823	0.632555	-0.128562	0.303594	-0.352213	-0.3946	-0.665664	-0.635402	-0.484719	-0.531896	0.211936	0.134931	0.0943671	0.548242	-0.225692	-0.366333	-0.401817	0.260446	-0.425457	-0.326992	-0.326992	-0.254788	-0.254788
C4-1_4160	0.279625	-0.336086	0.0209105	-0.719262	-0.333472	-0.715238	0.0742298	0.0882691	-0.127	0.304505	-0.191737	-0.0628997	-0.0101944	-0.122913	0.611522	-0.225416	0.306203	0.0827966	0.481395	-0.14921	0.242554	0.242554	0.057413	0.057413
C4-1_4272	0.40685	-0.0926741	0.475641	-0.39059	-0.0782496	-0.538207	-0.00395921	0.116826	-0.0128555	0.287147	-0.263223	-0.121871	-0.0777677	0.112209	0.61968	-0.389803	-0.353755	0.0503523	0.844012	-0.381776	0.21148	0.21148	0.0902638	0.0902638
C4-1_4461	-0.252485	0.388968	0.484497	0.118206	0.701469	0.0110391	-0.232054	-0.102069	0.227501	-0.258565	-0.295683	-0.301618	-0.484388	-0.219895	0.0690474	-0.252591	-0.161904	-0.103181	-0.310384	0.397313	-0.526372	-0.526372	-0.297685	-0.297685
C4-1_4559	0.0103823	0.40919	0.310607	0.280229	0.166638	0.0199523	0.239227	-0.068596	0.113659	-0.0869335	-0.388165	-0.329051	-0.371724	-0.405085	-0.040954	0.398432	-0.225775	-0.0146449	0.0252687	-0.140975	-0.541468	-0.541468	-0.397811	-0.397811
C4-1_4645	-0.229644	0.561727	0.213401	0.237538	0.501764	-0.0561064	0.0796206	-0.119539	0.156547	-0.167408	-0.517549	-0.449551	-0.52148	-0.524284	-0.249417	0.0941831	-0.0555554	-0.180731	-0.25658	0.186646	-0.433738	-0.433738	-0.304455	-0.304455
C4-1_4900	0.130301	0.644832	0.346867	0.171538	0.237031	-0.0246903	0.303867	0.192952	0.384662	0.166183	-0.44247	-0.608638	-0.621369	-0.412557	-0.127303	0.145052	-0.309245	0.168314	0.211191	-0.118356	-0.336972	-0.336972	-0.288307	-0.288307
C4-1_4988	0.141757	0.111997	0.532134	0.131745	0.082488	0.0768676	0.416482	-0.00305669	0.11994	-0.0131759	-0.279115	-0.255098	-0.267525	0.0688414	0.00785651	0.402586	-0.3534	0.111391	0.233278	-0.303769	-0.390427	-0.390427	-0.327262	-0.327262
C4-1_5614	0.13259	-0.229794	-0.295338	-0.24755	-0.524237	-0.106788	0.0348969	0.0547683	-0.255658	0.238287	0.167352	0.23458	0.414647	0.245759	-0.0174707	-0.0586264	-0.105712	0.166241	0.482047	-0.527978	0.524737	0.524737	0.21556	0.21556
C4-1_6207	0.586405	-0.107354	0.552354	-0.120612	-0.119734	-0.180824	0.306683	0.271916	0.27741	0.265358	-0.0527642	-0.121157	-0.106237	0.327171	0.616476	-0.382034	-0.457341	0.107325	0.789467	-0.154644	0.241863	0.241863	0.166726	0.166726
C4-1_6431	-0.202379	-0.376147	0.588207	-0.0573961	0.446081	-0.219117	-0.552495	-0.66652	-0.665241	-0.543435	-0.264955	0.447005	0.359744	0.472328	0.384297	-0.315546	-0.318585	-0.546619	0.0769408	-0.227083	-0.119192	-0.119192	-0.00219086	-0.00219086
C4-1_6802	-0.562447	-0.124123	-0.469395	-0.260778	-0.382473	0.266048	-0.0710469	0.0718291	-0.0130659	-0.0137855	0.485777	0.208782	0.239534	-0.114516	-0.257157	0.297869	0.114251	0.59689	-0.345665	-0.0841113	-0.301843	-0.301843	-0.485837	-0.485837
C4-1_6955	0.0786707	-0.251022	-0.430357	-0.561199	-0.474138	-0.300562	0.689477	0.344193	0.329963	0.315283	0.0559066	-0.234671	-0.159102	-0.260279	0.125854	-0.0798498	0.640999	0.277391	-0.0309561	0.406735	0.317885	0.317885	-0.00199684	-0.00199684
C4-1_7396	-0.32654	-0.552196	0.529502	-0.135623	0.327712	-0.184937	-0.400945	-0.690463	-0.686587	-0.593877	-0.17791	0.530455	0.458088	0.52268	0.361877	-0.208021	-0.262381	-0.480348	0.00629181	-0.208164	-0.160332	-0.160332	-0.114567	-0.114567
C4-1_7616	-0.317018	0.432304	0.29863	-0.435544	0.259823	-0.430822	-0.314842	-0.587555	-0.466872	-0.41927	-0.737603	-0.182831	-0.264117	-0.497875	0.386851	-0.335204	-0.0381051	-0.0606157	-0.0207655	-0.269806	-0.491771	-0.491771	-0.584397	-0.584397
C4-1_8237	-0.205977	0.508373	0.394539	0.0975461	0.785308	0.0172058	-0.120802	-0.0151914	0.340375	-0.175175	-0.369695	-0.445182	-0.587734	-0.155806	-0.1256	-0.49922	-0.10113	-0.150604	-0.307626	0.521124	-0.20039	-0.20039	-0.0787471	-0.0787471
C4-1_8333	0.470399	-0.0986514	-0.548128	-0.31309	-0.506084	-0.308156	0.744456	0.664045	0.551369	0.678674	0.0904135	-0.401881	-0.258591	-0.270479	-0.0591963	-0.0285543	0.628305	0.194201	0.211336	0.382859	0.682811	0.682811	0.434334	0.434334
C4-1_8545	0.368799	-0.0990469	-0.527278	-0.184994	-0.360531	-0.163532	0.709776	0.718645	0.688474	0.626987	0.22223	-0.367562	-0.251069	-0.173099	-0.142532	-0.168819	0.539138	0.163374	0.102087	0.593896	0.714146	0.714146	0.489713	0.489713
C4-1_8713	0.468884	-0.248326	-0.656546	0.0195774	-0.471197	0.0163071	0.563817	0.599172	0.480417	0.530778	0.397124	-0.0981455	0.0190026	0.00674426	-0.17839	0.00563669	0.601441	0.0236977	-0.000743173	0.510263	0.776141	0.776141	0.660211	0.660211
C4-1_8932	-0.213624	0.370787	0.256679	0.26627	0.6855	0.184588	-0.178427	0.0585405	0.379461	-0.166937	-0.0795	-0.244967	-0.377599	-0.035461	-0.161704	-0.477003	-0.157028	-0.161946	-0.337969	0.595739	-0.106593	-0.106593	0.0439333	0.0439333
C4-1_9887	0.51654	-0.102759	0.0820991	-0.26455	-0.416339	-0.417363	0.309275	0.535773	0.284609	0.684614	0.0246494	-0.20858	-0.0396265	0.0469532	0.252226	-0.0952384	-0.298159	0.269892	0.965885	-0.413604	0.495001	0.495001	0.270632	0.270632
C4-1_10706	0.0720735	0.0969468	-0.169266	-0.193287	-0.0830194	-0.199394	-0.0560172	0.549873	0.530794	0.447193	0.268319	-0.219664	-0.225945	-0.316928	0.194169	-0.300185	0.0505056	0.322774	0.178756	0.347173	0.106502	0.106502	0.0696615	0.0696615
C4-1_11884	0.18823	0.0870507	0.493343	-0.239467	-0.0369369	-0.222105	0.268406	0.369266	0.290896	0.451977	-0.158255	-0.375288	-0.293363	0.104871	0.0400233	0.137265	-0.524379	0.433678	0.717484	-0.523814	-0.0735985	-0.0735985	-0.201055	-0.201055
C4-1_12637	0.494872	-0.25597	-0.651825	-0.0330614	-0.502491	-0.187163	0.423953	0.632277	0.391667	0.671338	0.342171	-0.0838187	0.0909208	-0.0300521	-0.164085	-0.0261997	0.459264	-0.0128198	0.28008	0.278517	0.902501	0.902501	0.743307	0.743307
C4-1_13820	0.296698	-0.638833	-0.435183	0.137449	-0.387206	0.0520236	0.0231467	0.0966332	-0.156834	0.136849	0.490509	0.514734	0.622842	0.490084	-0.00227187	-0.059408	0.235414	-0.321388	0.112147	0.109616	0.770159	0.770159	0.72512	0.72512
C4-1_14668	-0.126607	-0.44255	-0.357289	-0.0173918	-0.409487	0.00492577	-0.170986	-0.403193	-0.629119	-0.259871	0.188045	0.624521	0.726614	0.253823	0.0621839	0.00691152	0.0251766	-0.251494	0.0611243	-0.334565	0.32194	0.32194	0.155888	0.155888
C4-1_17280	0.663914	-0.346822	-0.515327	0.259631	-0.436492	-0.061878	0.261979	0.535982	0.256361	0.591968	0.40666	0.0981127	0.250041	0.179028	-0.129997	0.11942	0.319928	-0.223594	0.323871	0.164238	0.886466	0.886466	0.910895	0.910895
C4-1_19799	0.543037	-0.317873	-0.276189	0.00458335	-0.605637	-0.0861025	-0.129853	0.263982	-0.04229	0.34585	0.448965	0.355614	0.438207	0.151247	0.46551	-0.0869453	-0.0358625	0.0625762	0.534123	-0.213945	0.458061	0.458061	0.440942	0.440942
C4-1_20063	0.559464	-0.312617	-0.321096	-0.0213565	-0.642824	-0.121348	-0.0618324	0.348392	0.0192275	0.440675	0.453782	0.2997	0.409697	0.127543	0.403593	-0.065664	-0.0251642	0.101922	0.589666	-0.22591	0.527193	0.527193	0.472408	0.472408
C4-1_22339	0.282999	-0.262289	-0.332406	-0.325147	-0.619701	-0.208563	0.0295812	0.524383	0.222109	0.579777	0.468971	0.0981527	0.222219	0.00267	0.274437	-0.0859753	-0.0204748	0.441329	0.561978	-0.188445	0.400957	0.400957	0.200547	0.200547
C4-1_23242	0.320385	-0.411618	-0.393108	0.091108	-0.465692	0.0777599	-0.294945	0.246814	-0.0483254	0.264285	0.639069	0.478673	0.540049	0.27921	0.222006	-0.0665765	0.0375982	0.0219329	0.244123	-0.0441654	0.465594	0.465594	0.499418	0.499418
C4-1_25482	-0.339194	-0.359605	-0.0319534	0.280625	0.162879	0.50927	-0.632277	-0.463922	-0.504742	-0.536789	0.450369	0.734512	0.672611	0.691437	-0.117635	-0.173721	-0.204491	-0.248147	-0.390359	-0.0338066	0.0524485	0.0524485	0.159375	0.159375
C4-1_27665	0.39883	-0.606171	-0.487104	0.209813	-0.501268	0.0783543	0.0864521	0.209484	-0.0975589	0.26803	0.540817	0.480149	0.62126	0.452447	-0.0605866	0.101534	0.193432	-0.249626	0.219224	-0.00320943	0.78617	0.78617	0.752209	0.752209
C4-1_28554	0.370224	-0.610754	-0.443184	0.261967	-0.435801	0.060129	0.0679139	0.126701	-0.173119	0.207643	0.466208	0.496347	0.637317	0.459865	-0.0991449	0.144161	0.172285	-0.351186	0.203665	-0.0383885	0.764662	0.764662	0.755101	0.755101
C4-1_29004	0.321553	-0.64649	-0.404788	0.2403	-0.445819	0.0807298	-0.0121096	0.0115577	-0.296617	0.108013	0.461463	0.583506	0.710183	0.498849	-0.0405583	0.164649	0.143857	-0.354194	0.176742	-0.11904	0.677811	0.677811	0.678183	0.678183
C4-1_33637	0.0297233	-0.502058	-0.287222	-0.0182586	-0.460719	0.0315472	-0.393405	-0.120583	-0.389221	-0.0614395	0.514513	0.688057	0.743378	0.310963	0.349686	-0.14366	-0.121336	-0.0523526	0.23225	-0.235426	0.293336	0.293336	0.227505	0.227505
C4-1_35500	0.392335	-0.643899	-0.603687	0.0641056	-0.688261	0.0739162	0.202867	0.34884	0.0365611	0.364875	0.664803	0.43277	0.564606	0.312817	0.0300318	0.203932	0.341942	-0.016013	0.164011	0.0773142	0.666039	0.666039	0.602202	0.602202
C4-1_41992	0.320723	-0.565102	-0.16531	-0.0133274	-0.4312	-0.25017	-0.187129	-0.118047	-0.394617	0.0284461	0.242997	0.558396	0.632714	0.248445	0.499855	-0.133934	-0.00213484	-0.333623	0.428822	-0.201796	0.459396	0.459396	0.433218	0.433218
C4-1_44124	0.055548	-0.594103	-0.0974952	0.044969	-0.338746	-0.0376116	-0.435164	-0.263486	-0.546068	-0.143182	0.378047	0.734822	0.784453	0.423094	0.356663	-0.0342389	-0.193781	-0.237564	0.286681	-0.362876	0.245752	0.245752	0.253732	0.253732
C4-1_53981	0.38268	-0.38215	-0.162101	0.118238	-0.19946	0.0942278	-0.290466	0.314963	0.0550797	0.329151	0.544954	0.323422	0.365257	0.472652	0.0690283	-0.0655107	-0.0104828	-0.0165071	0.240432	-0.0173004	0.494621	0.494621	0.602062	0.602062
C4-1_55430	0.308792	-0.612744	-0.388873	0.271499	-0.303121	0.216042	-0.0624494	0.228136	-0.0110139	0.198391	0.657903	0.512244	0.594946	0.590757	-0.0959185	-0.00703319	0.140834	-0.2387	0.063466	0.166685	0.716273	0.716273	0.763116	0.763116
C4-1_67276	0.0598986	-0.500004	-0.274142	-0.122276	-0.489242	-0.0724457	-0.334135	-0.188425	-0.45013	-0.0931345	0.391474	0.649605	0.703232	0.244787	0.444343	-0.176613	-0.0329617	-0.0829905	0.244323	-0.242881	0.288106	0.288106	0.190321	0.190321
C4-1_71922	0.345766	-0.522225	-0.495554	-0.134196	-0.557447	0.0270726	-0.01468	0.223226	-0.036672	0.238269	0.562592	0.401342	0.465667	0.297983	0.230268	-0.0971828	0.379846	0.0424709	0.0794362	0.132452	0.568818	0.568818	0.501938	0.501938
C4-1_81865	-0.123501	0.594134	-0.0858214	-0.252866	0.111089	-0.0407728	0.333645	-0.0115966	0.233996	-0.0722416	-0.421295	-0.484612	-0.485591	-0.391144	-0.0766909	-0.524358	0.119296	0.171957	-0.126836	0.254459	0.0702024	0.0702024	-0.212541	-0.212541
C4-1_89653	-0.0520823	-0.173469	0.293357	-0.133433	0.323121	-0.114533	-0.72113	-0.339711	-0.435565	-0.235777	-0.0263788	0.311273	0.228189	0.376615	0.265372	-0.354311	-0.121214	-0.229125	0.00689072	-0.15483	0.00337472	0.00337472	0.142899	0.142899
C4-1_94716	0.396852	-0.556531	-0.383815	0.1374	-0.320184	-0.194826	0.0160851	0.227555	-0.082682	0.349225	0.334516	0.341804	0.486284	0.320923	-0.0321115	-0.00433262	0.19455	-0.392582	0.333601	0.0257836	0.833403	0.833403	0.815361	0.815361
C4-1_99550	0.170504	-0.684555	-0.311499	-0.0355262	-0.460988	-0.254091	-0.00665571	-0.132224	-0.383734	-0.00832712	0.257599	0.56826	0.665714	0.211038	0.338158	-0.0319421	0.168068	-0.386979	0.261316	-0.06092	0.499995	0.499995	0.414298	0.414298
C4-1_110860	-0.0086194	-0.467522	-0.0682226	0.236299	-0.215332	0.287425	-0.541339	-0.40349	-0.568023	-0.389393	0.462369	0.835354	0.823343	0.564587	0.314744	-0.178685	-0.27544	-0.263133	0.0471495	-0.239187	0.170976	0.170976	0.234603	0.234603
C4-1_124068	0.321227	-0.234081	-0.373021	0.138322	-0.520246	0.067483	-0.072753	0.231818	-0.122603	0.363679	0.412223	0.338096	0.527582	0.334179	-0.115006	0.0246526	-0.233207	0.04245	0.546467	-0.464541	0.672299	0.672299	0.516837	0.516837
C4-1_137172	0.105597	-0.417284	-0.42895	-0.284262	-0.554639	-0.2467	-0.163549	-0.065688	-0.278221	0.0119417	0.297639	0.438629	0.47136	-0.102341	0.540002	-0.17696	0.308433	-0.0264937	0.11982	0.0225386	0.23798	0.23798	0.129693	0.129693
C4-1_146900	0.164693	-0.249406	0.0482719	-0.0718537	-0.254125	-0.0936035	-0.384502	-0.209472	-0.392117	-0.106233	0.168141	0.483006	0.518261	0.311974	0.511474	-0.431877	-0.339137	-0.116722	0.462405	-0.346629	0.296553	0.296553	0.203387	0.203387
C4-1_176240	0.299253	-0.304186	-0.17551	0.338981	-0.276202	0.237317	-0.346756	-0.0141109	-0.268122	0.0418234	0.464191	0.568486	0.654803	0.551807	0.0610408	-0.159462	-0.320455	-0.206596	0.35103	-0.297587	0.561268	0.561268	0.577871	0.577871
C4-1_188590	0.444788	0.0445329	-0.0205034	0.170285	0.199166	0.0499162	-0.228781	0.265371	0.18159	0.277586	0.113687	-0.100744	-0.127292	0.235007	-0.104048	-0.120847	0.196159	-0.15525	-0.0157794	0.203394	0.373582	0.373582	0.595175	0.595175
C4-2_2014	0.0679901	-0.209423	-0.813371	-0.0207902	-0.698143	0.18987	0.701418	0.502217	0.470329	0.319447	0.591248	0.104218	0.213101	-0.179168	-0.0371489	0.0606636	0.31706	0.372068	-0.0293794	0.358226	0.347395	0.347395	0.106279	0.106279
C4-2_2123	-0.147882	-0.00430168	0.297713	0.266055	0.456261	0.326821	0.181489	-0.220266	0.204219	-0.503033	-0.0233748	0.00350672	-0.199829	0.106452	0.103098	-0.206686	0.17876	-0.298055	-0.748539	0.752331	-0.299165	-0.299165	-0.0913745	-0.0913745
C4-2_2537	-0.0179215	0.062766	0.134827	0.504654	0.177692	0.345651	0.0779908	0.143547	0.435054	-0.15714	0.285143	0.0664681	-0.0589813	-0.0751659	0.130485	-0.0362697	-0.213923	-0.0976704	-0.259813	0.524152	-0.270986	-0.270986	-0.0439406	-0.0439406
C4-2_2816	-0.128803	0.213815	0.474873	0.553329	0.600862	0.367282	-0.207742	-0.421254	-0.0624014	-0.602523	-0.17126	0.114199	-0.0479826	0.192214	0.0186344	-0.308756	-0.328111	-0.519074	-0.418026	0.359932	-0.220319	-0.220319	0.0144931	0.0144931
C4-2_2852	-0.110967	0.220854	0.214101	0.479582	0.270507	0.336307	-0.150382	0.184316	0.434876	-0.078564	0.249906	-0.0139753	-0.120953	-0.0895203	0.00471333	-0.0480052	-0.424768	0.0330231	-0.13496	0.324426	-0.325743	-0.325743	-0.116007	-0.116007
C4-2_3015	-0.0491767	-0.16368	0.743131	0.31159	0.426193	0.0521881	-0.543497	-0.715038	-0.577527	-0.705542	-0.235837	0.465513	0.306333	0.35481	0.521063	-0.266069	-0.476516	-0.632271	-0.00231888	-0.0804795	-0.308336	-0.308336	-0.0668654	-0.0668654
C4-2_3215	0.135922	0.0758689	0.303576	0.336945	0.237869	0.341509	-0.0446726	-0.0697474	0.244524	-0.329647	0.133039	0.0663015	-0.138787	0.0361484	0.37456	-0.156733	-0.00558946	-0.125551	-0.417472	0.534734	-0.358497	-0.358497	-0.0693988	-0.0693988
C4-2_3285	0.391159	0.0955878	0.100949	0.391053	0.0430279	0.329049	0.128704	-0.00609884	0.243244	-0.220873	0.125745	0.0403708	-0.126467	-0.0356468	0.386434	-0.0625087	0.179444	-0.173455	-0.357637	0.514679	-0.195131	-0.195131	0.09846	0.09846
C4-2_3650	0.045586	0.283782	0.51531	0.581922	0.605815	0.305641	-0.260177	-0.146846	0.179723	-0.341033	-0.0978539	-0.0297642	-0.190259	0.116521	0.0484467	-0.264392	-0.377148	-0.405349	-0.235346	0.371488	-0.21112	-0.21112	0.100646	0.100646
C4-2_3915	-0.883309	0.113531	0.485983	0.0701086	0.514518	0.299808	-0.677567	-0.540545	-0.396566	-0.600566	-0.0513547	0.268314	0.186203	0.261103	-0.269685	-0.101788	-0.718175	0.0649878	-0.299534	-0.302693	-0.56961	-0.56961	-0.600744	-0.600744
C4-2_4162	0.284265	0.223285	-0.244415	-0.619111	-0.318578	-0.666653	0.0741849	0.201746	-0.0531004	0.492253	-0.391413	-0.386388	-0.235428	-0.422864	0.202835	-0.272508	0.218999	0.211086	0.673224	-0.36616	0.400819	0.400819	0.0995072	0.0995072
C4-2_4272	0.0422177	-0.0189816	0.825252	-0.172599	0.601571	-0.568601	-0.540299	-0.341959	-0.355673	-0.130924	-0.60348	-0.0945511	-0.15121	0.131249	0.347523	-0.376833	-0.337131	-0.499795	0.454523	-0.227317	-0.0310417	-0.0310417	0.0839228	0.0839228
C4-2_4911	0.147165	0.619243	-0.0859046	0.384233	0.0942853	0.416127	-0.104984	0.295199	0.450578	0.136366	0.112639	-0.331006	-0.402997	-0.310091	-0.231676	0.182509	-0.0855452	0.321783	-0.252201	0.111705	-0.319118	-0.319118	-0.110504	-0.110504
C4-2_4999	-0.554812	-0.119073	0.543148	-0.0571742	0.454297	0.0440382	-0.622508	-0.622021	-0.684878	-0.463362	-0.274319	0.216621	0.158057	0.342617	-0.286448	0.363368	-0.301055	-0.123603	-0.269025	-0.546742	-0.537666	-0.537666	-0.423631	-0.423631
C4-2_5608	0.0405506	0.0635285	-0.734625	-0.0853781	-0.441642	-0.0901157	0.622724	0.515406	0.356099	0.565121	0.124464	-0.335312	-0.161152	-0.428552	-0.555222	0.559025	0.466529	0.331268	-0.0149086	-0.0196973	0.218735	0.218735	0.0633546	0.0633546
C4-2_5860	-0.495586	-0.371427	0.14692	0.218732	-0.0482281	0.435729	-0.326841	-0.247585	-0.260842	-0.367707	0.462302	0.544768	0.471336	0.308797	-0.0689799	0.509624	-0.355473	0.178698	-0.330662	-0.212374	-0.599381	-0.599381	-0.4638	-0.4638
C4-2_6207	0.0259509	0.0938488	0.736621	-0.116618	0.482571	-0.420693	-0.471608	-0.320332	-0.19467	-0.252254	-0.462337	-0.0376699	-0.147971	-0.0246641	0.608971	-0.604477	-0.389391	-0.384494	0.371205	0.00462563	-0.135323	-0.135323	-0.0517495	-0.0517495
C4-2_6430	-0.351745	-0.327755	0.84071	-0.177385	0.550713	-0.264879	-0.600685	-0.748685	-0.727878	-0.596497	-0.426655	0.3179	0.202767	0.414523	0.314744	-0.167956	-0.317118	-0.48178	-0.00989395	-0.274786	-0.345177	-0.345177	-0.237684	-0.237684
C4-2_6487	-0.312144	-0.288883	-0.23155	0.20709	-0.241283	0.295823	-0.0502257	0.0447408	-0.153355	0.0595758	0.40272	0.295618	0.367446	0.15007	-0.496712	0.835437	-0.120905	0.237414	-0.157208	-0.397908	-0.279691	-0.279691	-0.216878	-0.216878
C4-2_6800	-0.309539	-0.366789	0.110568	0.331817	-0.211319	0.420032	-0.399276	-0.255985	-0.343988	-0.336193	0.506165	0.666103	0.616919	0.28452	0.106206	0.494864	-0.492098	0.117795	-0.0765102	-0.361098	-0.52193	-0.52193	-0.3704	-0.3704
C4-2_6957	0.685778	0.173733	-0.292737	-0.156771	-0.267656	-0.421275	0.2313	0.832305	0.61164	0.931934	0.0531443	-0.495504	-0.347905	-0.265979	0.0149447	-0.119557	0.158144	0.223022	0.759152	0.00162649	0.632385	0.632385	0.572407	0.572407
C4-2_7168	0.588161	0.00591993	-0.334956	-0.31435	-0.271127	-0.466328	0.36735	0.870081	0.64741	0.956719	0.0942332	-0.506171	-0.354085	-0.194013	-0.0500726	-0.0832679	0.333458	0.270077	0.634085	0.109497	0.662891	0.662891	0.5548	0.5548
C4-2_7257	-0.112666	-0.279094	0.16289	0.273207	-0.0911479	0.0719606	-0.195659	-0.296968	-0.414556	-0.21646	0.0560857	0.332992	0.292596	-0.0243191	0.024486	0.827219	-0.092918	-0.131651	-0.12274	-0.384953	-0.589187	-0.589187	-0.317295	-0.317295
C4-2_7381	-0.163401	-0.479253	0.477117	0.130456	0.10535	-0.209013	-0.434342	-0.56663	-0.743295	-0.367941	-0.150581	0.53112	0.529025	0.305621	0.229252	0.299397	-0.409292	-0.495151	0.287051	-0.531127	-0.229813	-0.229813	-0.0964246	-0.0964246
C4-2_7397	-0.367738	-0.335281	0.841067	-0.0968987	0.560889	-0.209737	-0.608327	-0.751284	-0.712601	-0.626663	-0.377544	0.371111	0.25764	0.454689	0.305457	-0.210851	-0.400101	-0.519035	0.00461186	-0.250294	-0.312978	-0.312978	-0.205956	-0.205956
C4-2_7827	-0.0920267	-0.206833	-0.302399	0.195038	-0.230718	0.0810371	0.0874349	0.169132	-0.099961	0.287628	0.208621	0.0852453	0.220619	0.038337	-0.605822	0.864516	0.0166903	0.102727	0.0334297	-0.438374	-0.0338325	-0.0338325	0.0213957	0.0213957
C4-2_8334	0.71246	0.225712	-0.464092	-0.0322752	-0.41052	-0.318919	0.28005	0.641481	0.387711	0.786471	0.0117821	-0.35407	-0.165608	-0.257202	-0.0298439	-0.124377	0.134505	0.0991405	0.759644	-0.132898	0.749477	0.749477	0.625419	0.625419
C4-2_8547	0.625624	0.201869	-0.47686	-0.149401	-0.272378	-0.370536	0.504709	0.565077	0.414284	0.688265	-0.143117	-0.472655	-0.302494	-0.254511	-0.117119	-0.235294	0.40085	-0.0153154	0.498681	0.118967	0.818869	0.818869	0.645192	0.645192
C4-2_8648	0.603371	0.170919	-0.5886	-0.215849	-0.345369	-0.373644	0.683091	0.631399	0.516469	0.714846	-0.106768	-0.528028	-0.3663	-0.355551	-0.112823	-0.171762	0.584312	0.058554	0.363947	0.261193	0.773777	0.773777	0.583284	0.583284
C4-2_8710	0.331556	-0.0424493	-0.612671	-0.0656316	-0.256737	-0.0896558	0.905988	0.448389	0.485772	0.394954	0.0170237	-0.374272	-0.287472	-0.240911	-0.286589	0.117323	0.803714	-0.0332765	-0.244425	0.553053	0.500208	0.500208	0.403426	0.403426
C4-2_8833	0.055141	-0.140685	-0.257733	-0.398616	0.0686667	-0.275508	0.496009	0.52471	0.494806	0.516784	0.0119294	-0.412584	-0.302544	0.109808	-0.383481	-0.265643	0.440463	0.112244	0.0443001	0.39354	0.644835	0.644835	0.417522	0.417522
C4-2_8933	-0.0130525	0.354048	0.315626	0.234312	0.588929	0.269383	-0.0656991	0.145229	0.502949	-0.107391	-0.025317	-0.283353	-0.411148	0.133759	-0.0994055	-0.575936	-0.150966	-0.0912757	-0.306273	0.607637	0.0523205	0.0523205	0.16419	0.16419
C4-2_11819	0.00705864	-0.474733	0.409121	0.0466949	-0.0978199	-0.0670067	-0.434881	-0.591055	-0.764504	-0.426993	-0.0410357	0.571908	0.496443	0.261375	0.4712	0.43817	-0.15287	-0.284159	0.0717993	-0.497013	-0.459958	-0.459958	-0.240051	-0.240051
C4-2_12582	-0.194198	0.593363	-0.32037	-0.623258	-0.0486111	-0.477422	0.121808	0.173038	0.0866823	0.388451	-0.531338	-0.691898	-0.562987	-0.66231	-0.331628	-0.105324	0.273292	0.438991	0.165255	-0.283216	0.0677839	0.0677839	-0.274446	-0.274446
C4-2_13102	-0.288881	-0.376739	-0.491245	-0.270466	-0.6444	0.331615	0.0675054	0.0956928	-0.0568776	-0.00723301	0.674019	0.463614	0.517828	0.219357	0.057813	0.102752	0.00320349	0.615693	-0.0892981	-0.14202	-0.0238157	-0.0238157	-0.283555	-0.283555
C4-2_13797	-0.205805	-0.354766	0.192171	-0.110053	-0.0209056	-0.129415	-0.366829	-0.551715	-0.792042	-0.308085	-0.152477	0.461879	0.533131	0.423799	0.000954508	0.0573405	-0.27679	-0.287338	0.246886	-0.618614	0.0933192	0.0933192	-0.00953418	-0.00953418
C4-2_14595	-0.282491	-0.246978	-0.539309	-0.387306	-0.622528	0.190647	0.0788583	-0.0486481	-0.287714	0.0108757	0.366312	0.294921	0.385817	0.0842008	-0.144554	0.348907	0.215849	0.577623	-0.155963	-0.390166	-0.0749429	-0.0749429	-0.341276	-0.341276
C4-2_16744	-0.235495	-0.279401	0.662403	-0.0160834	0.36943	-0.0933874	-0.679336	-0.647453	-0.714399	-0.50363	-0.212361	0.468553	0.421404	0.561819	0.252274	-0.302695	-0.565559	-0.423738	0.237958	-0.425916	-0.0644659	-0.0644659	-0.0347674	-0.0347674
C4-2_17189	0.586225	0.400619	-0.360607	0.17746	-0.032819	-0.282924	0.49438	0.584326	0.533595	0.66889	-0.251471	-0.632536	-0.500179	-0.440033	-0.348449	0.0766979	0.335782	-0.143264	0.323564	0.172617	0.552979	0.552979	0.576867	0.576867
C4-2_17374	0.594876	0.47134	-0.200836	0.0590306	0.047585	-0.376473	0.260694	0.475904	0.380355	0.638429	-0.385288	-0.646903	-0.52124	-0.390649	-0.262347	-0.0477408	0.228998	-0.134101	0.455746	-0.0109618	0.535541	0.535541	0.545268	0.545268
C4-2_20032	0.016383	0.00675879	-0.725411	-0.397207	-0.435436	-0.233833	0.768489	0.487181	0.406622	0.509688	0.0356469	-0.415073	-0.275412	-0.457892	-0.334302	0.249152	0.706389	0.371486	-0.111837	0.225111	0.282373	0.282373	0.0186287	0.0186287
C4-2_21248	-0.444374	0.163202	-0.000402144	-0.523384	-0.122763	-0.131314	-0.483952	-0.449479	-0.654366	-0.201657	-0.264358	0.0922984	0.153375	-0.0251934	-0.060854	-0.0289201	-0.184563	0.3578	0.111417	-0.759199	-0.225776	-0.225776	-0.505422	-0.505422
C4-2_22017	-0.401893	-0.036472	0.00491279	-0.570016	-0.245859	-0.226347	-0.33063	-0.55964	-0.749845	-0.311032	-0.283439	0.1917	0.212593	-0.129662	0.194268	0.137733	0.0284951	0.262468	0.00782859	-0.663684	-0.395492	-0.395492	-0.614357	-0.614357
C4-2_23201	0.00454399	0.279673	-0.196368	-0.11261	-0.100267	-0.280418	0.0986275	-0.0834621	-0.251594	0.179143	-0.455678	-0.356594	-0.278373	-0.524149	-0.354494	0.708779	0.346276	0.0559982	-0.0501301	-0.464665	-0.27805	-0.27805	-0.238889	-0.238889
C4-2_27667	-0.0847588	-0.0925767	-0.555542	0.0371798	-0.488215	0.144227	0.0757981	-0.018524	-0.34194	0.154367	0.186335	0.228009	0.421861	0.090829	-0.499048	0.474926	-0.0194174	0.177468	0.150965	-0.601191	0.250354	0.250354	0.053614	0.053614
C4-2_28780	-0.232787	0.0606968	-0.227672	-0.12659	-0.215014	0.0339632	-0.213531	-0.377999	-0.632013	-0.130977	-0.159424	0.181639	0.307145	0.0853733	-0.355884	0.265003	-0.0938994	0.0791725	0.0702431	-0.717779	0.0379934	0.0379934	-0.154319	-0.154319
C4-2_33628	-0.188112	0.297989	-0.758018	-0.419169	-0.400571	0.00639593	0.539315	0.530438	0.517145	0.464873	0.160885	-0.452825	-0.331804	-0.470015	-0.426853	0.030836	0.451125	0.705945	-0.176162	0.17191	0.170246	0.170246	-0.180787	-0.180787
C4-2_34772	0.226659	0.113621	-0.709511	-0.518311	-0.554533	-0.355434	0.578967	0.754992	0.581638	0.798656	0.138763	-0.489243	-0.320794	-0.497872	-0.118202	0.00497459	0.509073	0.593967	0.32523	0.104126	0.432724	0.432724	0.119286	0.119286
C4-2_36127	0.0472855	-0.123706	-0.82223	-0.472277	-0.724777	-0.125303	0.573612	0.419771	0.207278	0.465487	0.275723	-0.0988709	0.0743764	-0.243121	-0.1331	0.0967374	0.499581	0.528051	0.119386	-0.0263591	0.403434	0.403434	0.0253344	0.0253344
C4-2_41584	-0.231972	0.0662329	-0.223909	-0.538014	-0.426305	-0.323709	-0.155118	-0.210995	-0.407401	-0.0169852	-0.145982	0.105206	0.205092	-0.28008	0.288457	-0.214299	-0.115959	0.324132	0.40831	-0.522144	-0.00571454	-0.00571454	-0.372382	-0.372382
C4-2_44256	-0.475036	-0.176716	-0.0309554	-0.776092	0.0263909	-0.300994	0.246716	-0.172121	-0.0971309	-0.146017	-0.23148	-0.18673	-0.228325	-0.150067	0.0623486	-0.0899298	0.557598	0.284128	-0.448146	0.202905	-0.24255	-0.24255	-0.48158	-0.48158
C4-2_53539	-0.632043	0.0614345	0.109231	-0.663017	0.374887	-0.215047	0.0564442	-0.141054	-0.0170891	-0.118971	-0.336565	-0.350632	-0.373216	-0.0300737	-0.323682	-0.22901	0.304866	0.253819	-0.4548	0.151406	-0.150361	-0.150361	-0.398919	-0.398919
C4-2_55797	-0.334511	-0.111758	-0.452852	-0.234128	-0.333789	0.0890523	0.0445978	-0.0434558	-0.30809	0.107212	0.126896	0.117987	0.276157	0.113092	-0.557808	0.4002	0.0807604	0.335803	-0.0484282	-0.512072	0.110261	0.110261	-0.145717	-0.145717
C4-2_67301	-0.13182	0.359575	-0.54939	-0.620346	-0.18159	-0.202553	0.520374	0.347756	0.395555	0.352197	-0.180188	-0.606163	-0.527381	-0.473231	-0.292361	-0.209785	0.628338	0.527438	-0.233968	0.257159	0.206994	0.206994	-0.14879	-0.14879
C4-2_74732	-0.541468	0.49505	0.112693	-0.650605	0.448354	-0.378489	0.0356275	0.0480817	0.218623	0.098223	-0.565943	-0.747006	-0.773589	-0.51725	-0.341858	-0.161125	0.299807	0.383852	-0.340032	0.121981	-0.334274	-0.334274	-0.526545	-0.526545
C4-2_80848	0.546556	-0.036895	-0.164561	0.709946	-0.00436456	0.194484	0.380635	0.58029	0.619721	0.42372	0.328301	-0.10133	-0.0670214	0.0123554	-0.228829	0.284952	0.00171119	-0.293022	0.134988	0.403718	0.348647	0.348647	0.634386	0.634386
C4-2_83904	0.366711	0.110091	-0.232141	0.693304	-0.104264	0.277016	0.0598184	0.466093	0.323887	0.44906	0.310765	-0.0528357	0.0416432	-0.0122174	-0.516631	0.650778	-0.201068	-0.052615	0.208356	-0.171498	0.140743	0.140743	0.400015	0.400015
C4-2_89703	-0.696889	0.354399	0.28621	-0.748611	0.384272	-0.292289	-0.387795	-0.356756	-0.29501	-0.218082	-0.539323	-0.360802	-0.401286	-0.21424	-0.149808	-0.255046	0.0141539	0.393931	-0.247411	-0.284053	-0.445466	-0.445466	-0.6936	-0.6936
C4-2_102906	-0.15403	-0.299085	-0.257919	-0.407581	0.0132877	-0.339367	0.661863	0.225532	0.29026	0.19298	-0.079139	-0.227462	-0.149619	-0.0227829	-0.169206	-0.268493	0.503458	-0.0872007	-0.116935	0.514151	0.470766	0.470766	0.200621	0.200621
C4-2_106271	-0.0303505	-0.526813	-0.371302	-0.20698	-0.306943	-0.236592	0.725295	0.303475	0.324148	0.19805	0.248482	0.066709	0.13805	-0.0520405	0.112004	-0.0792607	0.403747	-0.0711138	0.0109627	0.525776	0.379363	0.379363	0.184075	0.184075
C4-2_108838	-0.181777	-0.302769	-0.158679	0.000580657	0.0491318	0.0467344	0.482721	0.496356	0.66165	0.231333	0.404718	-0.0706485	-0.0639139	0.0721189	-0.14577	-0.161238	0.109665	0.0922703	-0.151443	0.681106	0.224266	0.224266	0.146063	0.146063
C4-2_110724	-0.448663	-0.189918	-0.335882	0.181286	-0.393711	0.479204	-0.246302	0.0615491	-0.1156	-0.0190916	0.663489	0.51881	0.620295	0.283579	-0.328899	0.266068	-0.563883	0.447253	0.0996387	-0.441865	-0.0661208	-0.0661208	-0.232092	-0.232092
C4-2_113064	-0.537606	-0.0991395	-0.104543	-0.0401162	0.16687	0.288034	0.175539	0.303588	0.465027	0.058922	0.37768	-0.0878362	-0.112964	0.088899	-0.466036	0.116617	0.00878871	0.379192	-0.476759	0.382358	-0.190433	-0.190433	-0.248228	-0.248228
C4-2_117845	-0.480147	0.211333	-0.305792	-0.551231	-0.080922	-0.0563128	0.138573	-0.293771	-0.288775	-0.19068	-0.301777	-0.183227	-0.137297	-0.196294	-0.295512	-0.0726628	0.359236	0.320078	-0.398004	-0.154364	-0.0883647	-0.0883647	-0.428068	-0.428068
C4-2_125294	-0.360527	-0.0531835	-0.290385	-0.312656	-0.0365255	-0.0623834	0.333626	-0.222001	-0.18121	-0.187155	-0.173021	-0.0105212	0.065029	0.0313753	-0.256662	-0.269086	0.255752	-0.0418219	-0.244053	0.102005	0.283597	0.283597	-0.0505352	-0.0505352
C4-2_147978	-0.707372	0.468779	-0.0454722	-0.6989	0.220052	-0.205146	-0.0784129	-0.104057	0.0319081	-0.0792586	-0.379059	-0.455086	-0.450215	-0.389966	-0.239358	-0.411768	0.0654245	0.524345	-0.25794	-0.0311977	-0.24781	-0.24781	-0.627692	-0.627692
C4-2_176290	-0.774102	0.168988	0.0748745	0.119064	0.438975	0.205375	-0.0112429	-0.258748	-0.0608569	-0.338151	-0.157413	-0.0878975	-0.102606	-0.0608715	-0.647993	0.182267	-0.170536	-0.0223544	-0.550418	0.0491101	-0.362491	-0.362491	-0.417665	-0.417665
C4-2_190228	-0.384417	-0.0953627	0.423767	0.491154	0.701461	0.263996	-0.111803	-0.176103	0.0495945	-0.319682	-0.0251874	0.0940345	0.0412371	0.430883	-0.496535	-0.0579466	-0.384605	-0.493767	-0.326382	0.281393	-0.00121386	-0.00121386	0.15668	0.15668
C4-3_2847	-0.59648	-0.082278	-0.229384	-0.160192	0.132248	0.1362	-0.118489	0.044181	0.174642	-0.145093	0.288519	0.047156	-0.0327216	-0.17333	-0.179915	-0.0168204	0.239508	0.229811	-0.582663	0.474658	-0.32154	-0.32154	-0.339034	-0.339034
C4-3_3944	0.0396753	0.149791	-0.0995808	0.223674	0.212327	0.0711676	-0.0523987	0.461247	0.590736	0.244859	0.288397	-0.169507	-0.223814	-0.171716	-0.0255679	-0.311273	-0.0102657	0.0193281	-0.0820894	0.616289	0.126771	0.126771	0.241009	0.241009
C4-3_4161	0.217215	-0.0875958	-0.250643	-0.282148	-0.196424	-0.334997	0.799392	0.656579	0.721595	0.56306	-0.00037057	-0.525795	-0.457579	-0.358696	-0.0527286	0.0129965	0.494203	0.184272	0.0827285	0.587016	0.324275	0.324275	0.156469	0.156469
C4-3_4396	0.0338111	0.0689087	-0.261298	0.106095	0.0288453	-0.0172292	-0.0102068	0.485255	0.532388	0.32363	0.310434	-0.175266	-0.216313	-0.339106	-0.0313654	-0.0166631	0.22504	0.116177	-0.158958	0.548774	0.00533028	0.00533028	0.135395	0.135395
C4-3_4996	-0.773326	0.277116	0.134062	0.0121425	0.539466	-0.0856591	-0.56469	-0.656895	-0.544913	-0.565307	-0.444302	0.0626934	-0.0149021	-0.317362	-0.29085	0.10418	-0.099917	-0.255577	-0.47499	-0.190599	-0.609554	-0.609554	-0.527408	-0.527408
C4-3_5609	-0.0104622	-0.156658	-0.387817	-0.431354	-0.272879	-0.268355	0.646263	0.557334	0.523021	0.520255	0.0868142	-0.41063	-0.313436	-0.27078	-0.251337	0.152468	0.542255	0.341632	-0.041927	0.375169	0.269473	0.269473	0.0298566	0.0298566
C4-3_6209	-0.119503	-0.126042	0.83511	-0.138541	0.604052	-0.320371	-0.0394385	-0.369241	-0.0971417	-0.410557	-0.473563	-0.0343905	-0.16694	0.208749	0.533986	-0.562747	-0.353222	-0.404116	0.155651	0.198259	-0.213493	-0.213493	-0.166265	-0.166265
C4-3_6490	-0.396639	-0.16347	-0.516221	-0.333231	-0.264705	0.0366463	0.156595	0.28356	0.233224	0.195639	0.358165	-0.0490164	-0.0168153	-0.233627	-0.306235	0.251224	0.450726	0.445566	-0.395505	0.270406	-0.0882647	-0.0882647	-0.24047	-0.24047
C4-3_6805	-0.586767	-0.20281	-0.201502	-0.0188256	-0.0119464	0.131465	-0.384855	-0.23338	-0.241106	-0.298691	0.289432	0.342656	0.26636	-0.175526	-0.0627398	0.34935	0.122461	0.106749	-0.50691	0.0551557	-0.558434	-0.558434	-0.447161	-0.447161
C4-3_6958	0.287417	0.0135371	-0.140268	-0.444791	-0.318689	-0.232365	0.860156	0.723681	0.77634	0.625625	0.031293	-0.591863	-0.510475	-0.221611	0.022372	-0.0859004	0.315961	0.502566	0.257626	0.372459	0.305138	0.305138	0.0226028	0.0226028
C4-3_7161	0.3302	0.0812601	-0.200288	-0.344138	-0.260582	-0.228713	0.795413	0.844565	0.862625	0.754055	0.0673883	-0.655581	-0.559349	-0.258843	-0.125009	-0.0250859	0.319691	0.481895	0.267108	0.388712	0.373001	0.373001	0.145589	0.145589
C4-3_7260	-0.162938	-0.10372	0.04498	0.0300915	-0.0298735	-0.0970589	0.0100696	-0.103108	-0.0980115	-0.0796769	-0.0681117	-0.0104509	-0.0734531	-0.357742	0.0352337	0.694508	0.2014	0.0244867	-0.250729	-0.0615791	-0.642717	-0.642717	-0.423921	-0.423921
C4-3_7390	-0.471796	-0.570481	0.225492	-0.0697902	0.406127	-0.256771	-0.35584	-0.569709	-0.543066	-0.508304	-0.145594	0.403376	0.306977	0.170523	0.0916498	0.125568	0.20606	-0.5756	-0.415409	0.161803	-0.283457	-0.283457	-0.101592	-0.101592
C4-3_7823	-0.167549	-0.184426	-0.583981	-0.351474	-0.347161	-0.0960397	0.439346	0.402828	0.348958	0.342155	0.249756	-0.191606	-0.121447	-0.296471	-0.289557	0.240738	0.630281	0.342878	-0.298763	0.384482	0.143398	0.143398	-0.0475198	-0.0475198
C4-3_8335	0.276403	-0.101389	-0.242763	-0.239591	-0.216568	-0.286413	0.861253	0.679117	0.7114	0.609087	-0.000256098	-0.533702	-0.43473	-0.246278	-0.164201	0.0792663	0.453996	0.182645	0.140466	0.490033	0.416612	0.416612	0.231543	0.231543
C4-3_8390	0.527505	-0.116746	-0.122887	-0.306109	-0.295816	-0.353671	0.905728	0.747442	0.764361	0.686409	-0.00631241	-0.535016	-0.428826	-0.125658	0.108359	-0.190466	0.337184	0.192935	0.419902	0.458606	0.606402	0.606402	0.370688	0.370688
C4-3_8499	0.575891	-0.0859069	-0.143962	-0.268644	-0.357161	-0.279367	0.865948	0.825357	0.816268	0.747137	0.0999037	-0.508674	-0.392666	-0.0802278	0.116341	-0.221325	0.241117	0.282418	0.497527	0.407503	0.644343	0.644343	0.400364	0.400364
C4-3_8539	0.452947	-0.185074	-0.261726	-0.340241	-0.397697	-0.320548	0.920374	0.644305	0.642499	0.597321	0.0175775	-0.453353	-0.349962	-0.17895	0.0791734	-0.0442909	0.51048	0.19257	0.250913	0.458569	0.52996	0.52996	0.293549	0.293549
C4-3_8550	0.508222	-0.101698	-0.181706	-0.244478	-0.235847	-0.396604	0.877101	0.75528	0.772198	0.703208	-0.0379257	-0.569357	-0.470042	-0.232849	0.0303085	-0.08967	0.443297	0.104671	0.325623	0.533529	0.575515	0.575515	0.405278	0.405278
C4-3_8649	0.537105	-0.0732558	-0.224458	-0.244265	-0.332963	-0.328431	0.919023	0.74243	0.75617	0.684335	-0.00688538	-0.542701	-0.434458	-0.220699	0.0539699	-0.0978609	0.424116	0.167228	0.34225	0.483425	0.585959	0.585959	0.37788	0.37788
C4-3_8716	0.462014	-0.0278077	-0.358884	-0.123322	-0.223169	-0.23277	0.811569	0.5649	0.648182	0.4736	-0.0338923	-0.469113	-0.413803	-0.297389	-0.000129015	-0.119259	0.653438	-0.0307905	-0.00563173	0.709615	0.539708	0.539708	0.424785	0.424785
C4-3_8835	0.308875	-0.0374793	-0.598593	-0.148132	-0.264623	-0.269838	0.547848	0.695131	0.617247	0.665316	0.142947	-0.405645	-0.285009	-0.322032	-0.268263	-0.05214	0.623305	0.0648611	0.0375849	0.562384	0.675352	0.675352	0.522904	0.522904
C4-3_10885	-0.318746	-0.414229	0.571186	0.0572567	0.507638	-0.111684	-0.580221	-0.78678	-0.748608	-0.68818	-0.250571	0.519662	0.402486	0.465566	0.282556	-0.124206	-0.250068	-0.622882	-0.145243	-0.183844	-0.28589	-0.28589	-0.0847487	-0.0847487
C4-3_11796	0.049466	-0.42554	0.78911	-0.291477	0.254066	-0.40413	-0.023359	-0.378558	-0.295308	-0.309712	-0.357302	0.126502	0.0166015	0.268529	0.713513	-0.134717	-0.199133	-0.270534	0.26479	-0.108874	-0.338917	-0.338917	-0.243078	-0.243078
C4-3_12529	-0.105708	0.487285	0.383123	0.189807	0.53507	0.198393	0.0474709	0.215551	0.564778	-0.0376266	-0.0943249	-0.397022	-0.511325	-0.0923105	-0.0350461	-0.462364	-0.351951	0.11024	-0.0899905	0.457529	-0.200512	-0.200512	-0.136226	-0.136226
C4-3_12619	-0.423523	0.656377	0.447889	0.00533528	0.617818	0.133474	-0.1394	-0.0598161	0.287913	-0.22309	-0.328798	-0.428041	-0.549932	-0.243175	-0.119658	-0.374178	-0.418556	0.21961	-0.184561	0.158729	-0.515569	-0.515569	-0.513251	-0.513251
C4-3_13824	-0.496777	-0.21612	-0.26008	0.168395	-0.058102	0.339814	-0.499096	-0.488558	-0.664895	-0.385413	0.214591	0.507569	0.508763	0.172298	-0.462954	0.689875	0.0791808	-0.0346124	-0.516133	-0.455172	-0.396134	-0.396134	-0.259891	-0.259891
C4-3_14441	-0.194885	-0.068191	-0.0298576	0.238062	0.152085	0.113569	-0.81512	-0.731911	-0.852125	-0.571859	-0.0639091	0.581134	0.516627	0.156684	0.064604	0.0545386	-0.0393828	-0.468663	-0.287435	-0.35856	-0.186934	-0.186934	0.0320161	0.0320161
C4-3_16675	0.644993	-0.19611	-0.23686	-0.249842	-0.311056	-0.453002	0.821144	0.64146	0.579839	0.67019	-0.081698	-0.462251	-0.347561	-0.15413	0.0947286	-0.0780387	0.556319	-0.0435571	0.354342	0.446122	0.712068	0.712068	0.560401	0.560401
C4-3_16840	0.27897	-0.445606	0.277431	0.0950193	0.320715	-0.385557	0.00497493	-0.353386	-0.301311	-0.270498	-0.330254	0.203644	0.150899	0.254714	0.384577	-0.321832	0.247126	-0.884431	0.0189419	0.358388	0.368923	0.368923	0.52765	0.52765
C4-3_17205	0.372523	0.356908	-0.103492	0.367342	0.24172	0.110996	0.0877818	0.357672	0.533078	0.192612	0.0233446	-0.328055	-0.405125	-0.247439	-0.0313811	-0.225145	0.234457	-0.177112	-0.190439	0.650886	0.179484	0.179484	0.402392	0.402392
C4-3_17679	0.572519	0.389872	-0.269679	-0.075388	-0.216952	-0.0691354	0.400266	0.768942	0.795532	0.659388	0.125981	-0.532435	-0.480532	-0.27959	0.081953	-0.43575	0.173301	0.334228	0.321774	0.42364	0.533354	0.533354	0.410376	0.410376
C4-3_20202	-0.269438	-0.0268097	0.675268	-0.0836843	0.496204	-0.221585	-0.43504	-0.764053	-0.624138	-0.66004	-0.533036	0.228652	0.111676	0.171501	0.443221	-0.363769	-0.381912	-0.452326	0.0415547	-0.252357	-0.37458	-0.37458	-0.302449	-0.302449
C4-3_21253	-0.620367	0.218963	0.387732	-0.0696749	0.566492	-0.0500215	-0.770223	-0.808984	-0.71077	-0.699723	-0.434211	0.240086	0.131943	0.0266797	0.0461026	-0.295182	-0.345405	-0.280873	-0.255524	-0.334487	-0.486955	-0.486955	-0.434064	-0.434064
C4-3_22238	-0.312158	0.24751	0.614443	-0.110799	0.510551	-0.341296	-0.2433	-0.614035	-0.461962	-0.466267	-0.743326	-0.099657	-0.164711	-0.15014	0.196886	-0.183187	-0.368694	-0.333041	0.109253	-0.340725	-0.436997	-0.436997	-0.426736	-0.426736
C4-3_23181	-0.48534	0.255949	0.33603	0.200619	0.420333	-0.046067	-0.499414	-0.714679	-0.627661	-0.590849	-0.475264	0.175546	0.118711	-0.161962	-0.0514806	0.0859257	-0.409839	-0.361822	-0.121418	-0.436411	-0.538726	-0.538726	-0.432801	-0.432801
C4-3_27655	-0.508468	0.00867814	-0.312306	0.170212	-0.0997395	0.418026	-0.51671	-0.354868	-0.539176	-0.264089	0.246326	0.38095	0.402765	0.0732244	-0.572401	0.689866	-0.036685	0.18512	-0.447868	-0.559172	-0.430962	-0.430962	-0.340263	-0.340263
C4-3_28527	-0.275271	0.208362	0.0364662	0.27438	0.257053	0.191049	-0.857686	-0.723382	-0.777423	-0.587137	-0.155135	0.434656	0.356701	0.0422534	-0.0278249	0.0152107	-0.185613	-0.3453	-0.298579	-0.421003	-0.328536	-0.328536	-0.119664	-0.119664
C4-3_34753	0.412998	0.219878	-0.202096	-0.483524	-0.38837	-0.335079	0.637755	0.843609	0.731932	0.875971	-0.0112708	-0.687196	-0.543295	-0.303489	-0.0716137	-0.0495895	0.184587	0.636038	0.53453	0.0142991	0.409142	0.409142	0.108717	0.108717
C4-3_36074	0.525578	-0.0630626	-0.383532	-0.215407	-0.524167	-0.221513	0.732153	0.814625	0.626767	0.852679	0.170406	-0.435953	-0.24598	-0.110709	-0.195205	0.15289	0.275338	0.368154	0.492357	0.0544377	0.651334	0.651334	0.407707	0.407707
C4-3_41517	-0.287638	0.260427	-0.169941	-0.497221	-0.176736	-0.233752	-0.465227	-0.447251	-0.487429	-0.315473	-0.23714	0.110506	0.0564889	-0.451988	0.438914	-0.306335	0.156542	0.19872	-0.121349	-0.24938	-0.347282	-0.347282	-0.490811	-0.490811
C4-3_49426	-0.520036	0.00978228	0.155785	-0.136857	0.104194	0.140801	-0.764638	-0.699753	-0.831127	-0.526561	-0.0864312	0.448749	0.413406	0.223287	-0.0471207	0.127857	-0.318041	0.0631887	-0.162962	-0.735167	-0.476854	-0.476854	-0.468297	-0.468297
C4-3_55474	-0.181902	-0.0963854	-0.314829	0.270469	-0.261131	0.464502	-0.530369	-0.43551	-0.674617	-0.313286	0.299174	0.566522	0.591086	0.259737	-0.315106	0.561823	-0.0363512	0.0236559	-0.300105	-0.610826	-0.209421	-0.209421	-0.0861783	-0.0861783
C4-3_56189	-0.226448	-0.00301067	-0.161233	0.255911	-0.0670576	0.385234	-0.682896	-0.646778	-0.813711	-0.505501	0.0987831	0.571674	0.547569	0.228404	-0.173282	0.346072	-0.0773166	-0.14634	-0.339824	-0.576951	-0.277086	-0.277086	-0.121082	-0.121082
C4-3_63532	0.611767	0.0172342	0.0228643	-0.271469	-0.448626	-0.0990016	0.809223	0.666199	0.640945	0.622458	0.0616641	-0.455893	-0.356142	0.0369213	0.179796	-0.0585855	0.0463948	0.474227	0.553834	0.0392704	0.390956	0.390956	0.159279	0.159279
C4-3_67137	-0.136952	0.228462	0.228383	0.202021	0.344953	0.141563	0.0359012	0.0120196	0.359325	-0.253829	-0.00181337	-0.0955298	-0.232243	-0.163044	0.266017	-0.499343	-0.187272	-0.0964265	-0.19265	0.603908	-0.209618	-0.209618	-0.137175	-0.137175
C4-3_69327	-0.300951	0.181607	0.0880295	-0.320477	-0.0859682	0.208971	-0.449205	-0.29393	-0.216406	-0.374755	0.13733	0.216285	0.0939052	-0.0293326	0.455398	-0.377323	-0.179204	0.442581	-0.171194	-0.124877	-0.48364	-0.48364	-0.557779	-0.557779
C4-3_76355	-0.563312	0.0646812	-0.0852592	0.0993329	0.0780645	0.283543	-0.565052	-0.248047	-0.448403	-0.127986	0.165809	0.29693	0.382882	0.265384	-0.633216	0.313748	-0.465853	0.193192	-0.042252	-0.71463	-0.156854	-0.156854	-0.22446	-0.22446
C4-3_83775	-0.163375	0.0102808	-0.333287	0.275063	-0.224299	0.413833	-0.550002	-0.497636	-0.717888	-0.349678	0.179182	0.515804	0.537103	0.159533	-0.301627	0.500212	0.00463726	-0.0471853	-0.315387	-0.602563	-0.196869	-0.196869	-0.0750872	-0.0750872
C4-3_91285	0.412872	0.326692	-0.0689967	0.253992	-0.0800859	0.0871161	0.202006	0.547656	0.48675	0.520415	0.123968	-0.264073	-0.126633	0.114338	-0.226165	-0.349944	-0.429611	0.121197	0.600925	-0.0814403	0.655273	0.655273	0.503645	0.503645
C4-3_95161	0.218129	-0.0210843	-0.186158	0.662446	-0.0362609	0.367205	-0.307173	-0.20115	-0.249562	-0.229834	0.263863	0.487108	0.509163	0.300331	-0.0248535	-0.199235	-0.268611	-0.489904	0.0432202	-0.0149639	0.406281	0.406281	0.536682	0.536682
C4-3_103096	0.316652	-0.0168752	-0.0631171	0.0499775	-0.381151	0.209738	-0.163616	0.0661989	0.0457089	-0.0329851	0.36809	0.241971	0.153522	-0.0476756	0.60141	-0.0615895	-0.0106877	0.248314	0.0501691	0.0373535	-0.211033	-0.211033	-0.0846363	-0.0846363
C4-3_112661	0.163409	-0.265042	-0.253314	0.436054	-0.275332	0.393071	-0.514294	-0.358528	-0.613061	-0.253228	0.377745	0.68994	0.712845	0.428162	-0.0398644	0.303224	-0.0763322	-0.266757	-0.0762618	-0.433389	0.129623	0.129623	0.321512	0.321512
C4-3_119064	0.238313	0.320304	0.0692289	0.0854907	0.00771215	-0.355905	0.127205	0.457614	0.368502	0.548815	-0.178872	-0.383747	-0.24952	-0.290327	-0.0901679	-0.136116	-0.424873	0.0378369	0.723554	-0.226456	0.331775	0.331775	0.219934	0.219934
C4-3_122328	0.400805	0.172106	-0.0027746	0.531613	-0.117855	0.167401	-0.239599	0.132521	0.0458864	0.125217	0.215638	0.210342	0.259001	0.101882	0.164302	-0.228009	-0.536754	-0.183005	0.500152	-0.202211	0.328577	0.328577	0.418914	0.418914
C4-3_126928	0.105923	0.412449	0.0332965	0.311712	0.323048	0.276641	-0.580294	0.0439767	-0.0141361	0.0643482	0.0704242	-0.0262131	-0.0467174	0.190346	-0.306394	-0.192151	-0.269498	-0.0168582	-0.00754143	-0.166912	0.13695	0.13695	0.303381	0.303381
C4-3_139790	0.262255	-0.136113	-0.154823	0.336732	-0.193488	0.157475	-0.539283	-0.216954	-0.516446	-0.0390463	0.218765	0.500226	0.566273	0.357711	-0.0249585	0.122004	-0.210625	-0.262495	0.230328	-0.535397	0.300196	0.300196	0.429487	0.429487
C4-3_148647	0.144598	0.15807	0.127382	0.350957	0.502321	-0.0757704	-0.343705	0.250207	0.208029	0.270673	-0.0164833	-0.1285	-0.0963839	0.192346	-0.33633	-0.314808	-0.279227	-0.35658	0.22464	0.115902	0.472067	0.472067	0.614475	0.614475
C4-3_167931	0.0380811	-0.295296	0.0109185	0.0282503	0.154336	-0.191084	-0.470071	-0.263439	-0.548189	0.00271668	-0.102616	0.252916	0.305783	0.329795	-0.257337	0.290023	0.105483	-0.388149	0.0311647	-0.420543	0.20899	0.20899	0.359097	0.359097
C4-3_180071	0.422501	-0.290875	0.541711	-0.0144805	0.174389	-0.0232726	-0.0794495	0.116334	0.157828	0.0361321	0.135638	0.117089	0.0346632	0.564264	0.553846	-0.484093	-0.282555	-0.110306	0.359286	0.158081	0.207781	0.207781	0.322113	0.322113
C4-3_197569	-0.362847	-0.439152	-0.0664574	0.184558	-0.0259342	0.187408	-0.436897	-0.549123	-0.696465	-0.462545	0.209408	0.72667	0.77753	0.523655	-0.113839	-0.0307566	-0.298285	-0.365157	-0.0456464	-0.366007	0.163468	0.163468	0.108864	0.108864
C4-4_3726	-0.484124	-0.121974	0.234188	-0.471939	-0.0598371	-0.344629	-0.0300486	-0.27023	-0.295928	-0.160896	-0.238699	0.0526647	0.0844343	-0.145505	0.200288	0.00880792	-0.279391	0.207451	0.232287	-0.421381	-0.369754	-0.369754	-0.611036	-0.611036
C4-4_3921	-0.768565	0.23339	0.503222	-0.287791	0.736539	0.0736889	-0.475925	-0.501192	-0.238259	-0.569369	-0.331245	-0.0766894	-0.241666	0.0900879	-0.119547	-0.315967	-0.20193	0.083716	-0.511391	0.0483931	-0.640739	-0.640739	-0.627307	-0.627307
C4-4_4159	-0.403985	0.443934	0.528878	-0.59767	0.32304	-0.380412	-0.160159	-0.307806	-0.13072	-0.233238	-0.631352	-0.380425	-0.467934	-0.38688	0.342488	-0.346324	-0.259053	0.316264	0.108307	-0.268617	-0.627709	-0.627709	-0.790479	-0.790479
C4-4_4994	-0.544458	0.0590384	0.461172	-0.291658	0.454728	-0.342196	-0.527797	-0.820801	-0.736798	-0.644681	-0.618218	0.147425	0.0480891	-0.119523	0.254516	-0.159397	-0.165019	-0.309238	-0.152308	-0.344574	-0.561209	-0.561209	-0.543086	-0.543086
C4-4_6206	0.119598	0.0198569	0.736995	-0.355403	0.24164	-0.327582	0.221097	-0.0618443	0.167249	-0.117938	-0.383207	-0.225955	-0.313354	0.082883	0.708854	-0.626432	-0.368926	0.0280264	0.434336	0.0955226	-0.142875	-0.142875	-0.25487	-0.25487
C4-4_6305	0.329307	0.164265	-0.371634	-0.508669	-0.406166	-0.500153	0.473028	0.807966	0.658816	0.862875	0.0170428	-0.583474	-0.435215	-0.475445	0.0239614	-0.187536	0.279258	0.491477	0.517566	0.133504	0.494926	0.494926	0.188134	0.188134
C4-4_6417	-0.0133057	-0.0877293	0.0274977	-0.375951	-0.213138	-0.278597	-0.489079	-0.156337	-0.370343	0.00671839	0.036847	0.277253	0.314119	0.0736899	0.453335	-0.41502	-0.259921	0.128084	0.444795	-0.448333	0.124615	0.124615	-0.0370982	-0.0370982
C4-4_6955	0.198892	-0.13834	-0.369804	-0.544692	-0.491948	-0.256292	0.755211	0.544274	0.559752	0.459693	0.121148	-0.360865	-0.293428	-0.287647	0.185126	-0.144572	0.541567	0.435854	0.0855239	0.452483	0.312091	0.312091	-0.00227181	-0.00227181
C4-4_7388	-0.284198	-0.484118	0.0757799	-0.322976	-0.00961052	-0.378009	-0.367467	-0.415531	-0.475136	-0.339357	-0.00934335	0.455199	0.406172	0.0347725	0.545574	-0.29734	0.0563731	-0.282796	0.00849796	0.0311464	-0.0796112	-0.0796112	-0.117481	-0.117481
C4-4_8209	0.542577	0.0345677	-0.133512	-0.281264	-0.343992	-0.118026	0.817089	0.836593	0.86165	0.715349	0.153777	-0.553163	-0.471373	-0.0687259	0.0706416	-0.181444	0.24406	0.460624	0.368401	0.396599	0.491951	0.491951	0.274362	0.274362
C4-4_8331	0.366344	-0.0741379	-0.363792	-0.492355	-0.520687	-0.27056	0.797548	0.675077	0.66332	0.600734	0.127284	-0.434496	-0.343202	-0.274082	0.18647	-0.189304	0.483499	0.446479	0.240698	0.425245	0.448269	0.448269	0.133964	0.133964
C4-4_8389	0.41986	0.0385261	0.260481	-0.507694	-0.247086	-0.453049	0.625017	0.332926	0.459509	0.292159	-0.260999	-0.439637	-0.454968	-0.296977	0.726252	-0.397724	0.104132	0.27244	0.475648	0.243959	0.0466353	0.0466353	-0.152874	-0.152874
C4-4_8553	0.44911	0.193661	0.0334484	-0.35619	-0.174887	-0.226814	0.804961	0.597807	0.783631	0.454271	-0.12849	-0.62655	-0.618257	-0.267042	0.321266	-0.425516	0.257305	0.335318	0.26695	0.538384	0.288767	0.288767	0.0712007	0.0712007
C4-4_8593	0.704605	0.25991	-0.0448305	-0.141959	-0.0183971	-0.410195	0.575723	0.680566	0.735787	0.663504	-0.235609	-0.682851	-0.635462	-0.307407	0.162165	-0.393776	0.336792	-0.00783126	0.39579	0.504213	0.598762	0.598762	0.534609	0.534609
C4-4_8646	0.586602	0.224228	0.00632657	-0.330637	-0.191947	-0.318393	0.726449	0.701529	0.817734	0.602569	-0.122742	-0.658969	-0.628472	-0.298555	0.342802	-0.453309	0.238364	0.303582	0.416038	0.488892	0.412929	0.412929	0.222906	0.222906
C4-4_8707	0.39834	0.0416933	-0.0410058	-0.177699	-0.10093	-0.0651627	0.777185	0.349846	0.594719	0.167511	-0.0944031	-0.414048	-0.450585	-0.133965	0.277073	-0.378114	0.450774	0.0493449	-0.0694842	0.733813	0.293115	0.293115	0.173287	0.173287
C4-4_8721	0.658542	0.210202	-0.0963385	-0.347765	-0.262894	-0.511966	0.398532	0.802286	0.690472	0.855309	-0.0705821	-0.602247	-0.504576	-0.342577	0.273426	-0.340306	0.151333	0.305368	0.685943	0.16229	0.546801	0.546801	0.390543	0.390543
C4-4_8832	0.523838	0.0788128	0.108874	-0.50268	-0.0412491	-0.476726	0.571101	0.590316	0.679067	0.543746	-0.202603	-0.602721	-0.587248	-0.153334	0.408023	-0.633487	0.297792	0.180229	0.407218	0.514184	0.503834	0.503834	0.302959	0.302959
C4-4_10879	-0.166145	-0.455971	0.395918	-0.169991	0.151256	-0.250147	-0.507186	-0.665964	-0.706839	-0.545835	-0.147779	0.554285	0.468613	0.320425	0.6097	-0.286619	-0.172847	-0.434499	0.071407	-0.211987	-0.166248	-0.166248	-0.0973762	-0.0973762
C4-4_12611	0.522134	0.28014	-0.247504	-0.402397	-0.314709	-0.61045	0.50491	0.76243	0.615926	0.888092	-0.215399	-0.695781	-0.54112	-0.532776	0.0500661	-0.158868	0.247961	0.304921	0.649798	0.0474751	0.540877	0.540877	0.300748	0.300748
C4-4_13817	0.020145	-0.405054	-0.803324	0.00540479	-0.622993	0.0154886	0.0721177	0.245374	-0.0894983	0.333301	0.505822	0.310751	0.471092	-0.0424804	-0.330109	0.456727	0.424991	0.0750271	-0.0488848	-0.0811749	0.42639	0.42639	0.321636	0.321636
C4-4_14437	-0.0528303	-0.433614	0.0537213	0.35629	0.122406	-0.0389481	-0.591954	-0.61826	-0.765468	-0.468907	0.0152241	0.694982	0.674963	0.330427	0.16227	0.0542131	-0.108964	-0.741481	-0.0463628	-0.230396	0.0838403	0.0838403	0.307429	0.307429
C4-4_17200	0.706682	0.263794	-0.0975825	0.136796	0.0535747	-0.291421	0.265597	0.582571	0.601305	0.564224	-0.116471	-0.484907	-0.466847	-0.290443	0.136026	-0.310306	0.273294	-0.188446	0.30077	0.486482	0.543946	0.543946	0.649531	0.649531
C4-4_17370	0.652358	0.387152	0.0491444	0.127949	0.152343	-0.262967	0.277045	0.607921	0.683193	0.563587	-0.17962	-0.594217	-0.592548	-0.30965	0.115938	-0.325087	0.128906	-0.086313	0.336698	0.442217	0.411122	0.411122	0.513985	0.513985
C4-4_21256	-0.621965	0.408646	0.319061	-0.418347	0.432069	-0.168423	-0.734069	-0.591524	-0.54426	-0.449706	-0.46134	-0.0152387	-0.100454	-0.163395	0.0617667	-0.340786	-0.279668	0.137029	-0.14441	-0.44631	-0.542367	-0.542367	-0.620874	-0.620874
C4-4_23182	-0.68842	0.308572	0.0527725	0.337757	0.212908	0.449318	-0.527416	-0.648161	-0.555828	-0.657177	-0.0608107	0.326873	0.260711	-0.0965535	-0.322962	0.342699	-0.409344	0.00186595	-0.451219	-0.445593	-0.737688	-0.737688	-0.635759	-0.635759
C4-4_27643	-0.0662371	-0.284704	-0.822088	0.0504773	-0.565028	0.159505	0.103009	0.216854	-0.0650579	0.272589	0.484485	0.237881	0.379144	-0.0724009	-0.497913	0.578995	0.470651	0.154563	-0.235687	-0.0678069	0.287454	0.287454	0.206773	0.206773
C4-4_28500	-0.193405	-0.15908	0.178971	0.490576	0.362086	0.192417	-0.671074	-0.765339	-0.795542	-0.656513	-0.115147	0.589207	0.517304	0.336454	-0.0593498	0.127871	-0.191691	-0.705699	-0.291516	-0.2677	-0.166804	-0.166804	0.130006	0.130006
C4-4_34741	0.462266	0.234233	0.016058	-0.252588	-0.33179	-0.209329	0.600846	0.823717	0.727238	0.833779	0.0287573	-0.602095	-0.454131	-0.139585	-0.0523379	-0.0167863	-0.192349	0.592277	0.734457	-0.163468	0.358823	0.358823	0.109714	0.109714
C4-4_36224	0.435304	-0.0303574	-0.49887	-0.370845	-0.622651	-0.236306	0.715496	0.819514	0.681499	0.797104	0.243816	-0.416961	-0.259652	-0.267915	-0.00255205	-0.0422078	0.375898	0.500121	0.398049	0.224787	0.58188	0.58188	0.2707	0.2707
C4-4_40346	0.14043	-0.10284	-0.760668	-0.374245	-0.638063	-0.335428	0.296814	0.509164	0.230666	0.621111	0.223245	-0.160246	0.00986267	-0.436707	-0.142919	0.183101	0.537928	0.326008	0.173441	0.0260213	0.453086	0.453086	0.197962	0.197962
C4-4_41493	-0.00117853	-0.0860334	-0.275683	-0.279769	-0.516652	-0.347084	-0.188818	-0.0879049	-0.314145	0.0786293	0.041179	0.247917	0.334624	-0.322394	0.43166	-0.0883906	-0.0720211	0.113646	0.419577	-0.401591	0.0589565	0.0589565	-0.133193	-0.133193
C4-4_44963	0.59838	0.0515264	-0.407382	-0.0283613	-0.2075	-0.444631	-0.0196025	0.320872	0.14308	0.456991	-0.0720618	-0.180418	-0.136011	-0.403258	0.224462	-0.118202	0.550378	-0.267705	0.191979	0.261981	0.513106	0.513106	0.612011	0.612011
C4-4_49387	-0.59692	-0.0278467	-0.241828	-0.0700923	-0.169208	0.275417	-0.60095	-0.356919	-0.592472	-0.229676	0.255859	0.452351	0.523426	0.181486	-0.400161	0.292794	-0.313105	0.300828	-0.117583	-0.729623	-0.241829	-0.241829	-0.365855	-0.365855
C4-4_55512	-0.0270088	-0.359568	-0.817964	0.112422	-0.611083	0.196814	0.0727534	0.155772	-0.141939	0.213369	0.532169	0.351842	0.490405	-0.00351786	-0.429044	0.587831	0.439785	0.0895824	-0.217533	-0.0969525	0.303265	0.303265	0.245568	0.245568
C4-4_56211	-0.0863393	-0.493249	-0.563519	0.334043	-0.392934	0.296116	-0.261421	-0.27459	-0.563242	-0.171999	0.455038	0.682739	0.766869	0.290046	-0.330463	0.569525	0.233906	-0.272592	-0.283222	-0.265243	0.195094	0.195094	0.287749	0.287749
C4-4_63536	-0.280074	0.486575	0.396578	-0.316413	0.477331	-0.051058	0.270555	0.302544	0.619863	0.124364	-0.282373	-0.662074	-0.723179	-0.172764	-0.131088	-0.472053	-0.2218	0.421887	-0.0149372	0.333747	-0.208081	-0.208081	-0.381694	-0.381694
C4-4_67158	-0.424066	0.464823	0.512185	-0.0245308	0.57842	0.0344316	-0.129033	-0.184527	0.182077	-0.352126	-0.334696	-0.279984	-0.427437	-0.233999	0.13598	-0.429423	-0.394356	0.0770503	-0.16605	0.231654	-0.556803	-0.556803	-0.538095	-0.538095
C4-4_69362	-0.631903	0.231132	0.298891	-0.217188	0.349774	-0.157757	-0.401306	-0.371411	-0.212252	-0.391697	-0.255288	0.0383096	-0.0313299	-0.225155	0.184497	-0.433042	-0.430612	0.0469476	-0.0180752	-0.0978513	-0.440403	-0.440403	-0.560143	-0.560143
C4-4_84110	0.0286683	-0.418557	-0.726433	0.372057	-0.508925	0.318564	-0.133181	-0.0535209	-0.35603	0.0146624	0.555769	0.592133	0.713753	0.213272	-0.386114	0.506944	0.267028	-0.190612	-0.203049	-0.16518	0.381117	0.381117	0.420696	0.420696
C4-4_91137	-0.0910353	0.647563	0.456733	-0.17555	0.449314	-0.161579	-0.164563	-0.078848	-0.0396241	0.0836087	-0.623936	-0.532582	-0.513146	-0.105205	-0.298005	-0.0965638	-0.397197	0.187591	0.26333	-0.530179	-0.194869	-0.194869	-0.265277	-0.265277
C4-4_96191	-0.183781	-0.115987	0.304124	-0.0434064	0.157128	-0.126723	-0.455766	0.0150167	-0.0680553	0.0440309	0.111694	0.104546	0.042903	-0.020008	0.158043	0.240041	-0.288644	0.137477	0.120495	-0.245635	-0.469031	-0.469031	-0.276722	-0.276722
C4-4_105278	0.0780576	-0.0865368	0.0232608	0.922988	0.257384	0.559467	-0.292866	-0.306831	-0.248753	-0.39957	0.229489	0.454436	0.388828	0.347035	-0.279614	0.342723	-0.182167	-0.603613	-0.358267	0.0806741	-0.0534078	-0.0534078	0.356357	0.356357
C4-4_112537	0.0600522	-0.377534	-0.627122	0.384125	-0.427621	0.295677	-0.172332	-0.173348	-0.466744	-0.0628603	0.418238	0.577223	0.686775	0.243817	-0.376649	0.51874	0.257755	-0.278835	-0.207717	-0.244633	0.344	0.344	0.416613	0.416613
C4-4_122263	0.125448	-0.00873357	-0.0170051	0.491203	-0.0504623	0.277572	-0.33922	-0.555705	-0.487331	-0.57545	0.0154099	0.467483	0.334239	-0.088459	0.381928	0.211764	0.0785501	-0.441113	-0.354885	0.0130723	-0.395835	-0.395835	-0.0536466	-0.0536466
C4-4_141083	-0.0419812	-0.376733	-0.430645	0.566133	-0.0230249	0.371918	-0.147618	-0.12627	-0.243588	-0.152662	0.415179	0.525337	0.594179	0.437722	-0.487969	0.157885	0.101707	-0.514119	-0.294087	0.147703	0.508285	0.508285	0.610346	0.610346
C4-4_150009	-0.0691862	0.350301	-0.0127186	0.441818	0.362509	0.180577	-0.176211	0.217001	0.361229	0.0585927	0.112011	-0.0935074	-0.0986959	-0.0456789	-0.235032	-0.45712	-0.376036	-0.171759	0.0429674	0.333939	0.251049	0.251049	0.293011	0.293011
C4-4_171618	0.115702	-0.328023	-0.177078	0.721804	-0.0865293	0.60065	-0.329355	-0.0693855	-0.129864	-0.221591	0.676992	0.705944	0.707212	0.608221	-0.0581228	-0.106949	-0.352785	-0.347563	-0.0500218	0.0996731	0.366843	0.366843	0.538041	0.538041
C4-4_191434	0.0416749	-0.0684681	-0.433538	0.0458745	-0.495271	0.000609283	-0.330396	-0.28598	-0.45965	-0.181554	0.158358	0.389674	0.361992	-0.403019	0.335249	0.411137	0.317815	-0.00793673	-0.190412	-0.22594	-0.336524	-0.336524	-0.195443	-0.195443
H-1_1511	0.0168653	-0.283241	0.124171	0.0891635	-0.117406	-0.14719	-0.239591	-0.367203	-0.389215	-0.334962	0.0305042	0.500648	0.489631	0.114247	0.596276	-0.398916	-0.317358	-0.384036	0.303939	-0.0909517	0.10764	0.10764	0.0763402	0.0763402
H-1_1537	0.0332207	-0.29168	0.21978	0.130466	0.00242604	-0.193463	-0.317289	-0.359402	-0.395731	-0.30412	-0.01155	0.479819	0.466432	0.168091	0.55385	-0.388073	-0.376132	-0.459242	0.350382	-0.121557	0.122572	0.122572	0.143019	0.143019
H-1_1556	-0.0181687	-0.248911	0.14082	0.126165	-0.0299299	-0.118619	-0.347283	-0.393994	-0.401751	-0.372813	0.0370037	0.512643	0.479976	0.121242	0.574499	-0.430843	-0.322268	-0.415063	0.236585	-0.0535014	0.0740809	0.0740809	0.0876882	0.0876882
H-1_1582	0.0317102	-0.268297	0.20916	0.138025	0.00639625	-0.197952	-0.336736	-0.389679	-0.424034	-0.326119	-0.0374246	0.478665	0.459914	0.133225	0.55825	-0.370538	-0.351947	-0.476437	0.323815	-0.127032	0.0950769	0.0950769	0.129301	0.129301
H-1_1600	0.0127956	-0.260696	0.139938	0.112089	-0.0811572	-0.18711	-0.295337	-0.361276	-0.400666	-0.30791	0.00306197	0.48103	0.470068	0.0693453	0.572735	-0.342415	-0.331038	-0.405468	0.320457	-0.128473	0.070556	0.070556	0.0745761	0.0745761
H-1_1626	0.0179308	-0.298685	0.210325	0.144561	0.0101113	-0.181445	-0.321928	-0.37753	-0.402631	-0.331333	-0.00584202	0.493963	0.472643	0.157739	0.557871	-0.381169	-0.3548	-0.476819	0.310254	-0.0907034	0.102082	0.102082	0.134806	0.134806
H-1_1646	0.014743	-0.179133	0.118827	0.0461819	-0.100498	-0.159507	-0.358658	-0.388026	-0.423599	-0.333482	-0.0046381	0.468248	0.443504	0.0475074	0.61907	-0.423423	-0.309136	-0.328023	0.289729	-0.146491	0.0447254	0.0447254	0.0300939	0.0300939
H-1_1671	0.0464992	-0.29169	0.219645	0.116879	-0.0116346	-0.188029	-0.311595	-0.355029	-0.385391	-0.307571	-0.00165175	0.48062	0.461299	0.165528	0.587226	-0.406491	-0.364668	-0.443089	0.345785	-0.104015	0.115806	0.115806	0.135407	0.135407
H-1_1690	0.0608971	-0.361645	0.0848253	0.147929	-0.0997953	-0.131634	-0.374236	-0.416737	-0.479543	-0.366032	0.0839839	0.596444	0.564728	0.156809	0.60745	-0.322534	-0.215635	-0.480517	0.211253	-0.0684475	0.101126	0.101126	0.166679	0.166679
H-1_1715	0.0548214	-0.334742	0.177443	0.156844	-0.0475088	-0.144073	-0.339636	-0.376382	-0.432381	-0.323462	0.0502536	0.547386	0.533463	0.211734	0.563306	-0.361118	-0.35358	-0.463384	0.32421	-0.130285	0.13755	0.13755	0.170907	0.170907
H-1_1735	-0.0273866	-0.272159	0.0767239	0.0237786	-0.0862467	-0.239366	-0.321244	-0.375442	-0.417539	-0.315637	-0.00834519	0.472042	0.452768	0.0107484	0.592759	-0.378405	-0.213705	-0.397517	0.246584	-0.0639473	0.0688765	0.0688765	0.0592687	0.0592687
H-1_1759	0.00218723	-0.270573	0.197463	0.17732	0.0303655	-0.151174	-0.334386	-0.376667	-0.389316	-0.343001	0.00399125	0.492554	0.468296	0.151523	0.529582	-0.393379	-0.364484	-0.482747	0.283936	-0.0683503	0.101641	0.101641	0.140204	0.140204
H-1_1779	-0.111939	-0.275922	0.193385	0.036885	0.00267451	-0.203019	-0.330337	-0.434515	-0.436012	-0.392969	-0.0378075	0.481279	0.44776	0.0752315	0.575234	-0.385242	-0.316547	-0.399866	0.232075	-0.0883489	-0.0142545	-0.0142545	-0.0215844	-0.0215844
H-1_1805	0.0168905	-0.366831	0.168103	0.223808	-0.0172494	-0.0937117	-0.342809	-0.389727	-0.429929	-0.359959	0.0901331	0.587024	0.567737	0.242125	0.517093	-0.333777	-0.359495	-0.505984	0.266692	-0.083939	0.130129	0.130129	0.186207	0.186207
H-1_1824	0.00890726	-0.286046	0.16613	-0.00814924	-0.113783	-0.273986	-0.298939	-0.45634	-0.502851	-0.362454	-0.0926617	0.47193	0.441472	-0.00393525	0.677778	-0.271768	-0.215959	-0.395022	0.27365	-0.172535	-0.0527748	-0.0527748	-0.0369777	-0.0369777
H-1_1850	0.00473661	-0.361175	0.223106	0.161912	0.0125185	-0.149013	-0.325304	-0.409255	-0.439505	-0.365751	0.023329	0.548411	0.526937	0.234166	0.544304	-0.36209	-0.363057	-0.502776	0.291074	-0.0992749	0.11267	0.11267	0.150658	0.150658
H-1_1893	0.0118858	-0.322133	0.238947	0.151232	0.0405504	-0.146153	-0.363934	-0.398744	-0.412964	-0.368196	0.0233158	0.526979	0.488325	0.210008	0.580916	-0.405508	-0.356059	-0.482752	0.270876	-0.0622663	0.0820154	0.0820154	0.137859	0.137859
H-1_1938	-0.0903323	-0.364945	0.167102	0.111171	0.0198565	-0.13006	-0.343418	-0.447298	-0.449787	-0.428651	0.043905	0.567852	0.530555	0.198873	0.544131	-0.40766	-0.29035	-0.481136	0.174115	-0.0142245	0.0741983	0.0741983	0.0928301	0.0928301
H-1_1982	0.112687	-0.338092	0.19315	0.289924	0.00272027	-0.0240959	-0.373194	-0.388624	-0.402544	-0.387731	0.119142	0.5955	0.543699	0.266313	0.585689	-0.355875	-0.327763	-0.527318	0.214612	-0.0126468	0.105905	0.105905	0.23044	0.23044
H-1_2080	0.354797	-0.189676	0.312155	-0.139111	-0.0565323	-0.493823	-0.196582	-0.373185	-0.438201	-0.190478	-0.360104	0.202108	0.156638	-0.0720469	0.809653	-0.25975	-0.0158564	-0.439339	0.393809	-0.180196	0.00511762	0.00511762	0.0918954	0.0918954
H-1_2117	-0.458242	-0.290766	0.026249	0.0867767	0.102918	0.0177679	-0.464791	-0.396925	-0.339058	-0.476513	0.206278	0.532503	0.444692	0.00877723	0.32113	-0.205833	-0.17749	-0.251908	-0.210182	0.145234	-0.27832	-0.27832	-0.207603	-0.207603
H-1_2844	0.252269	-0.359878	-0.215768	0.0296981	-0.395324	-0.280956	-0.148458	-0.127541	-0.311525	-0.0210036	0.142291	0.454591	0.513035	-0.0199135	0.541003	-0.243805	-0.0108695	-0.348687	0.384843	-0.0773404	0.377939	0.377939	0.33001	0.33001
H-1_3051	0.221112	-0.337508	-0.207295	0.0505714	-0.39244	-0.234023	-0.156822	-0.155286	-0.314736	-0.069935	0.156563	0.474759	0.522622	-0.0223854	0.556944	-0.262555	-0.0422304	-0.333625	0.355695	-0.0665842	0.333864	0.333864	0.285497	0.285497
H-1_3695	-0.60109	-0.377495	-0.186233	-0.000482148	-0.0664908	0.383979	-0.610501	-0.380583	-0.454913	-0.459369	0.536943	0.685923	0.618783	0.316749	-0.0315055	0.0887105	-0.0805763	0.116481	-0.468327	-0.0900961	-0.334728	-0.334728	-0.291134	-0.291134
H-1_4171	0.506845	-0.185017	-0.091273	0.334795	-0.244141	-0.0929899	0.183357	0.292007	0.0552489	0.417012	0.121727	0.100148	0.279555	0.290182	-0.12886	0.0401972	-0.288165	-0.274547	0.669833	-0.296564	0.729894	0.729894	0.677108	0.677108
H-1_4268	0.444587	-0.277945	0.141626	0.349877	-0.307173	0.0652182	-0.00493416	0.231035	0.159136	0.14575	0.416058	0.341621	0.35007	0.199158	0.556698	-0.109665	-0.458184	-0.083424	0.561522	-0.0372748	0.165739	0.165739	0.272784	0.272784
H-1_5000	-0.29179	0.194054	0.562761	-0.234032	0.423946	-0.390658	-0.456919	-0.503012	-0.433638	-0.356594	-0.552766	0.00979821	-0.0428137	-0.0719864	0.361654	-0.461371	-0.484288	-0.211636	0.290349	-0.36836	-0.280025	-0.280025	-0.33398	-0.33398
H-1_5456	-0.60376	-0.00877916	-0.222547	-0.214921	-0.0456883	0.314197	-0.445307	0.00011644	-0.0140085	-0.13234	0.477507	0.235587	0.18341	0.0280657	-0.143502	-0.0469427	-0.0788283	0.526302	-0.378879	0.00983653	-0.359362	-0.359362	-0.435018	-0.435018
H-1_5848	-0.455038	0.486143	0.106211	0.0221029	0.515287	0.319254	-0.448209	-0.106993	0.152164	-0.300972	0.00984269	-0.143851	-0.303568	-0.126982	-0.151011	-0.377807	-0.08964	0.204311	-0.544589	0.343648	-0.427918	-0.427918	-0.333943	-0.333943
H-1_6054	-0.132704	0.546765	0.127519	0.200336	0.407639	0.289029	-0.334072	-0.0261257	0.240963	-0.224193	-0.0147734	-0.162625	-0.315764	-0.199586	0.0635693	-0.439271	-0.15048	0.078448	-0.32951	0.376113	-0.303233	-0.303233	-0.157295	-0.157295
H-1_6203	0.105112	0.0113364	0.74095	0.265895	0.484786	0.0920328	-0.304431	-0.205535	-0.00838355	-0.317358	-0.0839861	0.139398	-0.00249474	0.370306	0.470716	-0.453256	-0.608118	-0.272878	0.212846	0.0628163	-0.200821	-0.200821	0.0117984	0.0117984
H-1_6798	-0.600072	-0.320307	-0.221059	-0.317525	-0.0593008	0.135859	-0.330103	-0.0714536	-0.200771	-0.0817194	0.379788	0.280006	0.281171	0.183456	-0.302732	0.241538	0.115564	0.357684	-0.373932	-0.117422	-0.241182	-0.241182	-0.320486	-0.320486
H-1_6952	-0.0796753	-0.178691	-0.787181	-0.267444	-0.572509	0.084091	0.27345	0.431144	0.260019	0.385937	0.490786	-0.00385717	0.0982764	-0.19751	-0.306193	0.257983	0.570964	0.455078	-0.244939	0.212568	0.259819	0.259819	0.0569385	0.0569385
H-1_6967	0.027426	-0.217743	-0.68887	-0.386209	-0.531181	-0.0517402	0.492868	0.441353	0.353085	0.37637	0.343222	-0.119633	-0.0338875	-0.208808	-0.136301	0.06489	0.685283	0.36824	-0.211087	0.411283	0.357426	0.357426	0.106218	0.106218
H-1_7166	-0.120712	-0.187325	-0.708905	-0.426919	-0.534396	0.000858713	0.289537	0.363061	0.211137	0.339682	0.384262	-0.0466486	0.0446163	-0.185359	-0.236289	0.16897	0.606893	0.47966	-0.246517	0.200896	0.231825	0.231825	-0.0201249	-0.0201249
H-1_7252	-0.770607	-0.0553481	0.0500313	-0.231492	0.46163	0.0238607	-0.372722	-0.273799	-0.181645	-0.31139	-0.0485685	0.0135008	-0.082763	-0.0484	-0.384062	0.176599	0.187583	0.0763059	-0.66251	0.144343	-0.525407	-0.525407	-0.459572	-0.459572
H-1_7391	-0.143815	-0.659716	0.523801	-0.167144	0.159397	-0.138454	-0.268816	-0.514892	-0.557653	-0.442026	-0.019103	0.546091	0.497618	0.664823	0.446733	-0.217557	-0.292134	-0.352039	0.164459	-0.22268	-0.0246343	-0.0246343	-0.0148547	-0.0148547
H-1_8238	-0.48032	0.451812	0.0156025	0.25185	0.43652	0.48557	-0.389018	-0.0199237	0.231448	-0.269808	0.196633	-0.0461468	-0.173372	-0.0804081	-0.288409	-0.258865	-0.23856	0.203317	-0.513615	0.334735	-0.382883	-0.382883	-0.281481	-0.281481
H-1_8327	0.52597	-0.27119	-0.492823	0.174323	-0.47887	-0.0537402	0.265981	0.552641	0.217554	0.659077	0.376165	0.0480008	0.255949	0.20222	-0.307058	0.209054	0.127776	-0.0360882	0.459321	-0.126257	0.849744	0.849744	0.761395	0.761395
H-1_8342	0.607723	-0.326339	-0.425623	-0.0279688	-0.532727	-0.167284	0.608314	0.611828	0.377736	0.669781	0.267142	-0.102635	0.0891739	0.150977	-0.110512	0.0615078	0.28826	0.00993905	0.468005	0.0974457	0.883492	0.883492	0.699916	0.699916
H-1_8533	0.511494	-0.23808	-0.326219	0.279835	-0.33085	0.0372169	0.3793	0.639244	0.432647	0.630012	0.414897	0.00146094	0.189377	0.314971	-0.274596	-0.0381694	-0.0876537	-0.0604788	0.522373	0.0668539	0.912435	0.912435	0.798444	0.798444
H-1_8549	0.598954	-0.325247	-0.374473	0.104889	-0.526855	-0.0457999	0.54628	0.567039	0.32576	0.614357	0.330901	-0.00494816	0.192782	0.266963	-0.147688	0.0861369	0.111461	-0.00676441	0.517077	-0.0120572	0.873861	0.873861	0.709242	0.709242
H-1_8588	0.592362	0.0118931	-0.171204	0.219818	-0.209621	0.0113006	0.700037	0.394852	0.378656	0.39814	-0.0577037	-0.295207	-0.178275	0.0783045	-0.220292	0.0965884	0.211105	-0.149787	0.245147	0.170753	0.617115	0.617115	0.551886	0.551886
H-1_8640	0.634984	-0.261786	-0.30449	0.256347	-0.454913	0.0200628	0.415243	0.537403	0.287822	0.589789	0.34177	0.0429774	0.235979	0.323656	-0.168284	0.0800212	-0.0477392	-0.0719592	0.57792	-0.0983405	0.867866	0.867866	0.765942	0.765942
H-1_8707	0.612133	-0.134574	-0.181846	0.103473	-0.405805	0.074292	0.804998	0.497532	0.456981	0.453944	0.137749	-0.211653	-0.0821844	0.202502	-0.0893966	0.057	0.150096	0.0545721	0.345595	0.150838	0.642005	0.642005	0.490011	0.490011
H-1_8835	0.536069	-0.257918	-0.276602	0.202877	-0.413988	0.0650221	0.4424	0.51866	0.310001	0.538324	0.350713	0.0395705	0.229357	0.384413	-0.19991	-0.0218328	-0.0923916	-0.0212565	0.541191	-0.0611359	0.872354	0.872354	0.710581	0.710581
H-1_9233	-0.567252	0.45813	0.263409	-0.179089	0.449162	0.120018	-0.191137	-0.0434083	0.269698	-0.24845	-0.104974	-0.2544	-0.377872	-0.23273	0.00946678	-0.502398	-0.301862	0.333646	-0.265433	0.285677	-0.474306	-0.474306	-0.563607	-0.563607
H-1_10405	-0.369737	0.510145	0.202084	0.265619	0.655963	0.243877	-0.388369	-0.132771	0.166962	-0.313347	-0.132516	-0.187332	-0.345751	-0.205248	-0.187196	-0.283523	-0.149597	-0.0796862	-0.487427	0.39501	-0.41349	-0.41349	-0.212985	-0.212985
H-1_10874	-0.491863	0.00110631	0.427148	0.329502	0.707829	0.259128	-0.60459	-0.600021	-0.36703	-0.713636	-0.0814255	0.368269	0.215652	0.353069	-0.00369867	-0.419465	-0.398716	-0.485989	-0.394129	0.180395	-0.26874	-0.26874	-0.0818321	-0.0818321
H-1_11233	-0.572037	0.265798	0.0244851	0.0794982	0.392372	0.29508	-0.477658	-0.0397954	0.144995	-0.2443	0.219518	0.0349717	-0.0892896	-0.114891	-0.160423	-0.231838	-0.196282	0.209954	-0.455342	0.294088	-0.434978	-0.434978	-0.349421	-0.349421
H-1_11788	-0.735174	-0.122317	-0.155311	-0.142177	0.165093	0.247339	-0.516057	-0.192345	-0.185201	-0.286978	0.340117	0.285085	0.207966	0.0495265	-0.269193	0.112602	0.0386234	0.25896	-0.577695	0.0628718	-0.450605	-0.450605	-0.421883	-0.421883
H-1_12577	0.156316	0.459268	-0.0939735	-0.0964818	-0.0704211	-0.136401	0.597664	0.162965	0.269442	0.212313	-0.472244	-0.622656	-0.58032	-0.532456	-0.247814	0.324764	0.321106	0.163768	-0.0540465	0.0117247	-0.127377	-0.127377	-0.20808	-0.20808
H-1_13105	-0.701831	-0.274467	-0.115452	-0.215282	0.186094	0.106139	-0.354505	-0.300367	-0.355666	-0.277776	0.132618	0.236456	0.20168	0.133894	-0.434102	0.375187	0.212016	0.104353	-0.589832	-0.0784513	-0.387164	-0.387164	-0.364474	-0.364474
H-1_13835	0.289425	0.159983	0.296779	0.21419	0.0580126	-0.00525962	0.169845	-0.20769	-0.232743	-0.0472195	-0.424746	-0.162851	-0.14485	0.0184445	-0.119876	0.517442	-0.0802646	-0.175963	0.136285	-0.465547	-0.199265	-0.199265	-0.0500073	-0.0500073
H-1_14553	-0.659924	0.0450711	-0.359136	-0.00326053	0.0385389	0.317894	-0.38845	-0.342668	-0.352298	-0.360324	0.159792	0.214374	0.153056	-0.191449	-0.458063	0.523379	0.30364	0.18034	-0.788259	-0.0635886	-0.584578	-0.584578	-0.488675	-0.488675
H-1_14709	-0.683916	0.0327721	-0.347749	-0.0851719	0.0408433	0.321998	-0.329439	-0.298477	-0.295927	-0.331977	0.171709	0.172813	0.116373	-0.143657	-0.479727	0.464347	0.312113	0.252934	-0.787018	-0.033421	-0.547962	-0.547962	-0.503227	-0.503227
H-1_17190	0.567133	0.483418	-0.0541719	0.375714	0.00156915	0.172833	0.243025	0.132499	0.255375	0.0899697	-0.200994	-0.323533	-0.360352	-0.241561	0.028398	0.00394633	0.174266	-0.135598	-0.0406742	0.201251	0.096917	0.096917	0.2676	0.2676
H-1_19812	0.343865	0.371124	0.55541	-0.171025	0.0312232	-0.194467	0.408867	0.272783	0.421504	0.245103	-0.347646	-0.49402	-0.491894	-0.112655	0.398798	-0.323583	-0.481779	0.301379	0.648121	-0.161309	-0.0759853	-0.0759853	-0.212237	-0.212237
H-1_20118	0.348589	0.0578502	0.388225	-0.226183	-0.149131	-0.179531	0.743028	0.44206	0.517144	0.413933	-0.196188	-0.50485	-0.450886	-0.0205617	0.155412	0.107908	-0.196333	0.373519	0.529137	-0.102171	-0.015069	-0.015069	-0.167454	-0.167454
H-1_20917	-0.5694	0.197082	-0.251973	-0.185788	0.11758	0.0681608	-0.24407	-0.214215	-0.190374	-0.190733	-0.0912928	-0.105853	-0.170223	-0.420549	-0.402343	0.506944	0.405744	0.245266	-0.686314	-0.0218987	-0.635011	-0.635011	-0.556104	-0.556104
H-1_21997	0.211086	0.128109	0.24955	-0.510381	-0.0993926	-0.317524	0.731242	0.481864	0.540603	0.493481	-0.295876	-0.672981	-0.608837	-0.14376	0.0138646	0.029479	0.0627472	0.488677	0.381546	-0.0198009	0.0339079	0.0339079	-0.212637	-0.212637
H-1_23467	-0.0937756	0.422483	0.565498	0.0992211	0.60113	-0.222317	-0.48285	-0.148894	-0.0388369	-0.100071	-0.410094	-0.186835	-0.250405	-0.0852437	0.142582	-0.453679	-0.593026	-0.199398	0.315669	-0.172215	-0.172925	-0.172925	-0.0715796	-0.0715796
H-1_27669	0.23257	0.188563	0.293367	0.229327	0.12597	0.0395078	0.167803	-0.162138	-0.156333	-0.0358733	-0.399541	-0.220432	-0.224129	-0.0171989	-0.203848	0.594803	-0.0232282	-0.130474	0.0146681	-0.38189	-0.292692	-0.292692	-0.0986488	-0.0986488
H-1_28504	0.158245	0.167407	0.230036	0.064526	0.175224	-0.0364898	0.223428	-0.167303	-0.134324	-0.0420159	-0.464394	-0.306189	-0.322725	-0.0687953	-0.247287	0.545887	0.203291	-0.118395	-0.14578	-0.228905	-0.276217	-0.276217	-0.118815	-0.118815
H-1_33593	-0.068597	-0.0562236	0.530469	0.225339	0.239369	0.125753	-0.000557037	-0.39455	-0.22865	-0.44354	-0.171633	0.250202	0.224358	0.411172	0.260359	-0.412842	-0.649778	-0.314302	0.273215	-0.15731	0.0102797	0.0102797	-0.0491768	-0.0491768
H-1_35591	0.472646	8.41022e-05	0.200421	0.184268	-0.2764	-0.0053563	0.516702	0.288647	0.255963	0.29805	-0.0123743	-0.0999837	0.0260251	0.205712	0.13159	-0.083905	-0.484799	0.029384	0.73409	-0.272055	0.403633	0.403633	0.24075	0.24075
H-1_41508	0.205339	0.118948	0.391511	-0.184404	-0.0512349	-0.406705	-0.151599	-0.28918	-0.401862	-0.0417752	-0.472987	-0.00489543	0.0419375	-0.047671	0.43471	-0.161814	-0.405558	-0.115636	0.643636	-0.654653	-0.0226539	-0.0226539	-0.11013	-0.11013
H-1_43503	0.171367	-0.268084	0.472914	-0.0973278	-0.0983902	-0.323153	0.014946	-0.294519	-0.331178	-0.177292	-0.23166	0.247197	0.264853	0.186714	0.64427	-0.243557	-0.46101	-0.244054	0.617101	-0.380986	0.0187271	0.0187271	-0.0611034	-0.0611034
H-1_53724	0.2111	0.574026	0.475101	-0.0995331	0.198276	-0.0208441	0.356228	0.261514	0.403983	0.261231	-0.420521	-0.64663	-0.630254	-0.0849961	-0.0929243	-0.0874042	-0.393338	0.372817	0.394009	-0.257019	-0.130249	-0.130249	-0.232354	-0.232354
H-1_55467	0.28146	0.331767	0.255284	0.044083	0.0228392	-0.03658	0.422289	0.162938	0.189	0.248037	-0.386425	-0.50172	-0.465164	-0.160578	-0.227688	0.494529	-0.0466871	0.178453	0.191816	-0.323774	-0.213448	-0.213448	-0.165732	-0.165732
H-1_64452	-0.348026	0.0316165	0.378634	-0.0952779	0.264309	-0.0909284	-0.513317	-0.368645	-0.267641	-0.400365	-0.0695506	0.273022	0.185939	0.057738	0.461305	-0.576937	-0.52259	-0.0828637	0.147439	-0.0943101	-0.255405	-0.255405	-0.29106	-0.29106
H-1_67241	-0.127825	0.19954	0.746812	-0.0297737	0.493089	-0.111676	-0.0576339	-0.319158	-0.0678906	-0.355617	-0.447821	-0.0963174	-0.173264	0.17387	0.344951	-0.586925	-0.630047	-0.181011	0.296357	-0.0827931	-0.180697	-0.180697	-0.239762	-0.239762
H-1_71909	0.494576	0.0989584	0.350791	-0.274172	-0.293675	-0.341079	0.273321	0.0239659	-0.060674	0.194997	-0.359699	-0.189922	-0.127866	-0.0298121	0.530892	-0.124645	-0.272706	0.137091	0.741594	-0.511028	0.0824325	0.0824325	-0.0692499	-0.0692499
H-1_81600	0.440192	0.204818	0.0852161	0.0933635	0.0783925	-0.460486	-0.0530848	0.397735	0.15816	0.634638	-0.267661	-0.360309	-0.217153	-0.139807	-0.196761	0.0943132	-0.220174	-0.144818	0.707291	-0.392889	0.437506	0.437506	0.473294	0.473294
H-1_83458	0.424401	-0.214416	-0.0676462	0.554229	-0.13912	-0.0770948	-0.0460041	0.120493	-0.138843	0.28157	0.0972794	0.226244	0.365313	0.184351	-0.179866	0.374928	-0.270218	-0.465003	0.507175	-0.374285	0.452449	0.452449	0.607263	0.607263
H-1_87818	0.206623	-0.125811	0.366159	0.217563	0.0977225	-0.0648304	-0.276501	-0.0457825	-0.113029	-0.0110787	0.0659412	0.282437	0.316456	0.404809	0.32494	-0.466604	-0.676933	-0.266083	0.624769	-0.258248	0.333663	0.333663	0.326234	0.326234
H-1_95356	0.167064	-0.309569	0.638638	-0.0470703	0.0203039	-0.219123	0.101316	-0.466754	-0.44429	-0.340897	-0.372739	0.197469	0.152979	0.241837	0.55125	0.156329	-0.285076	-0.290197	0.333659	-0.4125	-0.312895	-0.312895	-0.233162	-0.233162
H-2_2027	-0.650604	-0.393631	0.0615168	-0.243835	0.190726	0.172203	-0.423163	-0.207684	-0.188828	-0.319013	0.369336	0.391571	0.312185	0.358273	-0.0505632	-0.117322	-0.0682543	0.168722	-0.398306	0.116208	-0.278025	-0.278025	-0.304516	-0.304516
H-2_2074	-0.655888	-0.390383	0.304058	-0.221552	0.449428	0.0693381	-0.428599	-0.309992	-0.213897	-0.411002	0.160856	0.311646	0.194622	0.398927	-0.0195461	-0.177965	-0.100838	-0.0235535	-0.41269	0.184979	-0.334712	-0.334712	-0.291924	-0.291924
H-2_2118	-0.69654	-0.326118	0.069555	-0.31495	0.220811	0.135595	-0.443196	-0.244175	-0.242046	-0.310774	0.271006	0.315145	0.240059	0.305803	-0.135777	-0.0247422	-0.022034	0.217211	-0.43588	0.0194064	-0.353529	-0.353529	-0.384835	-0.384835
H-2_2844	-0.729293	0.139276	-0.273819	-0.211125	0.0193745	0.226203	-0.267057	0.0404535	0.097754	-0.100269	0.314	0.0395484	0.00737327	-0.2269	-0.300995	0.0190259	-0.0316068	0.514531	-0.43152	0.0930992	-0.419072	-0.419072	-0.545591	-0.545591
H-2_3903	-0.774599	0.0429861	-0.00839915	0.363199	0.406525	0.516491	-0.44459	-0.305719	-0.188404	-0.456296	0.27104	0.354529	0.327786	0.298808	-0.580487	-0.0545604	-0.460664	-0.0602358	-0.441971	-0.00483802	-0.207323	-0.207323	-0.205366	-0.205366
H-2_4159	0.687251	0.0119741	-0.131664	0.138525	-0.48924	0.186926	0.392014	0.772213	0.62047	0.692823	0.479288	-0.14461	-0.0238304	0.241678	0.0606573	-0.0699173	-0.25357	0.419568	0.650263	-0.0722048	0.566436	0.566436	0.466172	0.466172
H-2_5605	-0.517552	-0.160921	-0.42871	-0.214697	-0.0776479	0.151841	0.20407	0.209357	0.252344	0.0640195	0.328212	-0.0399657	-0.019627	-0.0996146	-0.457635	0.174249	0.364406	0.32809	-0.507944	0.380884	-0.0606135	-0.0606135	-0.215272	-0.215272
H-2_6205	0.179928	-0.059762	0.605333	0.106823	0.346136	0.174525	0.426963	0.0858224	0.311703	-0.0560618	-0.121966	-0.179053	-0.207193	0.566053	0.011249	-0.323425	-0.385204	-0.0797038	0.204596	0.16668	0.176871	0.176871	0.134488	0.134488
H-2_6315	0.327126	0.269814	0.352768	0.131871	0.153108	-0.257381	-0.379376	-0.26453	-0.280526	-0.121522	-0.376953	0.0258908	-0.0149332	-0.120623	0.498849	-0.325535	-0.3393	-0.328566	0.427179	-0.298204	-0.0253771	-0.0253771	0.105734	0.105734
H-2_6486	-0.561111	-0.18444	-0.45435	0.293102	-0.0397569	0.599129	-0.0818453	-0.0293229	0.0231742	-0.24103	0.578419	0.345835	0.326812	0.139033	-0.573151	0.350645	0.137182	0.133777	-0.709906	0.28683	-0.182248	-0.182248	-0.143995	-0.143995
H-2_6799	-0.587427	-0.0978912	-0.33487	0.388216	0.134408	0.625405	-0.297268	-0.0639162	0.0362346	-0.313217	0.589969	0.388648	0.330779	0.174952	-0.484892	0.11893	-0.0421388	0.0543251	-0.677837	0.348474	-0.192353	-0.192353	-0.098602	-0.098602
H-2_6952	0.446071	0.179091	0.0294595	-0.241219	-0.292095	-0.101	0.742638	0.817251	0.806594	0.750881	0.0662108	-0.606885	-0.486885	-0.049003	-0.0660375	-0.0663336	-0.10154	0.578841	0.577976	0.0346467	0.366883	0.366883	0.113784	0.113784
H-2_7158	0.334965	0.0814401	-0.0547447	-0.325685	-0.313044	-0.128782	0.739017	0.82727	0.791627	0.762192	0.123363	-0.574347	-0.44494	-0.045649	-0.134513	-0.0246203	-0.00742655	0.609563	0.496624	0.0750772	0.375058	0.375058	0.0906986	0.0906986
H-2_7257	0.10888	-0.113797	0.00105766	0.18085	-0.00739309	0.139546	0.334597	0.531879	0.535903	0.40738	0.286168	-0.24402	-0.238393	-0.00276763	-0.322965	0.565831	0.0871202	0.242159	-0.0654581	0.200057	-0.137	-0.137	0.0253478	0.0253478
H-2_7391	-0.391127	-0.252015	0.424313	0.505105	0.664636	0.394025	-0.346939	-0.456108	-0.243399	-0.61573	0.0915535	0.428605	0.316876	0.629311	-0.200632	-0.208196	-0.399046	-0.562733	-0.378724	0.249755	-0.0862669	-0.0862669	0.124799	0.124799
H-2_8328	0.584427	0.0981116	-0.0336264	0.0957505	-0.372927	0.107819	0.737153	0.714994	0.676707	0.64114	0.184386	-0.376949	-0.236757	0.133519	-0.114183	0.025732	-0.201341	0.359695	0.591036	-0.0296033	0.506268	0.506268	0.325237	0.325237
H-2_8342	0.340197	0.121195	0.131657	-0.00397984	-0.198557	0.129696	0.795703	0.606322	0.701854	0.467258	0.0848653	-0.440501	-0.348685	0.124713	-0.118501	-0.0390439	-0.242314	0.410752	0.431438	0.0786923	0.282898	0.282898	0.0687438	0.0687438
H-2_8534	0.443414	0.0335673	-0.131313	-0.0191463	-0.372043	0.136019	0.797759	0.789141	0.789217	0.649239	0.290227	-0.395158	-0.266076	0.125976	-0.1704	-0.0368036	-0.072862	0.462207	0.432833	0.168787	0.509942	0.509942	0.274095	0.274095
H-2_8551	0.382111	0.0570807	-0.0863369	0.00892068	-0.302147	0.166993	0.830601	0.726231	0.786021	0.559678	0.240871	-0.407137	-0.297372	0.11443	-0.181616	-0.0505319	-0.0758661	0.421477	0.353069	0.229806	0.444506	0.444506	0.216726	0.216726
H-2_8588	0.552402	0.142867	-0.149612	0.397168	-0.0179186	0.201978	0.638851	0.474599	0.631849	0.300721	0.0729554	-0.336743	-0.318571	-0.00143554	-0.160002	-0.0746972	0.241447	-0.160379	-0.0229045	0.596086	0.475041	0.475041	0.539858	0.539858
H-2_8641	0.579976	0.0339042	-0.153318	0.0475373	-0.419584	0.0966492	0.767519	0.81358	0.768418	0.706495	0.290701	-0.369645	-0.225105	0.122162	-0.115743	-0.0452839	-0.0893315	0.386791	0.542123	0.12338	0.608477	0.608477	0.400324	0.400324
H-2_8701	0.492284	-0.0330244	-0.268883	0.23858	-0.259952	0.206103	0.835801	0.636011	0.7396	0.435079	0.263936	-0.301901	-0.233647	0.0429856	-0.171217	-0.000695142	0.253521	0.0709153	0.0618892	0.570447	0.533124	0.533124	0.460621	0.460621
H-2_8738	-0.176494	-0.15355	-0.486499	-0.346809	-0.614107	0.172532	0.304993	0.387329	0.333521	0.232667	0.56636	0.10064	0.178197	-0.0557832	0.0697141	-0.16061	0.0599866	0.65569	0.0491451	0.136062	0.155115	0.155115	-0.203168	-0.203168
H-2_8835	0.112759	-0.294527	-0.245056	0.227503	-0.245262	0.390123	0.381193	0.570242	0.504425	0.38675	0.652297	0.117529	0.247686	0.536132	-0.388653	-0.0983433	-0.240541	0.217619	0.220706	0.187235	0.64401	0.64401	0.460345	0.460345
H-2_9215	0.581612	-0.135254	-0.485707	0.368067	-0.557832	0.249252	-0.172299	0.283095	0.00903912	0.304442	0.564323	0.348428	0.408628	0.105825	0.127243	0.192872	0.105336	0.00839703	0.193903	-0.105963	0.394433	0.394433	0.54395	0.54395
H-2_10876	-0.0483222	-0.143382	0.568285	0.293616	0.390815	0.19791	-0.602726	-0.662434	-0.580885	-0.65297	-0.0917419	0.503724	0.357774	0.485989	0.394291	-0.211819	-0.433009	-0.454723	-0.067935	-0.206827	-0.303695	-0.303695	-0.037029	-0.037029
H-2_12625	0.179091	0.488413	0.341535	-0.0249448	0.24794	-0.363012	-0.275573	-0.288974	-0.195511	-0.161518	-0.598681	-0.216429	-0.285927	-0.427435	0.474778	-0.36662	-0.190702	-0.245039	0.269681	-0.165919	-0.209766	-0.209766	-0.12815	-0.12815
H-2_12803	-0.0238548	0.380002	0.276034	-0.0427651	0.25927	-0.314749	-0.441963	-0.461783	-0.361138	-0.352596	-0.517569	-0.0298202	-0.134351	-0.42656	0.508822	-0.347893	-0.12605	-0.287585	0.0646846	-0.118244	-0.349072	-0.349072	-0.240402	-0.240402
H-2_13106	-0.564924	0.000246714	-0.504282	0.0570505	-0.0818947	0.46066	-0.191978	0.00512186	0.087134	-0.212855	0.516402	0.231989	0.1743	-0.12359	-0.316345	0.0848943	0.229333	0.299441	-0.702269	0.379362	-0.267397	-0.267397	-0.281021	-0.281021
H-2_13815	0.192263	0.00259252	-0.0346532	0.500342	-0.00639749	0.0570206	-0.580308	-0.47759	-0.638972	-0.302538	-0.0656661	0.464119	0.452625	0.0305456	0.126975	0.212871	-0.149849	-0.548572	0.0511478	-0.411331	-0.0339571	-0.0339571	0.250298	0.250298
H-2_14260	-0.0456645	0.110277	-0.0104872	0.0998182	0.127045	-0.183064	-0.700824	-0.62633	-0.710866	-0.431446	-0.2945	0.331571	0.261516	-0.210065	0.302775	-0.0726289	0.0607518	-0.468624	-0.124923	-0.265223	-0.204251	-0.204251	-0.00807696	-0.00807696
H-2_14547	-0.352053	0.0186581	-0.397716	0.0284518	-0.139206	0.227116	-0.608902	-0.314859	-0.367662	-0.344537	0.303716	0.407319	0.31104	-0.245438	0.0910976	0.139153	0.247191	0.0890916	-0.546917	0.0303607	-0.427691	-0.427691	-0.282727	-0.282727
H-2_17190	0.453196	0.227412	-0.00106275	0.406458	0.154562	0.127321	0.058542	0.0941712	0.291646	-0.0582613	-0.0162569	-0.104237	-0.21818	-0.163435	0.288463	-0.281971	0.200172	-0.339399	-0.170944	0.595624	0.104269	0.104269	0.360848	0.360848
H-2_17366	0.444585	0.219838	-0.0146058	0.338406	0.14413	0.11479	0.124765	0.150904	0.365889	-0.0228392	-0.00250056	-0.153388	-0.268665	-0.173192	0.293116	-0.321655	0.247915	-0.280935	-0.188167	0.66621	0.120973	0.120973	0.345759	0.345759
H-2_20053	0.306991	-0.0080592	0.00508811	0.321488	-0.12946	-0.106058	0.0765295	-0.407778	-0.317796	-0.368644	-0.26891	0.2019	0.13439	-0.314391	0.520533	0.0762891	0.174175	-0.548843	-0.04938	0.108621	-0.149556	-0.149556	0.0434429	0.0434429
H-2_20832	0.034257	0.27517	-0.364145	0.0886684	-0.282326	0.019828	-0.491585	-0.1788	-0.266024	-0.130897	0.102523	0.228867	0.18726	-0.468518	0.3362	-0.0573656	0.0794584	0.0325924	-0.0748159	-0.117676	-0.205508	-0.205508	-0.113875	-0.113875
H-2_21224	-0.502615	0.0317468	-0.0937647	0.178924	0.130713	0.165608	-0.860826	-0.767821	-0.854683	-0.643516	-0.0217602	0.599745	0.549708	0.033447	-0.02521	0.0157376	-0.199194	-0.296742	-0.32155	-0.427883	-0.33326	-0.33326	-0.228954	-0.228954
H-2_27640	0.150656	0.153977	-0.11175	0.355977	-0.096008	-0.0876721	-0.379471	-0.485753	-0.637631	-0.24923	-0.292982	0.251975	0.268437	-0.271302	0.0635596	0.388836	0.000333591	-0.45267	0.0368884	-0.497528	-0.160047	-0.160047	0.0488245	0.0488245
H-2_28512	-0.18735	0.164577	0.127678	-0.0618884	0.296583	-0.363556	-0.57728	-0.73853	-0.756199	-0.494822	-0.602685	0.137897	0.0587881	-0.335649	0.226903	-0.0044912	0.157384	-0.515987	-0.203383	-0.269179	-0.350738	-0.350738	-0.187796	-0.187796
H-2_34199	0.717784	-0.0891681	0.123562	0.699828	-0.146579	0.173442	0.313565	0.315648	0.309499	0.238156	0.203618	0.0862752	0.129316	0.216653	0.17414	0.0818795	-0.329282	-0.359321	0.486091	0.0782399	0.397613	0.397613	0.59948	0.59948
H-2_36248	0.565011	0.105234	-0.4092	0.224063	-0.541241	0.0391255	0.3765	0.571834	0.307173	0.667731	0.227499	-0.147532	0.0673267	-0.00352611	-0.292528	0.227591	-0.1063	0.180939	0.600486	-0.332325	0.657635	0.657635	0.512361	0.512361
H-2_41466	-0.0293961	0.0710067	-0.0200365	-0.117335	-0.12655	-0.361278	-0.414352	-0.437646	-0.515552	-0.268227	-0.268585	0.248028	0.229156	-0.36427	0.54641	-0.230631	-0.0633313	-0.252879	0.197597	-0.272793	-0.141384	-0.141384	-0.150037	-0.150037
H-2_55823	-0.0017316	-0.0417263	-0.200717	0.27294	-0.0551479	-0.0537849	-0.408159	-0.444109	-0.702496	-0.160553	-0.187542	0.301409	0.372207	-0.0209062	-0.300362	0.553374	0.0790998	-0.415269	-0.0518155	-0.590944	-0.00944189	-0.00944189	0.150809	0.150809
H-2_63844	-0.44003	-0.253353	0.150514	0.230168	0.414038	0.191375	-0.367753	-0.297839	-0.0835898	-0.510656	0.229663	0.397806	0.248469	0.179853	0.157123	-0.332036	-0.106085	-0.346054	-0.453795	0.531542	-0.223117	-0.223117	-0.0565448	-0.0565448
H-2_67140	-0.345053	0.357184	0.00813264	0.101296	0.2883	0.100499	-0.405711	-0.11351	0.0912558	-0.27003	0.0250852	-0.00152001	-0.133031	-0.370517	0.158946	-0.34778	-0.115894	0.0285243	-0.313185	0.334697	-0.394152	-0.394152	-0.292799	-0.292799
H-2_75973	-0.0600704	-0.342339	-0.572524	0.22697	-0.536705	0.357973	-0.411061	0.0951336	-0.236004	0.112953	0.763488	0.613348	0.697362	0.219516	-0.176411	0.385553	-0.0459598	0.195644	-0.023271	-0.317501	0.137801	0.137801	0.174883	0.174883
H-2_84225	0.0578897	-0.251906	-0.0051399	0.322957	0.0988902	-0.162759	-0.522635	-0.189766	-0.479598	0.0464231	-0.00620147	0.303863	0.34674	0.0932298	-0.218697	0.589468	-0.0405004	-0.434371	0.0914272	-0.460141	-0.0263611	-0.0263611	0.278088	0.278088
H-2_89831	-0.447517	0.0700046	0.276518	0.204129	0.631993	0.218144	-0.637524	-0.242491	-0.14234	-0.313766	0.036356	0.0982113	-0.0504004	0.130595	-0.279086	0.143214	-0.110338	-0.112736	-0.518344	0.0958093	-0.517621	-0.517621	-0.194942	-0.194942
H-2_92127	-0.0674028	0.115539	-0.127002	0.351407	0.090599	0.490205	-0.639343	-0.294344	-0.272368	-0.387103	0.318799	0.400247	0.266923	0.124707	0.0550663	-0.012883	0.0119867	-0.0672616	-0.479903	0.0681521	-0.275578	-0.275578	0.00605834	0.00605834
H-2_94798	0.0313003	0.272624	-0.150805	0.19076	0.00521368	0.347589	-0.248597	0.181186	0.278855	-0.0177152	0.373653	0.111546	0.0751377	0.0842885	0.124518	-0.669648	-0.281764	0.14984	0.0173731	0.29641	0.247721	0.247721	0.189447	0.189447
H-2_97171	0.128752	-0.365469	0.175908	0.442803	0.26957	0.0857916	-0.548201	0.0158297	-0.11018	0.00394037	0.357311	0.431985	0.403241	0.488194	0.0276034	-0.0602991	-0.307505	-0.429396	0.13477	0.0285887	0.229486	0.229486	0.526434	0.526434
H-2_99112	-0.235887	-0.184939	0.192003	0.43313	0.470649	0.116565	-0.643578	-0.161323	-0.1422	-0.236087	0.236431	0.386282	0.302564	0.259563	-0.0389813	-0.133438	-0.327508	-0.430174	-0.136532	0.163557	-0.0653479	-0.0653479	0.222431	0.222431
H-2_102962	-0.275584	-0.290195	-0.0539338	0.196139	0.117442	0.145754	-0.570323	-0.0566574	-0.114503	-0.144101	0.451567	0.431597	0.350575	0.119468	0.0569417	0.0854395	-0.0858027	-0.0821079	-0.243765	0.136728	-0.229555	-0.229555	0.000620247	0.000620247
H-2_108178	-0.0261271	-0.428106	-0.287118	0.263258	0.0832939	0.175959	-0.414452	0.130715	-0.0677398	0.118244	0.518305	0.38553	0.404565	0.422723	-0.351341	0.141724	0.158967	-0.235731	-0.224087	0.166192	0.356173	0.356173	0.546516	0.546516
H-2_111846	0.339297	-0.406559	-0.287368	0.32421	-0.412679	0.274664	-0.298465	-0.233809	-0.396622	-0.22825	0.448619	0.645214	0.592321	0.217739	0.381426	0.252375	0.244888	-0.255252	-0.180486	-0.0115634	0.020826	0.020826	0.281637	0.281637
H-2_117945	-0.206657	-0.456531	0.133083	-0.215985	0.233582	-0.294375	-0.37982	0.088296	-0.0565395	0.133664	0.198283	0.225633	0.253253	0.372757	0.0222822	-0.328488	-0.159988	-0.144925	0.213481	0.0453691	0.316582	0.316582	0.276851	0.276851
H-2_126055	0.559898	0.0303877	-0.211817	0.231033	-0.200361	0.0898462	-0.213225	0.489639	0.224837	0.547135	0.374189	0.0146699	0.0982623	0.222584	-0.107187	0.000532537	-0.0842241	0.0851806	0.394277	-0.15749	0.532525	0.532525	0.637658	0.637658
H-2_137675	-0.119287	-0.3124	0.161708	-0.0954201	0.00339784	-0.058317	-0.563559	-0.420725	-0.440167	-0.421609	0.146301	0.517411	0.388553	0.112654	0.64565	-0.233522	-0.0510279	-0.16948	-0.0970985	0.00335997	-0.300878	-0.300878	-0.153978	-0.153978
H-2_143662	0.139647	-0.492784	0.166888	-0.0979267	-0.163739	-0.047292	-0.455001	-0.210226	-0.385336	-0.153258	0.303338	0.574091	0.543929	0.479155	0.568988	-0.274163	-0.216412	-0.119073	0.278963	-0.215132	0.127607	0.127607	0.175726	0.175726
H-2_148325	0.0225515	-0.503408	0.217737	0.378641	0.115382	0.163386	-0.462544	-0.395215	-0.377037	-0.478104	0.318068	0.71774	0.611381	0.463611	0.496776	-0.251205	-0.251692	-0.540648	-0.0472612	0.158665	0.00618404	0.00618404	0.249438	0.249438
[truncated: 349 more rows]

## Sheet: Control animals corr>0.9
Protein peak / parameter	Body Weight (kg)	Glucose during fasting (mM)	Glucose postprandial (mM)	Insulin postprandial (ng/ml)	Cholesterol during fasting (includes LDL and VLDL)	VLDL	LDL	NEFA postprandial (mM)	Omental fat depot (g)	Omental fat depot per kg body fat	Retroperitoneal fat (g)	Retroperitoneal fat depot per kg body weight
[truncated: 29 more rows]
